# Supplementary material for: Crystal structure of (E)-2,6-di-tert-butyl-4-{[2-(2,4-di­nitro­phen­yl)hydrazinylidene]meth­yl}phenol
Source: Acta Crystallogr E Crystallogr Commun. 2017 Jan 6;73(Pt 2):96–8. doi: 10.1107/S2056989016020107 (PMC5290541; doi:10.1107/S2056989016020107)
Supplement: Supplementary file 1 [file e-73-00096-sup1.cif]

##############################################################################
#                                                                            #
# This CIF contains the data in a paper accepted for publication in          #
# Acta Crystallographica Section E. It conforms to the requirements of       #
# Notes for Authors for Acta Crystallographica Section E, and has been       #
# peer reviewed under the auspices of the IUCr Commission on Journals.       #
#                                                                            #
# Full details of the Crystallographic Information File format               #
# are given in the paper "The Crystallographic Information File (CIF):       #
# a New Standard Archive File for Crystallography" by S. R. Hall, F. H.      #
# Allen and I. D. Brown [Acta Cryst. (1991), A47, 655-685].                  #
#                                                                            #
# The current version of the core CIF dictionary is obtainable from          #
# ftp://ftp.iucr.org/pub/cif_core.dic.                                       #
#                                                                            #
# Software is freely available for graphical display of the structure(s)     #
# in this CIF. For information consult the CIF software page                 #
# http://www.iucr.org/resources/cif/software.                                #
#                                                                            #
# This file may be used for bona fide research purposes within the           #
# scientific community so long as proper attribution is given to the journal # 
# article from which it was obtained.                                        #
#                                                                            #
##############################################################################
data_I
_audit_creation_method     'SHELXL-2016/6'
_database_code_depnum_ccdc_archive     'CCDC 1523249'
_chemical_name_systematic
;\
(<i>E</i>)-2,6-Di-<i>tert</i>-butyl-4-{[2-(2,4-dinitrophenyl)hydrazinylidene]\
methyl}phenol
;
_chemical_name_common     ?
_chemical_formula_moiety     'C21 H26 N4 O5'
_chemical_formula_sum     'C21 H26 N4 O5'
_chemical_formula_iupac     'C21 H26 N4 O5'
_chemical_formula_weight     414.46
_chemical_melting_point     ?
_shelx_space_group_comment
;
The symmetry employed for this shelxl refinement is uniquely defined
by the following loop, which should always be used as a source of
symmetry information in preference to the above space-group names.
They are only intended as comments.
;
_space_group_crystal_system     orthorhombic
_space_group_name_H-M_alt     'P n m a'
_space_group_name_Hall     '-P 2ac 2n'
loop_
    _space_group_symop_operation_xyz
    'x, y, z'
    '-x+1/2, -y, z+1/2'
    'x+1/2, -y+1/2, -z+1/2'
    '-x, y+1/2, -z'
    '-x, -y, -z'
    'x-1/2, y, -z-1/2'
    '-x-1/2, y-1/2, z-1/2'
    'x, -y-1/2, z'
_cell_length_a     18.7651(10)
_cell_length_b     6.9193(4)
_cell_length_c     17.2590(10)
_cell_angle_alpha     90
_cell_angle_beta     90
_cell_angle_gamma     90
_cell_volume     2240.9(2)
_cell_formula_units_Z     4
_cell_measurement_reflns_used     6871
_cell_measurement_theta_min     1.09
_cell_measurement_theta_max     26.23
_cell_measurement_temperature     296(2)
_exptl_crystal_description     block
_exptl_crystal_colour     yellow
_exptl_crystal_size_max     0.22
_exptl_crystal_size_mid     0.15
_exptl_crystal_size_min     0.11
_exptl_crystal_density_diffrn     1.228
_exptl_crystal_density_meas     ?
_exptl_crystal_density_method     ?
_exptl_crystal_F_000     880
_exptl_absorpt_coefficient_mu     0.089
_exptl_absorpt_correction_type     integration
_exptl_absorpt_process_details
;
(X-RED32; Stoe & Cie, 2002)
;
_shelx_estimated_absorpt_T_min     ?
_shelx_estimated_absorpt_T_max     ?
_exptl_absorpt_correction_T_min     0.9815
_exptl_absorpt_correction_T_max     0.9941
_diffrn_ambient_temperature     296(2)
_diffrn_radiation_type     'Mo K\a'
_diffrn_radiation_wavelength     0.71073
_diffrn_radiation_monochromator     'plane graphite'
_diffrn_measurement_device_type     'STOE IPDS 2'
_diffrn_measurement_device     '2-circle goniometer'
_diffrn_measurement_method     'rotation method'
_diffrn_detector_area_resol_mean     6.67
_diffrn_reflns_number     14854
_diffrn_reflns_av_R_equivalents     0.1047
_diffrn_reflns_theta_min     1.603
_diffrn_reflns_theta_max     25.498
_diffrn_reflns_theta_full     25.242
_diffrn_measured_fraction_theta_max     0.998
_diffrn_measured_fraction_theta_full     0.998
_diffrn_reflns_limit_h_min     -22
_diffrn_reflns_limit_h_max     22
_diffrn_reflns_limit_k_min     -8
_diffrn_reflns_limit_k_max     8
_diffrn_reflns_limit_l_min     -20
_diffrn_reflns_limit_l_max     20
_refine_special_details     ?
_reflns_number_total     2270
_reflns_number_gt     912
_reflns_threshold_expression     'I > 2\s(I)'
_refine_ls_structure_factor_coef     Fsqd
_refine_ls_matrix_type     full
_refine_ls_R_factor_all     0.1842
_refine_ls_R_factor_gt     0.0712
_refine_ls_wR_factor_gt     0.1633
_refine_ls_wR_factor_ref     0.2146
_refine_ls_goodness_of_fit_ref     0.963
_refine_ls_restrained_S_all     0.963
_refine_ls_number_reflns     2270
_refine_ls_number_parameters     178
_refine_ls_number_restraints     2
_refine_ls_hydrogen_treatment     mixed
_refine_ls_weighting_scheme     calc
_refine_ls_weighting_details
                      'w=1/[\s^2^(Fo^2^)+(0.0904P)^2^] where P=(Fo^2^+2Fc^2^)/3'
_atom_sites_solution_hydrogens     mixed
_atom_sites_solution_primary     ?
_atom_sites_solution_secondary     difmap
_refine_ls_shift/su_max     0.000
_refine_ls_shift/su_mean     0.000
_refine_diff_density_max     0.390
_refine_diff_density_min     -0.159
_refine_ls_extinction_method     none
_refine_ls_extinction_coef     .
loop_
    _atom_type_symbol
    _atom_type_description
    _atom_type_scat_dispersion_real
    _atom_type_scat_dispersion_imag
    _atom_type_scat_source
    'C' 'C' 0.0033 0.0016
                         'International Tables Vol C Tables 4.2.6.8 and 6.1.1.4'
    'H' 'H' 0.0000 0.0000
                         'International Tables Vol C Tables 4.2.6.8 and 6.1.1.4'
    'N' 'N' 0.0061 0.0033
                         'International Tables Vol C Tables 4.2.6.8 and 6.1.1.4'
    'O' 'O' 0.0106 0.0060
                         'International Tables Vol C Tables 4.2.6.8 and 6.1.1.4'
_computing_data_collection
;
X-AREA (Stoe & Cie, 2002)
;
_computing_cell_refinement
;
X-AREA (Stoe & Cie, 2002)
;
_computing_data_reduction
;
X-RED32 (Stoe & Cie, 2002)
;
_computing_structure_solution
;
SHELXT (Sheldrick 2015a)
;
_computing_structure_refinement
;
<i>SHELXL2016/4</i> (Sheldrick, 2015b)
;
_computing_molecular_graphics
;
Mercury (Macrae <i>et al.</i>,  2008)
;
_computing_publication_material
;
WinGX (Farrugia, 2012) and PLATON (Spek, 2009)
;
loop_
    _atom_site_type_symbol
    _atom_site_label
    _atom_site_fract_x
    _atom_site_fract_y
    _atom_site_fract_z
    _atom_site_U_iso_or_equiv
    _atom_site_adp_type
    _atom_site_calc_flag
    _atom_site_occupancy
    _atom_site_disorder_assembly
    _atom_site_disorder_group
    O O1 0.3313(3) 0.250000 0.5101(4) 0.172(3) Uani d 1 . .
    O O2 0.2860(3) 0.250000 0.3982(3) 0.1219(18) Uani d 1 . .
    O O3 0.4249(4) 0.250000 0.1717(3) 0.1208(19) Uani d 1 . .
    O O4 0.5398(4) 0.250000 0.1781(3) 0.134(2) Uani d 1 . .
    O O5 0.7461(2) 0.250000 0.8580(3) 0.0968(15) Uani d 1 . .
    H H5O 0.738(3) 0.250000 0.9045(15) 0.145 Uiso d 1 . .
    N N1 0.5301(3) 0.250000 0.5745(3) 0.0688(13) Uani d 1 . .
    N N2 0.4674(3) 0.250000 0.5319(3) 0.0755(14) Uani d 1 . .
    H H2 0.426908 0.250000 0.555180 0.091 Uiso calc 1 . .
    N N3 0.3381(3) 0.250000 0.4404(4) 0.0986(19) Uani d 1 . .
    N N4 0.4801(5) 0.250000 0.2079(4) 0.0960(18) Uani d 1 . .
    C C1 0.4705(4) 0.250000 0.4537(3) 0.0683(16) Uani d 1 . .
    C C2 0.4077(3) 0.250000 0.4074(4) 0.0738(17) Uani d 1 . .
    C C3 0.4119(4) 0.250000 0.3273(4) 0.0743(17) Uani d 1 . .
    H H3 0.370779 0.250000 0.297265 0.089 Uiso calc 1 . .
    C C4 0.4780(4) 0.250000 0.2928(4) 0.0776(17) Uani d 1 . .
    C C5 0.5396(4) 0.250000 0.3361(4) 0.0778(18) Uani d 1 . .
    H H5A 0.583662 0.250000 0.311488 0.093 Uiso calc 1 . .
    C C6 0.5360(3) 0.250000 0.4143(3) 0.0707(16) Uani d 1 . .
    H H6 0.578077 0.250000 0.442879 0.085 Uiso calc 1 . .
    C C7 0.5207(3) 0.250000 0.6478(4) 0.0686(16) Uani d 1 . .
    H H7 0.474375 0.250000 0.666931 0.082 Uiso calc 1 . .
    C C8 0.5798(3) 0.250000 0.7027(3) 0.0642(15) Uani d 1 . .
    C C9 0.6498(3) 0.250000 0.6776(3) 0.0677(15) Uani d 1 . .
    H H9 0.659076 0.250000 0.624701 0.081 Uiso calc 1 . .
    C C10 0.7066(3) 0.250000 0.7293(3) 0.0666(16) Uani d 1 . .
    C C11 0.6887(3) 0.250000 0.8089(4) 0.0739(17) Uani d 1 . .
    C C12 0.6187(3) 0.250000 0.8373(3) 0.0663(15) Uani d 1 . .
    C C13 0.5656(3) 0.250000 0.7812(3) 0.0656(15) Uani d 1 . .
    H H13 0.518293 0.250000 0.797276 0.079 Uiso calc 1 . .
    C C14 0.7841(3) 0.250000 0.7007(4) 0.0775(18) Uani d 1 . .
    C C15 0.7881(4) 0.250000 0.6117(4) 0.098(2) Uani d 1 . .
    H H15A 0.764903 0.136762 0.592106 0.146 Uiso d 1 . .
    H H15B 0.837191 0.250000 0.596024 0.146 Uiso d 1 . .
    C C16 0.8233(2) 0.4334(8) 0.7297(3) 0.1114(18) Uani d 1 . .
    H H16A 0.797329 0.546218 0.713820 0.167 Uiso calc 1 . .
    H H16B 0.870376 0.437202 0.708115 0.167 Uiso calc 1 . .
    H H16C 0.826331 0.430459 0.785250 0.167 Uiso calc 1 . .
    C C18 0.6013(3) 0.250000 0.9242(3) 0.0755(18) Uani d 1 . .
    C C19 0.6312(3) 0.4323(7) 0.9640(2) 0.0973(16) Uani d 1 . .
    H H19A 0.679150 0.408097 0.980849 0.146 Uiso calc 1 . .
    H H19B 0.602137 0.464417 1.007856 0.146 Uiso calc 1 . .
    H H19C 0.631039 0.537943 0.927893 0.146 Uiso calc 1 . .
    C C20 0.5207(4) 0.250000 0.9375(4) 0.102(2) Uani d 1 . .
    H H20A 0.500334 0.363387 0.914288 0.154 Uiso d 1 . .
    H H20B 0.511112 0.250000 0.991999 0.154 Uiso d 1 . .
loop_
    _atom_site_aniso_label
    _atom_site_aniso_U_11
    _atom_site_aniso_U_22
    _atom_site_aniso_U_33
    _atom_site_aniso_U_12
    _atom_site_aniso_U_13
    _atom_site_aniso_U_23
    O1 0.081(4) 0.362(10) 0.073(4) 0.000 0.007(3) 0.000
    O2 0.083(4) 0.164(5) 0.118(4) 0.000 -0.024(3) 0.000
    O3 0.147(5) 0.135(5) 0.080(4) 0.000 -0.034(4) 0.000
    O4 0.147(5) 0.177(6) 0.078(4) 0.000 0.013(4) 0.000
    O5 0.077(3) 0.136(4) 0.078(3) 0.000 -0.017(3) 0.000
    N1 0.072(3) 0.078(3) 0.056(3) 0.000 0.000(3) 0.000
    N2 0.063(3) 0.103(4) 0.061(3) 0.000 -0.005(3) 0.000
    N3 0.068(4) 0.145(6) 0.083(4) 0.000 -0.009(4) 0.000
    N4 0.130(6) 0.091(4) 0.068(4) 0.000 -0.009(4) 0.000
    C1 0.083(4) 0.059(4) 0.064(4) 0.000 -0.008(4) 0.000
    C2 0.078(5) 0.081(4) 0.063(4) 0.000 -0.010(4) 0.000
    C3 0.082(5) 0.063(4) 0.078(5) 0.000 -0.022(4) 0.000
    C4 0.102(5) 0.066(4) 0.065(4) 0.000 -0.007(4) 0.000
    C5 0.086(5) 0.077(4) 0.070(4) 0.000 0.001(4) 0.000
    C6 0.072(4) 0.079(4) 0.061(4) 0.000 -0.004(3) 0.000
    C7 0.067(4) 0.069(4) 0.069(4) 0.000 0.003(4) 0.000
    C8 0.069(4) 0.066(4) 0.058(4) 0.000 0.001(3) 0.000
    C9 0.077(4) 0.068(4) 0.058(3) 0.000 -0.001(4) 0.000
    C10 0.069(4) 0.068(4) 0.063(4) 0.000 0.003(3) 0.000
    C11 0.064(4) 0.080(4) 0.078(4) 0.000 -0.016(4) 0.000
    C12 0.069(4) 0.070(4) 0.060(4) 0.000 -0.011(3) 0.000
    C13 0.061(4) 0.072(4) 0.064(4) 0.000 0.002(3) 0.000
    C14 0.075(4) 0.076(4) 0.082(4) 0.000 0.001(4) 0.000
    C15 0.084(5) 0.125(6) 0.084(5) 0.000 0.019(4) 0.000
    C16 0.086(3) 0.122(4) 0.126(5) -0.028(3) 0.000(3) 0.000(4)
    C18 0.076(4) 0.090(5) 0.061(4) 0.000 -0.004(3) 0.000
    C19 0.115(4) 0.109(4) 0.068(3) -0.002(3) -0.002(3) -0.013(3)
    C20 0.089(5) 0.147(7) 0.071(4) 0.000 0.017(4) 0.000
_geom_special_details
;
 All esds (except the esd in the dihedral angle between two l.s. planes)
 are estimated using the full covariance matrix.  The cell esds are taken
 into account individually in the estimation of esds in distances, angles
 and torsion angles; correlations between esds in cell parameters are only
 used when they are defined by crystal symmetry.  An approximate (isotropic)
 treatment of cell esds is used for estimating esds involving l.s. planes.
;
loop_
    _geom_bond_atom_site_label_1
    _geom_bond_atom_site_label_2
    _geom_bond_site_symmetry_2
    _geom_bond_distance
    _geom_bond_publ_flag
    O1 N3 . 1.209(7) ?
    O2 N3 . 1.219(7) ?
    O3 N4 . 1.210(7) ?
    O4 N4 . 1.232(8) ?
    O5 C11 . 1.370(7) ?
    O5 H5O . 0.816(19) ?
    N1 C7 . 1.278(7) ?
    N1 N2 . 1.385(6) ?
    N2 C1 . 1.352(7) ?
    N2 H2 . 0.8600 ?
    N3 C2 . 1.424(8) ?
    N4 C4 . 1.466(8) ?
    C1 C6 . 1.405(8) ?
    C1 C2 . 1.422(8) ?
    C2 C3 . 1.385(8) ?
    C3 C4 . 1.374(8) ?
    C3 H3 . 0.9300 ?
    C4 C5 . 1.376(9) ?
    C5 C6 . 1.352(8) ?
    C5 H5A . 0.9300 ?
    C6 H6 . 0.9300 ?
    C7 C8 . 1.458(8) ?
    C7 H7 . 0.9300 ?
    C8 C13 . 1.380(7) ?
    C8 C9 . 1.383(8) ?
    C9 C10 . 1.390(8) ?
    C9 H9 . 0.9300 ?
    C10 C11 . 1.415(8) ?
    C10 C14 . 1.536(8) ?
    C11 C12 . 1.401(8) ?
    C12 C13 . 1.390(8) ?
    C12 C18 . 1.536(8) ?
    C13 H13 . 0.9300 ?
    C14 C15 . 1.538(9) ?
    C14 C16 . 1.549(6) ?
    C14 C16 8_565 1.549(6) ?
    C15 H15A . 0.96 ?
    C15 H15B . 0.96 ?
    C15 H15A 8_565 0.96 ?
    C16 H16A . 0.9600 ?
    C16 H16B . 0.9600 ?
    C16 H16C . 0.9600 ?
    C18 C20 . 1.530(9) ?
    C18 C19 . 1.542(5) ?
    C18 C19 8_565 1.542(5) ?
    C19 H19A . 0.9600 ?
    C19 H19B . 0.9600 ?
    C19 H19C . 0.9600 ?
    C20 H20A . 0.96 ?
    C20 H20B . 0.96 ?
    C20 H20A 8_565 0.96 ?
loop_
    _geom_angle_atom_site_label_1
    _geom_angle_atom_site_label_2
    _geom_angle_atom_site_label_3
    _geom_angle_site_symmetry_1
    _geom_angle_site_symmetry_3
    _geom_angle
    _geom_angle_publ_flag
    C11 O5 H5O . . 118(4) ?
    C7 N1 N2 . . 114.1(5) ?
    C1 N2 N1 . . 119.6(5) ?
    C1 N2 H2 . . 120.2 ?
    N1 N2 H2 . . 120.2 ?
    O1 N3 O2 . . 120.6(6) ?
    O1 N3 C2 . . 119.7(6) ?
    O2 N3 C2 . . 119.7(6) ?
    O3 N4 O4 . . 124.2(7) ?
    O3 N4 C4 . . 119.5(8) ?
    O4 N4 C4 . . 116.3(7) ?
    N2 C1 C6 . . 121.3(6) ?
    N2 C1 C2 . . 121.8(6) ?
    C6 C1 C2 . . 117.0(5) ?
    C3 C2 C1 . . 120.9(6) ?
    C3 C2 N3 . . 116.9(6) ?
    C1 C2 N3 . . 122.3(6) ?
    C4 C3 C2 . . 118.9(6) ?
    C4 C3 H3 . . 120.5 ?
    C2 C3 H3 . . 120.5 ?
    C3 C4 C5 . . 121.5(6) ?
    C3 C4 N4 . . 117.2(7) ?
    C5 C4 N4 . . 121.3(7) ?
    C6 C5 C4 . . 120.1(7) ?
    C6 C5 H5A . . 120.0 ?
    C4 C5 H5A . . 120.0 ?
    C5 C6 C1 . . 121.7(6) ?
    C5 C6 H6 . . 119.2 ?
    C1 C6 H6 . . 119.2 ?
    N1 C7 C8 . . 122.6(6) ?
    N1 C7 H7 . . 118.7 ?
    C8 C7 H7 . . 118.7 ?
    C13 C8 C9 . . 119.4(6) ?
    C13 C8 C7 . . 119.4(6) ?
    C9 C8 C7 . . 121.2(5) ?
    C8 C9 C10 . . 121.8(6) ?
    C8 C9 H9 . . 119.1 ?
    C10 C9 H9 . . 119.1 ?
    C9 C10 C11 . . 116.2(6) ?
    C9 C10 C14 . . 121.4(5) ?
    C11 C10 C14 . . 122.4(5) ?
    O5 C11 C12 . . 121.4(6) ?
    O5 C11 C10 . . 114.4(6) ?
    C12 C11 C10 . . 124.2(6) ?
    C13 C12 C11 . . 115.4(5) ?
    C13 C12 C18 . . 121.9(5) ?
    C11 C12 C18 . . 122.7(5) ?
    C8 C13 C12 . . 123.0(6) ?
    C8 C13 H13 . . 118.5 ?
    C12 C13 H13 . . 118.5 ?
    C10 C14 C15 . . 111.5(5) ?
    C10 C14 C16 . . 110.2(3) ?
    C15 C14 C16 . . 107.4(4) ?
    C10 C14 C16 . 8_565 110.2(3) ?
    C15 C14 C16 . 8_565 107.4(4) ?
    C16 C14 C16 . 8_565 110.0(6) ?
    C14 C15 H15A . . 109.3 ?
    C14 C15 H15B . . 109.2 ?
    H15A C15 H15B . . 109.6 ?
    C14 C15 H15A . 8_565 109.3(4) ?
    H15A C15 H15A . 8_565 109.7 ?
    H15B C15 H15A . 8_565 109.6 ?
    C14 C16 H16A . . 109.5 ?
    C14 C16 H16B . . 109.5 ?
    H16A C16 H16B . . 109.5 ?
    C14 C16 H16C . . 109.5 ?
    H16A C16 H16C . . 109.5 ?
    H16B C16 H16C . . 109.5 ?
    C20 C18 C12 . . 110.9(5) ?
    C20 C18 C19 . . 107.1(4) ?
    C12 C18 C19 . . 110.9(3) ?
    C20 C18 C19 . 8_565 107.1(4) ?
    C12 C18 C19 . 8_565 110.9(3) ?
    C19 C18 C19 . 8_565 109.8(5) ?
    C18 C19 H19A . . 109.5 ?
    C18 C19 H19B . . 109.5 ?
    H19A C19 H19B . . 109.5 ?
    C18 C19 H19C . . 109.5 ?
    H19A C19 H19C . . 109.5 ?
    H19B C19 H19C . . 109.5 ?
    C18 C20 H20A . . 109.3 ?
    C18 C20 H20B . . 109.5 ?
    H20A C20 H20B . . 109.6 ?
    C18 C20 H20A . 8_565 109.3(5) ?
    H20A C20 H20A . 8_565 109.6 ?
    H20B C20 H20A . 8_565 109.6 ?
loop_
    _geom_torsion_atom_site_label_1
    _geom_torsion_atom_site_label_2
    _geom_torsion_atom_site_label_3
    _geom_torsion_atom_site_label_4
    _geom_torsion_site_symmetry_1
    _geom_torsion_site_symmetry_2
    _geom_torsion_site_symmetry_3
    _geom_torsion_site_symmetry_4
    _geom_torsion
    _geom_torsion_publ_flag
    C7 N1 N2 C1 . . . . 180.0000(10)
                                   ?
    N1 N2 C1 C6 . . . . 0.0000(10)
                                 ?
    N1 N2 C1 C2 . . . . 180.0000(10)
                                   ?
    N2 C1 C2 C3 . . . . 180.0000(10)
                                   ?
    C6 C1 C2 C3 . . . . 0.0000(10)
                                 ?
    N2 C1 C2 N3 . . . . 0.0000(10)
                                 ?
    C6 C1 C2 N3 . . . . 180.0000(10)
                                   ?
    O1 N3 C2 C3 . . . . 180.0000(10)
                                   ?
    O2 N3 C2 C3 . . . . 0.0000(10)
                                 ?
    O1 N3 C2 C1 . . . . 0.0000(10)
                                 ?
    O2 N3 C2 C1 . . . . 180.0000(10)
                                   ?
    C1 C2 C3 C4 . . . . 0.0000(10)
                                 ?
    N3 C2 C3 C4 . . . . 180.0000(10)
                                   ?
    C2 C3 C4 C5 . . . . 0.0000(10)
                                 ?
    C2 C3 C4 N4 . . . . 180.0000(10)
                                   ?
    O3 N4 C4 C3 . . . . 0.0000(10)
                                 ?
    O4 N4 C4 C3 . . . . 180.0000(10)
                                   ?
    O3 N4 C4 C5 . . . . 180.0000(10)
                                   ?
    O4 N4 C4 C5 . . . . 0.0000(10)
                                 ?
    C3 C4 C5 C6 . . . . 0.0000(10)
                                 ?
    N4 C4 C5 C6 . . . . 180.0000(10)
                                   ?
    C4 C5 C6 C1 . . . . 0.0000(10)
                                 ?
    N2 C1 C6 C5 . . . . 180.0000(10)
                                   ?
    C2 C1 C6 C5 . . . . 0.0000(10)
                                 ?
    N2 N1 C7 C8 . . . . 180.0000(10)
                                   ?
    N1 C7 C8 C13 . . . . 180.0000(10)
                                    ?
    N1 C7 C8 C9 . . . . 0.000(2) ?
    C13 C8 C9 C10 . . . . 0.000(2) ?
    C7 C8 C9 C10 . . . . 180.0000(10)
                                    ?
    C8 C9 C10 C11 . . . . 0.000(2) ?
    C8 C9 C10 C14 . . . . 180.0000(10)
                                     ?
    C9 C10 C11 O5 . . . . 180.0000(10)
                                     ?
    C14 C10 C11 O5 . . . . 0.0000(10)
                                    ?
    C9 C10 C11 C12 . . . . 0.000(2) ?
    C14 C10 C11 C12 . . . . 180.0000(10)
                                       ?
    O5 C11 C12 C13 . . . . 180.0000(10)
                                      ?
    C10 C11 C12 C13 . . . . 0.000(2) ?
    O5 C11 C12 C18 . . . . 0.000(2) ?
    C10 C11 C12 C18 . . . . 180.000(2) ?
    C9 C8 C13 C12 . . . . 0.000(2) ?
    C7 C8 C13 C12 . . . . 180.0000(10)
                                     ?
    C11 C12 C13 C8 . . . . 0.000(2) ?
    C18 C12 C13 C8 . . . . 180.000(2) ?
    C9 C10 C14 C15 . . . . 0.000(2) ?
    C11 C10 C14 C15 . . . . 180.0000(10)
                                       ?
    C9 C10 C14 C16 . . . . 119.2(4) ?
    C11 C10 C14 C16 . . . . -60.8(4) ?
    C9 C10 C14 C16 . . . 8_565 -119.2(4) ?
    C11 C10 C14 C16 . . . 8_565 60.8(4) ?
    C13 C12 C18 C20 . . . . 0.000(2) ?
    C11 C12 C18 C20 . . . . 180.000(2) ?
    C13 C12 C18 C19 . . . . -118.8(4) ?
    C11 C12 C18 C19 . . . . 61.2(4) ?
    C13 C12 C18 C19 . . . 8_565 118.8(4) ?
    C11 C12 C18 C19 . . . 8_565 -61.2(4) ?
loop_
    _geom_hbond_atom_site_label_D
    _geom_hbond_atom_site_label_H
    _geom_hbond_atom_site_label_A
    _geom_hbond_site_symmetry_A
    _geom_hbond_distance_DH
    _geom_hbond_distance_HA
    _geom_hbond_distance_DA
    _geom_hbond_angle_DHA
    N2 H2 O1 . 0.86 1.96 2.583(8) 129
    O5 H5O O1 6_657 0.82(2) 2.28(5) 2.782(7) 120(4)
_shelx_hkl_file
;
   2   0   0  456.50   10.61   0
  -2   0   0  442.94   10.34   0
   4   0   0  215.44    6.23   0
  -4   0   0  196.20    6.14   0
   6   0   0  149.27    4.07   0
  -6   0   0  141.31    4.06   0
   8   0   0   32.28    2.87   0
  -8   0   0   27.92    2.81   0
 -10   0   0    1.28    2.38   0
  10   0   0    1.15    1.59   0
 -12   0   0    4.32    1.79   0
  12   0   0    5.36    2.28   0
 -14   0   0   19.07    2.77   0
  14   0   0   20.84    2.69   0
  16   0   0   25.85    2.06   0
 -16   0   0   27.96    2.83   0
  18   0   0    6.68    2.35   0
 -18   0   0    4.44    1.72   0
  20   0   0    3.54    2.38   0
 -20   0   0    1.36    1.86   0
  22   0   0    3.66    2.43   0
 -22   0   0    1.26    1.95   0
  -2  -1   0   11.51    3.10   0
  -2   1   0    8.58    2.36   0
   2  -1   0    7.59    2.35   0
   2   1   0    9.64    2.29   0
  -4  -1   0  346.03    5.73   0
   4  -1   0  325.23    6.73   0
  -4   1   0  354.46    6.66   0
   4   1   0  347.77    5.90   0
  -6  -1   0   10.10    2.77   0
  -6   1   0    8.87    2.00   0
   6   1   0    9.67    1.94   0
   6  -1   0    7.58    2.85   0
   8   1   0   39.97    2.69   0
  -8  -1   0   34.67    2.28   0
   8  -1   0   32.15    2.87   0
  -8   1   0   37.51    2.85   0
  10   1   0   34.32    2.56   0
  10  -1   0   28.36    2.19   0
 -10  -1   0   28.65    2.66   0
 -10   1   0   32.75    2.78   0
  12  -1   0   -0.19    2.28   0
 -12   1   0    2.77    2.40   0
  12   1   0    2.99    2.12   0
 -12  -1   0    0.49    2.29   0
  14   1   0   27.21    2.46   0
 -14  -1   0   22.75    2.16   0
 -14   1   0   23.83    2.16   0
  14  -1   0   24.41    2.79   0
  16  -1   0   -0.07    2.35   0
 -16   1   0   -0.82    2.42   0
 -16  -1   0    2.42    2.52   0
  16   1   0    2.17    1.67   0
  18   1   0    1.83    2.27   0
 -18  -1   0    1.44    1.78   0
 -18   1   0    1.57    2.33   0
  18  -1   0    3.05    2.24   0
 -20   1   0   -0.70    2.64   0
 -20  -1   0    1.42    1.96   0
  20   1   0    0.24    2.47   0
  20  -1   0    1.49    2.44   0
 -22  -1   0   -0.65    2.74   0
  22  -1   0    1.96    2.68   0
  22   1   0    3.31    2.74   0
 -22   1   0    1.45    1.88   0
   0   2   0 9846.55   25.36   0
   0  -2   0 9999.99   25.62   0
  -2  -2   0  850.56    7.66   0
  -2   2   0  805.05    7.54   0
   2  -2   0  806.98    7.69   0
  -2  -2   0  775.94    6.97   0
  -4   2   0  641.33    6.84   0
   4   2   0  671.77    6.60   0
   4  -2   0  632.84    6.64   0
  -4  -2   0  634.15    6.40   0
   6  -2   0   12.17    1.95   0
   6   2   0   13.03    1.85   0
  -6   2   0   14.54    2.46   0
  -6  -2   0   13.08    1.92   0
  -8   2   0   15.00    1.79   0
   8   2   0   13.06    1.71   0
   8  -2   0   13.40    1.90   0
  -8  -2   0   12.99    1.86   0
  10  -2   0    1.14    2.47   0
  10   2   0   -0.40    1.53   0
 -10  -2   0    0.24    1.62   0
 -10   2   0    2.14    2.30   0
  12  -2   0    2.78    1.92   0
 -12  -2   0    3.59    1.60   0
  12   2   0    3.45    2.04   0
 -12   2   0    5.43    2.33   0
 -14   2   0    3.42    1.72   0
 -14  -2   0    2.28    1.81   0
  14  -2   0    1.24    1.84   0
  14   2   0    2.96    2.27   0
 -16  -2   0   30.71    2.20   0
 -16   2   0   41.27    2.65   0
  16   2   0   41.74    2.79   0
  16  -2   0   28.25    2.78   0
  18   2   0    5.66    2.23   0
 -18   2   0    6.47    2.38   0
 -18  -2   0    5.02    2.39   0
  18  -2   0    3.01    1.75   0
  20  -2   0    1.01    2.47   0
 -20  -2   0    0.54    1.68   0
 -20   2   0    1.37    2.38   0
  20   2   0    0.54    2.45   0
 -22  -2   0    3.21    1.90   0
 -22   2   0    3.09    1.96   0
  22   2   0   -0.28    2.49   0
  22  -2   0    2.40    2.62   0
  -2  -3   0    5.98    1.37   0
  -2  -3   0    4.27    1.41   0
   2  -3   0    4.68    2.19   0
  -2   3   0    5.76    1.53   0
  -4   3   0   10.78    2.18   0
  -4  -3   0    9.32    2.13   0
   4  -3   0   11.62    1.67   0
  -4  -3   0   10.84    2.08   0
  -6  -3   0    7.33    1.54   0
   6  -3   0    9.98    2.21   0
  -6   3   0    8.65    2.07   0
   6   3   0    6.57    2.04   0
  -8   3   0   23.00    2.38   0
   8   3   0   26.01    2.28   0
   8  -3   0   23.88    2.59   0
  -8  -3   0   23.62    1.88   0
 -10   3   0    2.82    2.01   0
  10   3   0    3.40    1.51   0
 -10  -3   0    2.93    2.18   0
  10  -3   0    4.40    2.33   0
 -12  -3   0    2.90    2.41   0
 -12   3   0    5.26    2.21   0
  12  -3   0    2.99    2.57   0
  12   3   0    3.16    2.23   0
 -14   3   0    3.21    2.18   0
 -14  -3   0    1.83    1.59   0
  14  -3   0    3.50    1.83   0
  14   3   0    4.04    2.22   0
  16  -3   0    2.36    2.37   0
 -16  -3   0    3.69    1.72   0
 -16   3   0    0.47    1.58   0
  16   3   0    0.59    1.44   0
 -18   3   0    1.53    1.68   0
  18  -3   0    1.46    1.80   0
  18   3   0    3.03    2.24   0
 -18  -3   0   -1.25    2.44   0
 -20  -3   0   -2.70    2.61   0
  20  -3   0    1.52    2.57   0
 -20   3   0   -0.21    2.40   0
  20   3   0    1.17    1.78   0
   0  -4   0 1588.20    8.40   0
  -2  -4   0  117.43    2.81   0
  -2  -4   0  116.63    2.95   0
   2  -4   0  121.30    3.05   0
  -2   4   0  120.76    2.94   0
  -4  -4   0   55.00    2.03   0
  -4  -4   0   56.91    2.36   0
   4  -4   0   52.56    2.16   0
  -4   4   0   51.19    2.06   0
  -6  -4   0    1.06    1.27   0
  -6   4   0    1.91    1.49   0
   6  -4   0    1.57    2.17   0
  -6  -4   0    0.34    1.36   0
   8  -4   0    4.60    1.57   0
  -8  -4   0    2.97    1.58   0
  -8   4   0    3.22    1.39   0
  -8  -4   0    3.90    1.45   0
 -10   4   0    1.71    1.51   0
 -10  -4   0    2.21    1.54   0
  10   4   0    0.42    1.43   0
  10  -4   0   -0.32    2.23   0
  12   4   0    3.70    2.19   0
  12  -4   0    0.19    2.40   0
 -12   4   0    1.93    2.08   0
 -12  -4   0    2.85    2.23   0
  14  -4   0    0.68    2.40   0
 -14  -4   0    2.16    1.64   0
 -14   4   0    0.48    2.10   0
  14   4   0    2.52    1.45   0
 -16  -4   0   10.77    2.38   0
  16  -4   0    6.23    2.51   0
  16   4   0    8.21    2.29   0
 -16   4   0    9.16    2.42   0
 -18  -4   0   -0.44    2.49   0
  18  -4   0    3.78    2.62   0
 -18   4   0    2.14    2.35   0
  18   4   0    2.68    2.41   0
 -20   4   0   -1.04    2.50   0
 -20  -4   0    0.85    1.78   0
  20   4   0    1.64    1.79   0
  20  -4   0   -1.20    2.79   0
  -2  -5   0    5.34    1.45   0
   2  -5   0    8.23    1.52   0
  -2   5   0    6.37    1.44   0
  -2  -5   0    5.68    1.88   0
  -4   5   0    3.25    1.40   0
  -4  -5   0    2.81    1.43   0
  -4  -5   0    1.84    1.35   0
   4  -5   0    2.10    1.43   0
   6  -5   0    0.29    1.55   0
  -6  -5   0    1.14    2.11   0
  -6  -5   0    1.11    1.93   0
  -6   5   0    0.86    1.49   0
  -8   5   0    3.07    2.07   0
  -8  -5   0    1.45    2.08   0
  -8  -5   0    1.93    1.93   0
   8  -5   0    2.91    2.15   0
 -10   5   0    2.25    1.51   0
 -10  -5   0    0.14    2.09   0
  10  -5   0    0.20    1.57   0
 -10  -5   0   -0.23    1.43   0
 -12   5   0    2.03    2.19   0
 -12  -5   0   -0.27    2.05   0
 -12  -5   0    0.62    2.27   0
  12  -5   0   -0.70    2.37   0
 -14  -5   0   -0.11    2.37   0
 -14   5   0    1.47    1.54   0
 -14  -5   0    0.46    2.12   0
  14  -5   0    4.53    2.44   0
 -16  -5   0    1.33    1.67   0
 -16   5   0   -0.08    1.60   0
  16  -5   0   -1.60    2.45   0
 -18   5   0    2.24    2.51   0
 -18  -5   0   -1.24    1.84   0
  18  -5   0   -0.89    2.57   0
   0  -6   0  174.27    3.15   0
   0  -6   0  200.62    3.71   0
   2  -6   0   12.53    2.19   0
  -2  -6   0   11.67    2.14   0
  -2  -6   0   12.52    2.24   0
  -4  -6   0    1.60    1.44   0
  -4   6   0    2.43    1.40   0
   4  -6   0   -1.17    2.10   0
  -4  -6   0    1.48    1.40   0
   6  -6   0    0.33    1.48   0
  -6  -6   0    2.56    2.11   0
  -6  -6   0   -0.41    1.40   0
  -6   6   0    0.09    1.33   0
   8  -6   0    0.27    2.09   0
  -8   6   0    0.50    1.42   0
  -8  -6   0    1.72    1.58   0
  -8  -6   0    0.90    1.42   0
 -10  -6   0    0.89    2.18   0
  10  -6   0   -0.30    1.65   0
 -10   6   0    2.72    2.06   0
 -10  -6   0    2.14    1.64   0
 -12   6   0    1.15    1.58   0
 -12  -6   0    1.48    2.13   0
 -12  -6   0    0.64    1.61   0
  12  -6   0   -1.13    1.79   0
 -14  -6   0    1.86    2.41   0
  14  -6   0    0.75    2.46   0
 -14   6   0    0.50    2.38   0
 -14  -6   0    1.66    2.23   0
 -16  -6   0   -0.67    1.89   0
 -16  -6   0   -0.36    1.84   0
 -16   6   0   -1.16    2.54   0
  16  -6   0    1.98    2.67   0
  -2  -7   0   -0.00    1.40   0
   2  -7   0   -0.94    2.01   0
   2  -7   0    1.95    1.63   0
  -2  -7   0    0.90    1.54   0
   4  -7   0   -0.44    1.54   0
  -4  -7   0    2.78    2.03   0
   4  -7   0   -0.84    1.56   0
  -4  -7   0    1.35    2.05   0
  -6   7   0    0.72    1.51   0
   6  -7   0    3.83    2.18   0
  -6  -7   0   -1.44    2.19   0
  -6  -7   0   -0.28    1.49   0
  -8   7   0    3.01    2.18   0
  -8  -7   0    2.02    2.40   0
   8  -7   0    1.55    2.08   0
  -8  -7   0    0.62    2.23   0
 -10   7   0    0.94    1.53   0
 -10  -7   0    0.40    2.34   0
  10  -7   0    0.95    2.33   0
 -10  -7   0    0.73    2.25   0
 -12   7   0    0.49    1.78   0
 -12  -7   0    1.23    1.53   0
  12  -7   0    0.92    2.57   0
 -12  -7   0    2.09    2.49   0
   0  -8   0    7.04    1.95   0
   0  -8   0    2.49    1.76   0
   2  -8   0    1.51    1.77   0
   2  -8   0    1.94    2.34   0
  -2  -8   0    1.45    1.68   0
  -2  -8   0    1.86    1.56   0
   4  -8   0   -1.02    2.46   0
  -4  -8   0    1.16    1.60   0
   4  -8   0    2.19    2.36   0
  -4  -8   0   -0.94    1.59   0
  -6  -8   0   -0.05    2.42   0
   6  -8   0   -0.83    1.61   0
   6  -8   0    1.13    2.34   0
  -6  -8   0    1.94    2.27   0
  -1   0  -1  172.15    6.68   0
   1   0   1  171.50    7.00   0
  -2   0  -1  704.26   10.90   0
   2   0  -1  774.32   18.91   0
   2   0   1  737.76   10.93   0
  -2   0   1  738.72   18.47   0
   3   0   1  144.63    4.72   0
  -3   0  -1  146.92    5.31   0
   3   0  -1  152.69    6.87   0
  -3   0   1  144.33    6.69   0
   4   0  -1  402.83    8.68   0
  -4   0  -1  349.25    6.35   0
  -4   0   1  376.94    8.49   0
   4   0   1  378.90    6.62   0
  -5   0   1  200.72    5.96   0
  -5   0  -1  203.27    5.38   0
   5   0  -1  220.97    6.04   0
   5   0   1  209.10    5.33   0
  -6   0  -1   14.16    3.27   0
   6   0  -1   15.84    2.94   0
  -6   0   1   13.66    2.34   0
   6   0   1   14.08    2.20   0
   7   0   1    1.96    2.64   0
  -7   0   1    1.90    2.62   0
   7   0  -1    2.52    2.50   0
  -7   0  -1    3.08    2.73   0
   8   0   1   34.75    2.30   0
   8   0  -1   36.03    2.75   0
  -8   0  -1   33.32    2.92   0
  -8   0   1   33.03    2.87   0
  -9   0   1  136.69    3.87   0
  -9   0  -1  134.25    3.83   0
   9   0   1  147.70    3.79   0
   9   0  -1  151.86    3.96   0
 -10   0  -1    1.88    2.44   0
  10   0  -1    1.87    2.19   0
 -10   0   1    2.47    2.27   0
  10   0   1    1.82    2.30   0
  11   0   1    1.58    1.66   0
 -11   0  -1   -0.25    2.54   0
 -11   0   1   -0.33    2.31   0
  11   0  -1    1.31    2.22   0
  12   0  -1    1.66    2.16   0
 -12   0   1    2.50    2.47   0
 -12   0  -1    1.05    1.74   0
  12   0   1    1.62    2.20   0
 -13   0   1    0.97    2.51   0
  13   0  -1    1.94    2.23   0
 -13   0  -1    1.82    1.71   0
  13   0   1    0.74    2.24   0
  14   0  -1    8.98    1.87   0
 -14   0   1    9.94    1.88   0
  14   0   1   11.00    1.84   0
 -14   0  -1    8.78    2.68   0
  15   0   1   39.32    2.71   0
  15   0  -1   38.56    2.97   0
 -15   0  -1   34.03    2.68   0
 -15   0   1   30.99    3.04   0
  16   0   1   23.96    2.07   0
  16   0  -1   26.63    2.56   0
 -16   0  -1   21.24    2.17   0
 -16   0   1   20.41    2.06   0
 -17   0   1   10.48    2.64   0
  17   0  -1   13.70    1.85   0
 -17   0  -1   10.82    2.58   0
  17   0   1   10.91    2.51   0
 -18   0   1    1.12    1.69   0
  18   0   1    3.96    2.25   0
  18   0  -1    3.77    2.17   0
 -18   0  -1    1.16    2.35   0
 -19   0   1    1.26    2.47   0
 -19   0  -1   -0.52    1.60   0
  19   0  -1    0.89    2.44   0
  19   0   1    2.97    1.55   0
  20   0   1    1.31    2.44   0
  20   0  -1    0.72    1.75   0
 -20   0  -1   -0.65    2.66   0
 -20   0   1    2.19    1.65   0
  21   0   1    2.63    1.76   0
  21   0  -1    2.55    2.44   0
 -21   0  -1    1.22    2.52   0
 -21   0   1    1.12    2.41   0
 -22   0   1    0.07    2.11   0
  22   0   1    2.28    2.65   0
 -22   0  -1    0.03    2.68   0
  22   0  -1   -0.85    1.93   0
  23   0   1    0.80    1.88   0
  23   0  -1    1.12    2.70   0
   0  -1   1  323.62    6.58   0
   0  -1  -1  334.71    7.07   0
   0   1  -1  335.78    6.87   0
  -1  -1  -1  495.07    8.21   0
  -1   1  -1  478.63    7.53   0
  -1  -1   1  488.13    7.87   0
   1   1   1  494.95    8.12   0
   1  -1   1  491.01    7.83   0
  -1   1   1  456.04    8.17   0
   1   1  -1  486.55    7.88   0
   1  -1  -1  482.36    8.63   0
  -2   1   1  936.49   11.77   0
  -2  -1   1 1000.44   11.19   0
  -2  -1   1  960.85   10.44   0
  -2  -1  -1  969.17   10.19   0
   2  -1   1  971.92   10.17   0
   2  -1  -1 1013.84   12.27   0
   2   1   1  982.72   10.16   0
  -2   1  -1 1001.22   10.08   0
   3   1   1   59.32    3.03   0
  -3   1   1   59.42    4.04   0
  -3  -1  -1   62.24    3.08   0
   3  -1   1   55.74    3.17   0
  -3   1  -1   60.05    3.96   0
   3  -1  -1   56.70    3.43   0
   3   1  -1   65.55    4.02   0
  -3  -1   1   57.64    3.30   0
   4  -1   1    8.89    2.61   0
   4   1   1    9.67    2.22   0
   4  -1  -1   10.33    3.35   0
  -4   1   1    7.86    2.28   0
  -4  -1   1    8.36    2.35   0
   4   1  -1    9.33    2.26   0
  -4  -1  -1    9.56    3.18   0
  -4   1  -1    9.69    3.44   0
  -5   1   1   27.27    3.14   0
   5  -1   1   26.83    3.79   0
  -5  -1   1   26.47    2.47   0
   5  -1  -1   23.48    3.32   0
  -5   1  -1   24.49    2.51   0
   5   1  -1   28.76    2.35   0
   5   1   1   28.00    2.42   0
  -5  -1  -1   26.48    3.12   0
   6   1   1    4.84    1.86   0
  -6   1   1    5.20    2.66   0
   6   1  -1    5.71    2.48   0
   6  -1   1    5.11    2.90   0
   6  -1  -1    6.03    2.83   0
  -6  -1   1    5.47    1.91   0
  -6   1  -1    6.25    2.02   0
  -6  -1  -1    5.13    2.76   0
   7  -1  -1    2.17    2.61   0
  -7  -1  -1    2.03    2.50   0
   7   1  -1    2.34    1.65   0
   7   1   1    2.20    1.76   0
  -7   1  -1    1.47    2.60   0
  -7   1   1    1.84    2.36   0
   7  -1   1    4.08    2.55   0
  -7  -1   1    2.62    1.75   0
   8  -1  -1    2.99    1.68   0
  -8   1   1    4.18    2.22   0
   8   1   1    2.05    2.30   0
  -8  -1  -1    4.05    2.53   0
  -8  -1   1    3.36    1.77   0
   8   1  -1    2.36    2.33   0
   8  -1   1    3.20    1.76   0
  -8   1  -1    3.48    2.49   0
  -9   1   1    3.31    2.25   0
   9  -1  -1    3.31    1.70   0
  -9  -1  -1    4.09    1.79   0
   9  -1   1    5.14    2.53   0
   9   1   1    5.69    2.26   0
  -9  -1   1    6.80    2.37   0
   9   1  -1    6.07    2.22   0
  -9   1  -1    5.47    2.48   0
  10  -1  -1    0.69    2.27   0
  10   1  -1    2.01    2.19   0
  10  -1   1    1.50    2.43   0
 -10   1   1    1.38    1.66   0
 -10  -1  -1    3.31    2.35   0
 -10  -1   1    1.71    1.71   0
  10   1   1    1.98    2.12   0
 -10   1  -1    1.20    1.69   0
  11   1  -1    0.82    2.17   0
 -11  -1  -1   -1.66    2.48   0
  11  -1  -1   -0.87    2.25   0
 -11   1   1    1.14    2.25   0
  11   1   1    1.34    2.26   0
 -11   1  -1   -0.49    1.72   0
 -11  -1   1   -1.05    1.69   0
  11  -1   1   -0.18    1.70   0
  12  -1   1    1.95    2.28   0
  12   1   1    1.53    1.63   0
  12  -1  -1    0.57    2.36   0
 -12   1   1    1.42    2.44   0
 -12  -1  -1    0.83    1.79   0
 -12  -1   1    2.15    2.38   0
  12   1  -1    1.00    2.16   0
 -12   1  -1   -0.79    1.64   0
 -13   1  -1   23.74    2.63   0
 -13   1   1   22.87    2.70   0
  13  -1  -1   18.42    2.67   0
  13   1  -1   24.17    2.44   0
 -13  -1   1   20.31    2.67   0
  13   1   1   21.97    2.43   0
  13  -1   1   23.31    2.67   0
 -13  -1  -1   19.50    1.97   0
  14  -1  -1    0.76    2.38   0
 -14  -1   1    1.92    2.52   0
 -14   1   1   -0.83    2.50   0
  14  -1   1    1.43    1.84   0
 -14   1  -1    2.44    1.58   0
  14   1   1    2.37    1.60   0
  14   1  -1    1.63    2.28   0
 -14  -1  -1    1.71    1.80   0
 -15   1   1    1.59    2.49   0
  15   1   1    1.90    2.22   0
  15  -1   1    1.01    1.57   0
  15   1  -1    0.55    1.62   0
 -15  -1  -1    1.81    2.45   0
  15  -1  -1    1.29    2.48   0
 -15   1  -1    6.63    2.51   0
 -15  -1   1   -0.68    1.95   0
 -16  -1  -1    5.53    2.46   0
  16  -1   1    6.51    1.85   0
 -16   1   1    4.98    2.57   0
 -16   1  -1    6.00    1.84   0
  16   1   1    5.05    2.21   0
 -16  -1   1    4.14    1.88   0
  16  -1  -1    6.18    2.28   0
  16   1  -1    6.48    2.32   0
 -17  -1  -1    3.15    2.48   0
 -17  -1   1    1.00    1.60   0
 -17   1  -1   -0.67    1.67   0
  17   1  -1    2.39    2.21   0
  17   1   1   -0.54    2.26   0
 -17   1   1    1.34    2.22   0
  17  -1   1    0.80    1.57   0
  17  -1  -1    3.51    2.19   0
  18  -1   1    0.54    1.60   0
  18   1   1   -0.12    1.60   0
 -18   1  -1    1.57    2.26   0
 -18   1   1   -1.96    2.44   0
 -18  -1   1   -1.21    1.57   0
 -18  -1  -1   -0.90    1.79   0
  18  -1  -1    0.89    2.30   0
  18   1  -1    1.93    2.14   0
  19  -1   1    2.20    1.68   0
 -19   1   1    3.38    2.34   0
 -19  -1  -1   -0.24    1.70   0
 -19   1  -1    1.42    2.46   0
 -19  -1   1   -1.55    2.49   0
  19   1  -1    1.12    1.69   0
  19  -1  -1   -3.32    2.28   0
  19   1   1    1.61    1.67   0
  20   1  -1    1.83    1.63   0
 -20  -1  -1    0.93    2.47   0
  20  -1   1    0.95    1.92   0
 -20   1  -1    0.25    2.39   0
 -20  -1   1   -1.32    1.92   0
  20  -1  -1    0.80    2.30   0
 -20   1   1   -1.36    2.34   0
  20   1   1    1.06    2.27   0
  21  -1  -1   -0.08    2.35   0
 -21   1   1   -0.06    2.53   0
  21   1   1    1.36    2.38   0
  21  -1   1   -0.58    2.48   0
  21   1  -1    0.82    1.73   0
 -21   1  -1    1.21    2.46   0
 -21  -1   1    0.95    1.77   0
 -21  -1  -1    1.02    2.48   0
 -22   1   1    1.53    2.50   0
  22   1   1    1.73    2.59   0
 -22   1  -1    1.12    2.49   0
 -22  -1   1    1.83    1.94   0
  22  -1   1    0.63    2.48   0
  22   1  -1    2.75    2.62   0
 -22  -1  -1    2.20    2.64   0
  22  -1  -1    2.03    2.61   0
  -1   2   1  493.07    6.31   0
   1   2  -1  487.86    5.60   0
   1  -2   1  521.80    6.17   0
  -1   2  -1  507.15    6.06   0
  -1  -2   1  477.12    5.64   0
  -1  -2  -1  510.07    6.25   0
   1  -2  -1  499.37    6.20   0
  -1  -2  -1  482.17    5.69   0
   2  -2   1  860.20    7.52   0
  -2  -2  -1  890.61    7.56   0
  -2   2   1  862.76    8.37   0
   2   2   1  873.75    7.41   0
  -2  -2   1  846.68    7.54   0
   2  -2  -1  840.58    8.01   0
  -2   2  -1  847.86    7.35   0
  -3   2   1    1.98    2.29   0
  -3  -2   1    0.81    2.19   0
   3  -2   1    1.09    1.93   0
  -3  -2   1    2.25    2.53   0
   3   2   1    3.20    2.26   0
  -3  -2  -1    1.80    1.65   0
  -3   2  -1    2.27    1.66   0
   3  -2  -1    1.51    2.48   0
   4   2   1    2.74    1.62   0
  -4  -2  -1    3.64    1.63   0
  -4   2  -1    1.49    2.38   0
   4  -2  -1    2.06    1.77   0
  -4  -2   1    2.94    2.32   0
  -4   2   1    3.18    1.59   0
   4  -2   1    2.17    1.82   0
  -5  -2  -1   32.03    2.12   0
   5  -2  -1   33.42    2.81   0
  -5   2   1   30.16    2.10   0
   5   2   1   31.74    1.94   0
  -5  -2   1   31.77    2.06   0
  -5   2  -1   29.43    2.01   0
   5   2  -1   34.15    2.62   0
   5  -2   1   32.11    2.74   0
   6   2   1   10.14    2.31   0
   6  -2   1   11.61    2.55   0
  -6   2   1   11.45    2.20   0
  -6   2  -1   11.54    2.44   0
   6   2  -1   12.39    1.71   0
  -6  -2   1   12.14    1.83   0
   6  -2  -1   10.45    1.81   0
  -6  -2  -1    9.91    1.87   0
  -7  -2  -1   24.74    1.98   0
  -7   2  -1   29.07    2.02   0
   7  -2  -1   23.02    2.66   0
  -7   2   1   27.80    2.53   0
   7  -2   1   26.57    2.79   0
  -7  -2   1   23.43    2.51   0
   7   2   1   27.74    2.48   0
   7   2  -1   25.88    2.52   0
  -8  -2  -1    4.10    1.57   0
  -8   2   1    4.34    2.14   0
   8   2   1    3.77    1.63   0
   8  -2  -1    3.92    2.30   0
  -8  -2   1    3.87    1.61   0
   8   2  -1    5.23    2.11   0
   8  -2   1    4.46    2.45   0
  -8   2  -1    4.85    1.59   0
   9   2  -1   31.31    1.98   0
   9   2   1   30.90    1.90   0
   9  -2  -1   26.26    2.72   0
   9  -2   1   24.82    2.66   0
  -9   2   1   29.10    2.00   0
  -9  -2  -1   31.16    2.52   0
  -9   2  -1   30.55    2.51   0
  -9  -2   1   29.61    1.93   0
 -10   2  -1   12.54    1.83   0
  10  -2   1   10.23    2.62   0
  10   2  -1   14.18    2.30   0
 -10   2   1   12.83    1.81   0
 -10  -2   1   14.00    2.39   0
 -10  -2  -1   13.42    1.84   0
  10  -2  -1   12.85    2.54   0
  10   2   1   13.07    2.31   0
  11   2   1    5.46    1.57   0
 -11  -2  -1    5.25    1.65   0
  11  -2   1    6.26    2.36   0
 -11   2  -1    4.68    1.61   0
 -11  -2   1    5.79    1.69   0
  11  -2  -1    6.11    2.46   0
 -11   2   1    5.52    2.14   0
  11   2  -1    6.01    2.09   0
 -12   2  -1   15.46    2.35   0
  12  -2  -1   11.41    2.75   0
 -12   2   1   14.91    2.50   0
  12  -2   1   14.58    1.97   0
 -12  -2  -1   15.67    2.42   0
  12   2  -1   16.36    1.78   0
  12   2   1   17.38    2.36   0
 -12  -2   1   14.85    1.86   0
 -13   2   1    1.86    2.30   0
  13  -2   1   -0.17    1.72   0
  13   2  -1    1.76    2.12   0
 -13  -2  -1    1.84    1.68   0
  13   2   1    1.87    2.14   0
 -13  -2   1    0.98    1.72   0
 -13   2  -1    2.17    1.64   0
  13  -2  -1    3.12    2.47   0
  14  -2   1    9.37    2.33   0
  14   2   1    8.73    2.28   0
 -14   2  -1    7.77    1.69   0
 -14  -2   1    9.92    1.74   0
 -14   2   1    6.93    2.46   0
 -14  -2  -1    8.71    2.42   0
  14   2  -1   10.62    2.26   0
  14  -2  -1    6.50    1.98   0
  15   2  -1   13.48    2.44   0
  15  -2   1   11.71    2.76   0
 -15   2  -1   11.12    1.94   0
 -15  -2  -1    9.16    2.57   0
 -15  -2   1   14.08    2.65   0
  15  -2  -1   10.30    1.85   0
  15   2   1   13.83    1.75   0
 -15   2   1   13.01    1.81   0
  16   2   1    5.09    1.73   0
  16  -2   1    7.57    1.80   0
 -16  -2  -1    5.29    1.80   0
 -16   2   1    8.41    1.78   0
 -16  -2   1    7.20    1.80   0
  16  -2  -1    4.65    1.82   0
  16   2  -1    8.20    2.31   0
 -16   2  -1    6.01    1.81   0
 -17   2   1    9.32    2.32   0
  17  -2   1    6.15    2.37   0
 -17  -2  -1    6.69    1.84   0
 -17  -2   1    7.70    2.27   0
 -17   2  -1    6.18    2.29   0
  17   2   1    8.81    2.38   0
  17  -2  -1    7.19    2.46   0
  17   2  -1    5.60    2.31   0
  18  -2   1    2.26    2.33   0
 -18  -2  -1    2.73    1.72   0
  18   2   1    1.42    1.65   0
  18  -2  -1    1.65    2.45   0
 -18   2  -1    0.49    2.24   0
 -18   2   1    3.65    2.37   0
  18   2  -1    1.68    1.57   0
 -18  -2   1    2.07    1.82   0
 -19   2  -1    0.48    1.74   0
 -19  -2   1    3.94    2.73   0
  19  -2   1    1.23    1.84   0
 -19   2   1    0.72    1.61   0
 -19  -2  -1    0.44    1.58   0
  19  -2  -1    2.95    2.50   0
  19   2   1    1.51    2.39   0
  19   2  -1    0.34    2.37   0
 -20  -2  -1    1.40    1.84   0
 -20   2   1   -2.43    2.37   0
 -20   2  -1    0.31    2.42   0
  20   2   1    0.01    2.41   0
 -20  -2   1    0.90    2.57   0
  20  -2  -1    0.40    2.42   0
  20   2  -1    1.23    2.46   0
  20  -2   1    0.28    2.50   0
 -21   2  -1    0.23    2.45   0
  21  -2  -1    0.25    2.61   0
 -21  -2   1    1.09    1.92   0
  21   2   1    0.78    1.71   0
  21   2  -1   -0.92    1.72   0
  21  -2   1    3.25    2.60   0
 -21  -2  -1    0.57    1.81   0
 -21   2   1    0.36    2.51   0
  22   2   1   -0.98    1.89   0
  22   2  -1    0.53    2.59   0
  22  -2  -1    0.67    1.70   0
 -22  -2  -1    0.24    1.89   0
  22  -2   1    1.50    2.59   0
 -22   2  -1    0.80    2.61   0
 -22   2   1    0.03    1.79   0
 -22  -2   1    2.02    1.97   0
   0  -3  -1   -0.16    1.39   0
   0  -3   1   -1.26    1.74   0
   0  -3  -1    0.50    2.07   0
   0   3  -1    1.26    1.79   0
  -1   3   1   21.24    2.36   0
   1  -3  -1   19.94    2.28   0
   1   3  -1   22.45    2.10   0
  -1  -3   1   18.60    1.97   0
   1  -3   1   20.66    1.73   0
  -1  -3  -1   22.60    2.20   0
  -1   3  -1   24.87    2.26   0
  -1  -3  -1   21.11    2.09   0
  -2   3  -1  120.93    3.03   0
   2  -3  -1  124.66    2.91   0
  -2  -3  -1  128.78    3.21   0
  -2   3   1  129.81    3.34   0
   2  -3   1  128.23    3.29   0
  -2  -3   1  123.94    3.03   0
  -2  -3  -1  121.09    2.69   0
  -2  -3   1  129.67    2.83   0
  -3   3   1   -1.44    1.45   0
  -3  -3  -1   -0.34    1.82   0
   3  -3  -1   -0.09    1.51   0
  -3  -3  -1    1.00    1.80   0
  -3  -3   1    0.83    1.31   0
  -3  -3   1   -0.30    1.42   0
   3  -3   1    0.24    1.58   0
  -3   3  -1    0.66    1.46   0
   4  -3  -1    1.49    2.17   0
  -4   3  -1    0.34    2.07   0
  -4  -3   1    2.40    1.31   0
  -4   3   1    1.30    1.45   0
  -4  -3   1    0.66    2.14   0
   4  -3   1    2.15    2.27   0
  -4  -3  -1    1.56    2.05   0
  -5  -3  -1    4.58    1.56   0
  -5  -3   1    5.08    1.42   0
   5   3   1    3.51    1.46   0
  -5  -3   1    2.14    2.12   0
  -5   3  -1    5.25    2.07   0
  -5   3   1    5.65    2.01   0
   5  -3   1    4.09    1.60   0
   5  -3  -1    4.33    2.10   0
   6  -3  -1   14.46    2.27   0
   6   3   1   14.07    2.04   0
  -6   3   1   13.82    2.10   0
  -6   3  -1   15.82    2.15   0
  -6  -3   1   11.27    2.04   0
   6  -3   1   10.45    1.72   0
  -6  -3   1   13.96    2.27   0
  -6  -3  -1   16.40    2.22   0
   7   3   1   -0.29    1.33   0
  -7   3   1    0.82    2.02   0
   7  -3  -1    2.34    2.23   0
  -7  -3   1    1.75    2.16   0
  -7   3  -1    1.40    1.47   0
   7  -3   1    1.17    2.29   0
  -7  -3  -1    2.50    2.15   0
  -8   3   1    3.61    2.00   0
   8  -3  -1    4.55    2.32   0
   8  -3   1    1.37    2.40   0
   8   3  -1    2.56    2.15   0
   8   3   1    3.02    1.51   0
  -8  -3   1    4.07    1.58   0
  -8   3  -1    3.04    1.53   0
  -8  -3  -1    2.54    1.51   0
  -9  -3   1    2.23    2.32   0
  -9   3   1    4.06    1.49   0
   9  -3   1    2.67    1.64   0
   9   3  -1    3.86    2.04   0
  -9   3  -1    3.11    2.13   0
   9   3   1    2.50    1.39   0
  -9  -3  -1    3.52    1.60   0
   9  -3  -1    2.74    1.69   0
 -10  -3  -1    1.81    1.61   0
  10   3   1    2.29    1.53   0
  10   3  -1    4.24    2.05   0
 -10   3   1    3.25    2.11   0
  10  -3   1    2.06    1.68   0
  10  -3  -1    2.12    2.36   0
 -10  -3   1    1.52    1.56   0
 -10   3  -1    0.15    1.42   0
 -11  -3  -1    0.28    2.25   0
  11  -3   1    1.15    2.25   0
  11  -3  -1    1.70    2.41   0
 -11   3   1   -0.03    2.02   0
  11   3  -1   -1.74    2.05   0
 -11   3  -1    0.02    2.09   0
  11   3   1    1.46    1.52   0
 -11  -3   1    1.51    2.18   0
 -12  -3   1   -0.21    2.31   0
  12   3   1    4.81    2.21   0
  12   3  -1    3.32    2.14   0
 -12   3   1    2.93    2.31   0
 -12  -3  -1    1.76    1.64   0
 -12   3  -1    3.93    2.23   0
  12  -3   1    2.25    1.76   0
  12  -3  -1    2.86    2.59   0
 -13  -3   1   18.68    2.51   0
  13  -3  -1   13.05    2.72   0
  13   3   1   15.78    1.79   0
 -13   3  -1   14.84    1.87   0
 -13  -3  -1   11.73    1.83   0
  13   3  -1   16.11    1.70   0
 -13   3   1   16.13    2.39   0
  13  -3   1   13.58    1.89   0
 -14  -3   1    4.98    2.56   0
  14   3   1    4.36    1.62   0
 -14   3  -1    6.60    2.22   0
 -14  -3  -1    6.92    2.40   0
  14  -3  -1    3.85    1.71   0
  14  -3   1    5.91    1.76   0
 -14   3   1    6.65    2.17   0
  14   3  -1    5.14    2.26   0
 -15   3   1   -0.60    1.49   0
 -15  -3  -1   -1.46    2.26   0
  15   3  -1    1.15    1.68   0
 -15  -3   1    0.73    1.65   0
  15  -3   1    1.15    1.65   0
  15  -3  -1    1.27    2.37   0
  15   3   1    0.65    2.23   0
 -15   3  -1    1.46    1.65   0
 -16  -3   1    1.43    2.40   0
 -16  -3  -1    0.04    1.56   0
 -16   3   1    3.09    2.17   0
 -16   3  -1    1.63    1.64   0
  16  -3  -1    1.21    2.24   0
  16  -3   1    1.44    1.73   0
  16   3   1    1.72    2.28   0
  16   3  -1    1.60    1.62   0
  17   3  -1    1.17    1.61   0
 -17  -3  -1   -1.61    2.41   0
 -17  -3   1    3.73    2.34   0
 -17   3   1    0.34    2.28   0
  17  -3  -1    1.52    1.80   0
  17  -3   1    0.38    2.31   0
 -17   3  -1    0.20    2.26   0
  17   3   1    1.22    1.59   0
  18  -3   1   -0.66    2.58   0
 -18   3   1    0.78    2.40   0
 -18   3  -1   -1.40    1.72   0
 -18  -3  -1    2.09    2.44   0
  18   3   1   -0.55    1.71   0
 -18  -3   1    1.84    1.67   0
  18   3  -1    0.49    1.58   0
  18  -3  -1    1.28    1.88   0
 -19   3   1    1.71    2.29   0
  19   3  -1    2.45    2.36   0
  19   3   1    2.17    2.39   0
 -19  -3   1    0.17    2.43   0
 -19   3  -1    1.52    1.67   0
 -19  -3  -1    1.13    2.45   0
  19  -3  -1    1.36    2.45   0
  19  -3   1    0.69    1.85   0
 -20   3   1   -2.19    2.50   0
  20   3   1   -0.20    1.68   0
 -20  -3   1   -0.12    1.84   0
  20   3  -1    0.30    2.58   0
  20  -3   1    2.38    2.50   0
 -20   3  -1    2.47    2.57   0
  20  -3  -1    1.29    2.66   0
 -20  -3  -1   -1.86    1.74   0
 -21   3  -1    0.56    1.85   0
 -21  -3  -1    2.33    1.79   0
  21  -3   1    0.90    1.89   0
 -21  -3   1   -0.59    1.80   0
 -21   3   1    0.65    2.42   0
  21   3   1    5.15    2.64   0
  21  -3  -1    1.96    2.53   0
  21   3  -1    0.55    1.76   0
  -1  -4  -1   62.15    2.10   0
   1  -4  -1   57.84    2.12   0
  -1   4  -1   57.18    1.93   0
  -1  -4   1   55.52    2.01   0
   1  -4   1   57.80    2.36   0
  -1  -4  -1   55.80    1.96   0
   2  -4   1  122.54    2.89   0
  -2  -4   1  114.49    2.57   0
  -2  -4  -1  118.59    2.80   0
  -2  -4   1  126.93    2.91   0
  -2   4  -1  114.41    2.46   0
  -2  -4  -1  127.85    2.58   0
  -2   4   1  116.40    2.72   0
   2  -4  -1  127.49    3.19   0
  -3  -4   1   18.03    2.18   0
  -3   4   1   14.22    1.64   0
  -3  -4  -1   13.95    1.53   0
  -3  -4   1   13.17    1.48   0
  -3  -4  -1   13.25    2.00   0
  -3   4  -1   16.78    1.58   0
   3  -4   1   13.91    1.59   0
   3  -4  -1   13.51    1.56   0
  -4  -4  -1   10.56    1.42   0
  -4  -4   1   10.48    1.87   0
  -4   4   1    8.35    2.11   0
   4  -4  -1   10.31    1.65   0
  -4  -4  -1    8.86    1.50   0
  -4  -4   1    9.66    1.46   0
   4  -4   1   11.35    1.63   0
  -4   4  -1   11.66    2.05   0
  -5   4   1    7.96    1.49   0
  -5  -4  -1    8.28    1.45   0
   5  -4   1    9.12    2.17   0
   5  -4  -1    9.79    1.54   0
  -5  -4  -1    8.01    1.49   0
  -5   4  -1    8.06    1.45   0
  -5  -4   1   10.21    2.02   0
  -5  -4   1    4.66    1.43   0
  -6  -4  -1    0.20    1.46   0
   6  -4   1    0.97    1.55   0
  -6  -4  -1    0.82    1.30   0
  -6  -4   1    2.82    1.99   0
  -6  -4   1   -0.32    1.88   0
  -6   4  -1   -0.21    1.37   0
   6  -4  -1    0.21    1.50   0
  -6   4   1    1.07    1.90   0
   7  -4  -1   -0.26    2.15   0
  -7  -4  -1    2.97    1.41   0
  -7  -4   1    3.26    1.99   0
  -7  -4   1    3.02    1.99   0
  -7   4  -1    2.53    1.37   0
  -7   4   1    2.86    1.97   0
   7  -4   1    1.59    2.28   0
  -8  -4   1    1.45    1.38   0
   8   4   1    0.74    1.47   0
  -8  -4  -1    0.10    1.58   0
  -8   4   1    0.39    1.84   0
   8  -4  -1    1.48    2.02   0
   8  -4   1    2.81    1.55   0
  -8   4  -1    1.71    1.51   0
  -8  -4   1   -0.01    1.62   0
  -9  -4   1    3.64    1.56   0
   9   4   1    4.99    2.17   0
  -9   4   1    4.09    2.00   0
  -9  -4   1    4.04    2.02   0
   9  -4   1    3.67    2.37   0
  -9  -4  -1    6.26    2.24   0
   9  -4  -1    5.33    2.39   0
  -9   4  -1    5.72    1.96   0
 -10  -4  -1    2.20    1.63   0
 -10   4   1    1.83    1.49   0
 -10   4  -1   -0.06    1.56   0
  10  -4   1    1.03    1.62   0
  10  -4  -1   -0.24    1.59   0
 -10  -4   1    2.07    1.58   0
  10   4   1    3.71    2.12   0
 -10  -4   1   -0.25    1.41   0
 -11   4   1    1.32    2.00   0
  11  -4   1    1.80    2.39   0
 -11   4  -1    0.61    1.41   0
 -11  -4   1    2.82    1.66   0
 -11  -4  -1    2.39    1.55   0
  11  -4  -1    1.18    1.72   0
  11   4   1    2.77    2.15   0
  12  -4   1    2.18    2.45   0
 -12  -4  -1    6.65    2.33   0
 -12  -4   1    0.81    2.17   0
  12   4   1    2.40    1.59   0
 -12   4  -1    1.78    1.51   0
  12  -4  -1    3.41    2.41   0
 -12   4   1    3.32    2.10   0
 -13  -4  -1   -1.50    1.49   0
 -13  -4   1    1.67    2.13   0
 -13   4  -1    1.17    1.54   0
  13   4   1    0.11    1.48   0
  13  -4   1    2.78    2.42   0
  13  -4  -1   -0.28    2.46   0
 -13   4   1   -0.08    2.04   0
  14  -4   1    4.86    1.81   0
  14   4  -1    5.38    1.67   0
  14  -4  -1    4.15    1.80   0
 -14   4  -1    2.36    2.27   0
 -14  -4   1    4.48    2.30   0
 -14  -4  -1    3.33    2.34   0
 -14   4   1    5.42    2.10   0
  14   4   1    4.83    1.52   0
  15   4  -1    6.02    2.23   0
 -15  -4  -1    4.30    2.32   0
 -15   4  -1    5.14    2.21   0
  15  -4   1    3.65    1.75   0
 -15   4   1    3.95    1.64   0
 -15  -4   1    5.08    1.72   0
  15  -4  -1    2.82    2.36   0
  15   4   1    4.27    2.17   0
  16  -4  -1    3.97    2.46   0
 -16   4   1    1.86    2.25   0
 -16  -4  -1    0.85    1.68   0
 -16   4  -1    5.39    2.32   0
  16  -4   1    1.44    2.44   0
 -16  -4   1    5.43    2.42   0
  16   4   1    1.75    2.48   0
  16   4  -1    1.40    2.33   0
  17   4   1    1.06    2.29   0
 -17   4   1    2.90    1.64   0
 -17   4  -1    2.42    1.63   0
  17  -4  -1    1.13    1.93   0
 -17  -4   1    2.37    1.75   0
  17   4  -1    4.25    1.63   0
 -17  -4  -1    6.62    2.38   0
  17  -4   1    1.43    2.47   0
 -18   4  -1    0.95    1.56   0
  18   4  -1   -0.70    1.69   0
 -18  -4  -1    1.33    2.45   0
  18  -4  -1    2.71    1.88   0
 -18  -4   1    5.79    2.48   0
  18  -4   1    2.26    2.46   0
 -18   4   1    0.82    1.62   0
  18   4   1   -1.05    2.45   0
  19   4  -1   -0.46    2.52   0
  19   4   1    1.48    2.39   0
 -19  -4  -1   -1.09    1.74   0
 -19  -4   1    2.69    1.70   0
  19  -4  -1   -0.43    1.83   0
  19  -4   1    1.04    1.75   0
 -19   4   1    0.43    1.77   0
 -19   4  -1    1.74    1.66   0
  20  -4  -1   -0.15    1.90   0
 -20   4   1    0.49    1.78   0
 -20   4  -1   -2.32    2.51   0
 -20  -4  -1   -1.79    1.75   0
  20   4  -1   -0.29    2.62   0
 -20  -4   1   -1.38    2.77   0
  20  -4   1    0.16    1.84   0
  20   4   1   -1.27    1.71   0
   0  -5   1   13.00    1.54   0
   0  -5  -1   13.43    2.12   0
   0  -5  -1   14.48    1.64   0
   1  -5  -1    6.39    2.07   0
   1  -5  -1    7.42    2.12   0
  -1  -5  -1    6.59    1.51   0
  -1  -5   1    3.88    1.47   0
  -1  -5  -1    6.43    1.60   0
   1  -5   1    6.00    2.01   0
  -1   5  -1    4.94    1.51   0
  -1  -5   1    2.21    1.90   0
   2  -5  -1   23.90    2.37   0
  -2  -5  -1   25.73    2.22   0
   2  -5   1   24.31    2.20   0
  -2  -5   1   24.92    1.63   0
  -2  -5   1   26.53    2.25   0
  -2  -5  -1   27.66    1.79   0
  -2   5  -1   29.29    2.21   0
   3  -5  -1    2.87    1.93   0
  -3  -5  -1    2.55    1.98   0
  -3  -5  -1    2.08    1.37   0
   3  -5   1    3.86    1.52   0
  -3  -5   1    2.29    1.53   0
  -3   5   1    3.38    1.33   0
  -3   5  -1    2.96    1.41   0
  -3  -5   1    5.08    1.37   0
   4  -5   1    2.25    1.60   0
   4  -5  -1    2.42    2.10   0
  -4   5   1    0.28    1.45   0
  -4  -5   1    1.66    2.01   0
  -4  -5   1    2.27    1.89   0
  -4  -5  -1    1.57    1.45   0
  -4   5  -1    1.65    1.45   0
  -4  -5  -1    4.15    1.90   0
   5  -5  -1   -1.14    2.02   0
  -5  -5  -1    0.11    1.88   0
  -5  -5   1    1.74    2.10   0
  -5  -5   1    0.89    1.36   0
  -5   5   1    0.97    1.40   0
  -5  -5  -1    1.58    1.54   0
  -5   5  -1    1.56    1.40   0
   5  -5   1   -1.64    1.55   0
  -6  -5  -1   -0.88    1.40   0
   6  -5   1    0.97    1.60   0
  -6  -5   1    0.13    1.36   0
  -6  -5  -1    1.18    1.46   0
  -6   5  -1   -0.64    1.40   0
  -6  -5   1    2.15    1.56   0
   6  -5  -1    0.42    1.50   0
  -6   5   1   -0.24    1.53   0
   7  -5  -1    4.27    2.37   0
  -7  -5   1    4.07    2.20   0
  -7  -5   1    5.33    1.96   0
  -7   5   1    4.47    1.41   0
  -7  -5  -1    3.40    1.54   0
  -7  -5  -1    5.60    1.93   0
  -7   5  -1    4.05    2.05   0
   7  -5   1    4.05    1.60   0
   8  -5   1   -1.32    1.65   0
   8  -5  -1    2.43    1.62   0
  -8  -5  -1    0.22    1.29   0
  -8  -5  -1    0.26    2.04   0
  -8   5   1    1.13    2.00   0
  -8  -5   1    0.88    2.22   0
  -8  -5   1    0.28    1.30   0
  -8   5  -1    1.55    1.45   0
  -9   5  -1    0.98    1.96   0
  -9  -5  -1   -0.15    1.44   0
  -9  -5   1   -0.30    1.37   0
  -9  -5  -1    0.27    1.36   0
   9  -5   1    0.45    2.23   0
  -9   5   1   -0.87    1.45   0
   9  -5  -1    1.73    1.58   0
  -9  -5   1    0.72    1.46   0
 -10   5  -1    2.70    1.97   0
 -10  -5  -1    0.35    2.18   0
 -10  -5   1   -0.07    1.91   0
  10  -5   1   -1.37    2.21   0
  10  -5  -1    0.50    2.25   0
 -10   5   1    1.15    2.01   0
 -10  -5  -1    0.94    1.35   0
 -10  -5   1    0.51    2.07   0
  11  -5  -1   -0.01    1.69   0
 -11   5  -1   -0.61    1.50   0
 -11  -5   1    2.24    2.25   0
 -11  -5   1    2.25    2.02   0
  11  -5   1    1.21    2.17   0
 -11  -5  -1   -0.25    1.43   0
 -11  -5  -1    1.35    1.59   0
 -11   5   1    0.61    2.10   0
 -12  -5   1    0.03    1.59   0
 -12   5   1    1.36    2.13   0
  12  -5  -1   -0.79    2.40   0
 -12   5  -1    0.95    2.14   0
  12  -5   1   -1.08    2.30   0
 -12  -5   1   -0.48    1.45   0
 -12  -5  -1   -1.24    2.31   0
  13  -5   1    1.19    2.33   0
 -13  -5   1    0.30    1.60   0
  13  -5  -1   -0.89    2.43   0
 -13  -5   1    2.68    2.26   0
 -13  -5  -1    1.86    2.21   0
 -13   5   1    0.78    2.12   0
 -13   5  -1    1.94    2.19   0
 -14  -5   1    1.95    1.69   0
 -14  -5   1    2.34    2.11   0
 -14  -5  -1    0.89    1.57   0
  14  -5   1    1.64    2.37   0
 -14   5   1    0.38    2.16   0
  14  -5  -1    2.12    1.69   0
 -14   5  -1    0.27    1.50   0
 -15  -5   1    2.26    2.28   0
  15  -5  -1    2.31    2.51   0
 -15  -5  -1    2.57    1.71   0
 -15   5  -1    1.66    2.36   0
  15  -5   1    1.44    1.68   0
 -15  -5   1    1.50    2.32   0
 -15   5   1    0.43    1.65   0
 -16  -5   1    0.81    1.73   0
 -16  -5   1    2.99    1.63   0
 -16   5   1    0.80    2.35   0
 -16  -5  -1    1.06    2.39   0
  16  -5   1    1.44    1.69   0
  16  -5  -1    2.37    2.50   0
 -16   5  -1    0.98    1.65   0
  17   5   1   -1.71    1.79   0
  17  -5  -1    0.80    2.70   0
  17  -5   1    0.73    1.68   0
 -17  -5   1    2.66    2.47   0
 -17   5   1    2.05    2.28   0
 -17  -5   1   -0.13    1.65   0
 -17   5  -1    1.11    2.40   0
 -17  -5  -1   -2.39    2.48   0
  18  -5  -1   -0.47    2.57   0
  18  -5   1    0.79    2.65   0
  18   5   1    2.09    1.71   0
 -18   5  -1    2.15    2.50   0
 -18   5   1    0.28    1.69   0
 -18  -5   1    0.46    1.73   0
 -18  -5  -1   -0.85    1.84   0
 -18  -5   1    1.49    2.42   0
  -1  -6   1    4.43    2.08   0
   1  -6  -1    4.55    1.48   0
  -1  -6  -1    3.35    2.00   0
   1  -6  -1    7.00    1.53   0
  -1  -6  -1    5.27    1.54   0
   1  -6   1    5.66    1.45   0
  -1  -6   1    5.68    1.54   0
  -2  -6   1   11.96    1.57   0
  -2  -6   1   12.28    2.19   0
   2  -6  -1   11.90    2.17   0
  -2   6  -1   12.06    1.54   0
   2  -6  -1   12.78    1.69   0
  -2  -6  -1   10.22    1.63   0
   2  -6   1   12.46    2.16   0
  -2  -6  -1    9.19    2.06   0
  -3   6  -1    7.43    2.08   0
  -3  -6   1    4.51    2.12   0
  -3  -6  -1    4.86    2.00   0
   3  -6  -1    5.69    1.55   0
   3  -6   1    4.02    1.52   0
   3  -6  -1    7.85    2.20   0
  -3  -6  -1    5.78    1.57   0
  -3  -6   1    5.31    1.44   0
  -4  -6  -1    2.73    1.43   0
  -4  -6   1    3.51    1.54   0
  -4   6  -1    6.82    2.11   0
   4  -6  -1    3.45    2.15   0
  -4  -6  -1    4.79    1.51   0
   4  -6   1    4.38    2.10   0
  -4  -6   1    3.13    1.47   0
  -5  -6   1    1.49    1.48   0
  -5  -6   1    2.42    1.95   0
  -5  -6  -1   -1.80    2.08   0
   5  -6   1    1.60    1.45   0
   5  -6  -1    1.10    2.09   0
  -5   6   1    2.26    1.53   0
  -5   6  -1    2.03    1.33   0
  -5  -6  -1    1.63    1.35   0
  -6  -6  -1    1.24    1.39   0
   6  -6  -1    0.75    1.41   0
  -6   6   1    1.99    1.92   0
   6  -6   1   -0.76    2.17   0
  -6   6  -1    2.31    2.01   0
  -6  -6   1   -0.61    1.40   0
  -6  -6   1   -1.53    2.10   0
  -6  -6  -1   -1.20    2.09   0
  -7  -6   1    1.10    1.46   0
  -7   6  -1    1.07    1.52   0
  -7  -6  -1    0.93    2.00   0
   7  -6   1    1.24    1.49   0
  -7  -6   1    0.92    1.47   0
  -7  -6  -1    0.92    1.49   0
  -7   6   1    0.02    1.34   0
   7  -6  -1   -1.20    1.41   0
  -8  -6  -1   -0.03    1.45   0
  -8   6   1    2.07    1.95   0
  -8  -6   1   -0.01    2.00   0
   8  -6  -1   -0.51    1.42   0
  -8  -6  -1    1.68    1.42   0
  -8   6  -1   -0.85    2.02   0
  -8  -6   1    2.27    1.57   0
   8  -6   1    1.81    1.43   0
  -9  -6   1    1.86    2.21   0
   9  -6   1   -2.49    2.26   0
  -9   6   1   -1.01    2.14   0
  -9   6  -1    1.19    2.12   0
  -9  -6   1    1.50    2.17   0
  -9  -6  -1    1.25    1.51   0
   9  -6  -1    1.70    1.55   0
  -9  -6  -1    1.83    1.40   0
 -10   6   1   -0.43    1.59   0
 -10  -6  -1    2.51    2.18   0
 -10   6  -1   -0.67    2.16   0
 -10  -6   1    2.18    1.50   0
  10  -6   1   -1.79    2.14   0
 -10  -6  -1   -0.80    1.40   0
  10  -6  -1    1.72    1.55   0
 -10  -6   1    1.20    2.11   0
 -11  -6  -1    1.86    2.12   0
 -11   6  -1    0.73    2.18   0
 -11  -6   1    1.99    1.62   0
 -11  -6  -1   -0.21    2.21   0
 -11  -6   1    0.05    2.12   0
  11  -6   1    0.85    1.55   0
 -11   6   1   -0.08    1.52   0
  11  -6  -1    0.33    1.68   0
 -12  -6  -1   -0.93    2.18   0
 -12   6   1    0.76    2.15   0
  12  -6   1   -2.34    1.77   0
 -12   6  -1   -1.25    2.34   0
 -12  -6   1   -1.52    2.36   0
 -12  -6   1   -0.70    2.08   0
  12  -6  -1   -0.68    1.72   0
 -12  -6  -1    3.79    2.27   0
  13  -6  -1    0.92    1.65   0
 -13   6  -1    0.70    1.54   0
  13  -6   1    1.65    2.45   0
 -13  -6  -1   -1.68    1.66   0
 -13  -6   1    2.88    1.50   0
 -13   6   1   -2.16    2.17   0
 -13  -6   1    0.17    1.66   0
 -13  -6  -1    1.99    1.54   0
 -14  -6   1    3.18    2.22   0
 -14  -6   1   -0.94    1.70   0
 -14   6   1   -0.06    1.70   0
  14  -6   1   -0.75    2.42   0
 -14  -6  -1    1.00    1.74   0
 -14   6  -1    1.30    1.70   0
 -14  -6  -1   -1.24    2.31   0
  14  -6  -1    1.74    1.72   0
 -15  -6  -1    3.61    1.81   0
 -15   6   1    2.61    2.50   0
  15  -6  -1    1.85    1.77   0
 -15  -6   1    0.85    2.53   0
  15  -6   1    0.48    1.96   0
 -15  -6  -1   -1.16    1.57   0
 -15   6  -1    1.19    2.42   0
 -15  -6   1    1.51    1.78   0
 -16   6  -1    0.48    2.48   0
 -16  -6  -1    0.91    1.72   0
 -16  -6  -1    3.28    1.93   0
 -16   6   1    0.65    1.78   0
 -16  -6   1    2.29    1.65   0
 -16  -6   1   -0.42    1.93   0
  16  -6   1    0.10    1.90   0
  16  -6  -1    2.44    2.00   0
   0  -7   1    3.47    1.52   0
   0  -7   1    3.14    2.04   0
   0  -7  -1   -0.63    2.03   0
   0  -7  -1   -0.34    2.18   0
   1  -7  -1    0.57    2.17   0
  -1  -7   1   -1.33    1.41   0
   1  -7   1    1.35    1.40   0
  -1  -7  -1    1.06    1.42   0
  -1  -7  -1   -1.50    1.48   0
  -1  -7   1    0.24    1.94   0
   1  -7   1    0.45    2.05   0
   1  -7  -1   -0.66    1.99   0
   2  -7  -1    2.46    1.65   0
  -2  -7   1    1.11    1.44   0
   2  -7   1    2.31    1.58   0
  -2  -7   1    1.79    1.53   0
  -2  -7  -1    2.05    1.50   0
   2  -7  -1    1.42    1.58   0
   2  -7   1    0.93    1.50   0
  -2  -7  -1    1.63    1.43   0
  -3  -7  -1   -1.31    2.02   0
  -3  -7   1    2.09    1.39   0
   3  -7   1    0.05    2.12   0
   3  -7  -1    3.16    1.52   0
  -3  -7   1    1.28    2.05   0
   3  -7  -1    1.81    2.18   0
  -3  -7  -1    2.62    2.11   0
  -4  -7   1    0.63    2.12   0
   4  -7  -1    0.84    1.50   0
   4  -7   1    0.56    2.13   0
  -4  -7  -1   -0.29    2.15   0
  -4  -7  -1    0.55    1.45   0
  -4  -7   1    0.57    2.03   0
   4  -7  -1   -0.01    1.66   0
   5  -7  -1    2.41    2.17   0
  -5   7  -1    0.85    2.07   0
  -5  -7   1   -0.34    1.47   0
  -5  -7   1    2.71    2.22   0
   5  -7  -1    0.92    2.17   0
   5  -7   1    0.05    2.17   0
  -5  -7  -1    2.40    2.06   0
  -5  -7  -1    1.31    1.54   0
  -6   7  -1   -0.76    1.51   0
   6  -7   1    0.86    1.49   0
   6  -7  -1   -0.77    1.52   0
  -6  -7   1   -0.29    2.22   0
  -6  -7   1   -0.28    1.52   0
  -6  -7  -1    0.54    1.56   0
  -6  -7  -1    0.97    1.47   0
  -7   7  -1    0.67    1.47   0
   7  -7  -1    2.75    2.33   0
  -7  -7   1    0.37    2.30   0
  -7  -7   1   -0.48    2.17   0
   7  -7   1    0.72    2.30   0
  -7  -7  -1    1.34    1.43   0
  -7  -7  -1    0.29    1.65   0
  -8  -7  -1    1.12    1.58   0
  -8  -7   1    0.61    2.22   0
  -8   7   1    1.04    1.51   0
  -8  -7  -1    0.99    1.60   0
  -8  -7   1   -2.25    2.42   0
   8  -7  -1    0.44    1.60   0
   8  -7   1    1.53    1.64   0
  -8   7  -1    3.80    2.10   0
  -9   7  -1   -0.27    2.20   0
  -9  -7  -1    1.86    1.65   0
   9  -7   1    1.92    1.65   0
  -9  -7   1    1.74    1.64   0
  -9   7   1   -0.68    1.60   0
  -9  -7  -1    1.44    1.64   0
  -9  -7   1    2.25    2.23   0
   9  -7  -1    3.10    2.15   0
 -10   7   1    0.55    1.57   0
 -10  -7  -1    1.46    1.61   0
  10  -7   1    1.50    2.41   0
 -10  -7   1    0.22    2.29   0
  10  -7  -1   -1.27    2.35   0
 -10  -7  -1    1.96    1.54   0
 -10   7  -1   -0.57    2.26   0
 -10  -7   1    0.19    1.74   0
 -11  -7   1    1.10    1.63   0
 -11   7   1   -0.30    1.60   0
 -11  -7   1   -0.98    1.63   0
  11  -7  -1   -0.43    1.69   0
 -11   7  -1   -1.80    1.60   0
  11  -7   1    0.64    1.67   0
 -11  -7  -1    1.47    1.63   0
 -11  -7  -1    0.43    1.62   0
 -12  -7  -1   -0.53    1.75   0
 -12  -7   1    0.49    1.77   0
  12  -7   1    1.43    2.60   0
 -12   7   1   -0.86    2.36   0
 -12   7  -1   -0.27    1.72   0
 -12  -7  -1   -0.40    2.33   0
  12  -7  -1   -2.62    2.30   0
 -12  -7   1   -0.04    1.61   0
   1  -8  -1   -0.56    2.42   0
  -1  -8   1    1.92    1.55   0
  -1  -8  -1    3.44    1.68   0
   1  -8  -1    0.95    2.36   0
   1  -8   1    1.07    2.33   0
   1  -8   1    1.52    2.23   0
  -1  -8   1    0.35    2.33   0
  -1  -8  -1    0.88    1.58   0
  -2  -8  -1    2.26    1.69   0
  -2  -8   1    1.29    2.18   0
  -2  -8  -1   -1.01    2.23   0
   2  -8  -1    0.84    1.65   0
   2  -8   1    2.09    1.68   0
   2  -8  -1    2.60    1.65   0
   2  -8   1    1.64    1.76   0
  -2  -8   1    1.73    1.71   0
   3  -8   1    2.25    1.65   0
   3  -8  -1    1.57    2.36   0
  -3  -8   1    1.22    1.65   0
   3  -8   1   -0.01    1.72   0
  -3  -8  -1   -1.45    2.46   0
   3  -8  -1    2.96    1.65   0
  -3  -8  -1    3.32    1.59   0
  -3  -8   1    0.69    1.55   0
  -4  -8  -1    2.50    1.62   0
  -4  -8   1    0.75    1.59   0
  -4  -8   1    1.73    2.31   0
  -4  -8  -1    3.00    2.15   0
   4  -8  -1    0.77    1.65   0
   4  -8  -1    2.85    2.41   0
   4  -8   1    3.47    2.44   0
   4  -8   1   -0.73    1.66   0
  -5  -8  -1    0.34    1.54   0
   5  -8   1    2.47    2.29   0
   5  -8  -1   -0.09    1.60   0
   5  -8   1    1.22    1.72   0
  -5  -8   1    2.75    2.25   0
  -5  -8   1    0.29    2.42   0
  -5  -8  -1   -0.33    2.29   0
   5  -8  -1   -1.06    1.57   0
  -6  -8  -1    0.63    1.65   0
   6  -8   1   -0.65    1.67   0
   6  -8  -1    1.42    1.74   0
  -6  -8   1    0.88    1.67   0
  -6  -8  -1   -0.78    1.66   0
  -6  -8   1    0.99    2.28   0
   6  -8  -1    2.43    2.40   0
  -7  -8   1    1.32    1.80   0
   7  -8  -1   -1.62    2.67   0
  -7  -8   1   -0.16    2.45   0
   7  -8  -1    1.62    1.81   0
   7  -8   1   -1.26    1.65   0
  -7  -8  -1   -0.34    1.63   0
  -7  -8  -1    1.15    1.76   0
   0   0  -2  185.86    7.14   0
   0   0   2  179.76    7.04   0
  -1   0  -2   55.63    4.51   0
  -1   0   2   55.29    6.10   0
   1   0   2   48.62    3.60   0
   1   0  -2   57.89    6.15   0
  -2   0  -2   24.73    3.68   0
   2   0   2   24.84    2.79   0
  -3   0   2   65.28    6.98   0
  -3   0  -2   59.12    3.34   0
   3   0   2   60.99    3.36   0
   3   0  -2   65.02    6.78   0
   4   0  -2   51.62    4.68   0
  -4   0  -2   38.08    3.07   0
  -4   0   2   49.73    5.86   0
   4   0   2   48.07    3.11   0
   5   0   2   12.23    3.32   0
  -5   0  -2    9.63    2.51   0
   5   0  -2   10.60    3.04   0
  -5   0   2   10.26    3.42   0
  -6   0   2   46.88    3.77   0
   6   0  -2   54.23    3.70   0
  -6   0  -2   45.39    3.59   0
   6   0   2   50.13    2.84   0
  -7   0  -2   75.93    3.38   0
  -7   0   2   68.66    3.84   0
   7   0  -2   76.31    3.83   0
   7   0   2   75.63    3.27   0
  -8   0   2  108.01    3.94   0
  -8   0  -2  115.47    3.13   0
   8   0   2  121.45    3.20   0
   8   0  -2  122.09    3.98   0
  -9   0  -2   22.89    2.14   0
  -9   0   2   23.75    2.10   0
   9   0  -2   27.74    2.53   0
   9   0   2   24.40    2.79   0
  10   0   2   18.34    1.88   0
  10   0  -2   20.63    2.42   0
 -10   0  -2   20.35    2.08   0
 -10   0   2   16.36    2.68   0
  11   0   2    7.96    2.45   0
  11   0  -2   10.87    2.24   0
 -11   0   2    8.59    2.45   0
 -11   0  -2    9.60    1.93   0
  12   0  -2    4.58    2.28   0
 -12   0   2    1.32    2.49   0
 -12   0  -2    1.96    1.83   0
  12   0   2    4.35    2.33   0
 -13   0   2    1.80    2.51   0
  13   0   2    1.64    1.56   0
 -13   0  -2    4.76    2.44   0
  13   0  -2    1.48    2.19   0
 -14   0   2   12.00    2.08   0
  14   0   2   13.43    2.48   0
 -14   0  -2   11.73    2.67   0
  14   0  -2   14.69    2.62   0
 -15   0   2   51.76    3.36   0
  15   0   2   50.26    2.34   0
 -15   0  -2   47.74    2.93   0
  15   0  -2   54.55    3.14   0
  16   0  -2   14.01    2.40   0
 -16   0  -2   11.09    1.75   0
 -16   0   2    9.72    2.01   0
  16   0   2    8.44    2.50   0
  17   0   2    5.29    2.39   0
  17   0  -2    5.72    1.66   0
 -17   0   2    5.12    2.40   0
 -17   0  -2    2.97    1.77   0
 -18   0  -2    0.46    2.40   0
  18   0   2   -0.36    1.63   0
  18   0  -2    1.27    2.18   0
 -18   0   2   -0.25    1.76   0
  19   0   2    1.05    2.19   0
  19   0  -2    1.24    2.34   0
 -19   0   2    1.20    2.35   0
 -19   0  -2   -0.20    2.47   0
  20   0  -2    0.90    1.64   0
 -20   0  -2    1.25    1.76   0
  20   0   2    0.41    1.81   0
 -20   0   2    1.65    2.55   0
 -21   0  -2    0.87    2.50   0
  21   0   2    1.78    2.40   0
  21   0  -2   -0.31    2.42   0
 -21   0   2   -0.91    2.52   0
  22   0   2    1.48    1.72   0
 -22   0  -2   -0.65    2.47   0
 -22   0   2    1.42    2.70   0
  22   0  -2    1.04    1.62   0
   1   1   2  150.09    4.44   0
   1  -1  -2  147.35    5.04   0
  -1   1  -2  146.48    4.72   0
   1  -1   2  143.63    4.27   0
  -1  -1  -2  148.08    4.43   0
   1   1  -2  148.86    4.88   0
  -1  -1   2  143.57    4.46   0
   2  -1  -2  121.48    5.06   0
   2  -1   2  117.39    3.81   0
  -2   1  -2  123.74    4.39   0
   2   1   2  117.64    3.83   0
   2   1  -2  120.73    4.68   0
  -2   1   2  114.77    4.55   0
  -2  -1   2  119.18    4.21   0
  -2  -1  -2  122.54    3.90   0
   3  -1   2  350.75    6.11   0
  -3  -1   2  380.57    7.03   0
   3  -1  -2  380.29    8.11   0
  -3  -1   2  397.27    7.27   0
  -3   1   2  372.37    8.03   0
  -3  -1  -2  365.05    5.62   0
   3   1   2  390.25    6.12   0
  -3   1  -2  367.62    5.71   0
  -4   1   2   37.32    3.46   0
  -4   1  -2   36.14    2.66   0
   4  -1  -2   35.48    3.72   0
  -4  -1   2   38.35    3.37   0
  -4  -1  -2   38.12    3.37   0
   4   1   2   37.11    2.49   0
   4  -1   2   34.04    2.88   0
  -5   1  -2   14.19    3.22   0
   5   1  -2   11.70    2.64   0
  -5  -1  -2   12.66    2.04   0
  -5   1   2   10.82    2.68   0
   5  -1  -2    9.77    2.99   0
   5  -1   2   10.90    3.39   0
  -5  -1   2   12.56    2.68   0
   5   1   2   11.81    2.63   0
   6   1   2   51.18    2.97   0
   6  -1  -2   46.03    3.62   0
  -6   1   2   50.59    3.45   0
  -6  -1   2   48.80    2.64   0
  -6   1  -2   51.46    3.21   0
   6   1  -2   56.10    3.14   0
   6  -1   2   47.57    3.25   0
  -6  -1  -2   49.59    2.51   0
   7   1  -2  102.99    3.49   0
   7  -1   2   80.44    2.82   0
  -7  -1   2   90.14    3.06   0
  -7  -1  -2   90.34    3.34   0
  -7   1   2   84.23    3.37   0
   7  -1  -2   82.23    3.92   0
   7   1   2  101.44    2.84   0
  -7   1  -2   88.64    2.89   0
  -8   1   2    9.84    2.40   0
  -8  -1   2    8.06    1.68   0
   8  -1   2    6.82    2.63   0
   8   1  -2    9.53    2.21   0
   8   1   2    9.17    2.52   0
  -8   1  -2    9.14    1.95   0
   8  -1  -2    6.52    2.43   0
  -8  -1  -2    8.80    1.86   0
  -9   1   2   88.70    3.50   0
   9   1  -2   94.13    2.90   0
  -9  -1   2   89.85    3.36   0
   9   1   2   92.95    3.14   0
  -9   1  -2   84.08    3.20   0
   9  -1  -2   82.28    3.48   0
   9  -1   2   68.55    2.65   0
  -9  -1  -2   80.72    2.63   0
  10   1   2   27.24    2.51   0
 -10   1  -2   24.29    2.04   0
 -10   1   2   24.28    2.66   0
  10  -1  -2   21.09    2.70   0
 -10  -1  -2   26.29    2.00   0
  10   1  -2   28.81    2.54   0
  10  -1   2   23.74    2.01   0
 -10  -1   2   24.92    2.61   0
 -11  -1   2    1.99    2.33   0
  11  -1  -2    0.20    2.22   0
  11   1   2    0.15    1.56   0
  11  -1   2   -0.55    2.43   0
 -11   1  -2   -1.19    1.79   0
 -11  -1  -2   -0.06    1.81   0
 -11   1   2    0.18    2.20   0
  11   1  -2   -0.11    1.40   0
 -12  -1   2    6.19    2.39   0
 -12   1  -2    7.04    2.37   0
  12   1   2    6.83    2.22   0
  12  -1  -2    6.39    2.43   0
 -12  -1  -2    4.49    1.79   0
  12  -1   2    5.76    2.38   0
 -12   1   2    5.21    1.79   0
  12   1  -2    7.75    2.19   0
  13  -1  -2    1.56    2.35   0
 -13   1  -2    0.60    2.29   0
  13   1   2    2.48    1.58   0
  13   1  -2    2.71    2.26   0
 -13   1   2   -0.54    2.34   0
 -13  -1  -2    3.39    1.72   0
  13  -1   2    1.34    1.58   0
 -13  -1   2    1.29    2.53   0
  14  -1   2    2.00    1.71   0
 -14  -1   2    0.81    1.74   0
 -14  -1  -2    2.61    2.36   0
  14  -1  -2    1.21    2.44   0
  14   1   2    1.20    1.57   0
  14   1  -2   -0.32    2.29   0
 -14   1  -2    1.09    1.85   0
 -14   1   2    0.92    1.70   0
  15   1   2    3.20    2.26   0
 -15   1  -2    0.91    2.45   0
  15  -1  -2    2.14    1.72   0
 -15  -1   2    2.68    2.61   0
  15  -1   2    1.85    1.66   0
 -15  -1  -2   -0.38    2.46   0
  15   1  -2    2.33    2.22   0
 -15   1   2    0.83    2.39   0
 -16  -1  -2    0.90    1.78   0
 -16   1   2    1.02    1.76   0
  16   1  -2    1.88    2.14   0
  16   1   2    1.12    2.21   0
  16  -1  -2    0.88    2.26   0
  16  -1   2   -0.13    1.64   0
 -16  -1   2    1.81    1.69   0
 -16   1  -2    0.81    1.71   0
 -17  -1   2    1.61    2.35   0
  17   1   2    2.10    2.22   0
 -17   1   2    1.83    2.38   0
 -17   1  -2   -0.51    1.66   0
 -17  -1  -2    1.67    1.64   0
  17  -1  -2    0.44    2.23   0
  17   1  -2    2.12    2.26   0
  17  -1   2   -0.48    1.65   0
 -18  -1  -2    2.86    2.33   0
 -18  -1   2    1.34    2.47   0
  18   1   2    3.50    2.27   0
  18   1  -2    1.71    2.24   0
  18  -1   2    1.56    1.63   0
 -18   1  -2    0.98    2.45   0
  18  -1  -2    0.61    2.32   0
 -18   1   2    0.92    2.35   0
  19  -1   2    1.61    2.27   0
 -19   1   2    0.86    2.43   0
  19   1  -2    1.56    2.31   0
 -19  -1   2    3.88    2.41   0
 -19  -1  -2   -0.56    1.69   0
  19  -1  -2    2.14    2.37   0
 -19   1  -2    1.87    2.32   0
  19   1   2    2.30    2.40   0
  20  -1   2   -0.02    2.35   0
  20   1   2    0.83    2.33   0
 -20   1  -2    2.49    2.35   0
  20  -1  -2    0.50    2.29   0
  20   1  -2   -0.68    1.67   0
 -20   1   2    0.93    2.30   0
 -20  -1  -2   -0.27    1.69   0
 -20  -1   2    1.52    2.48   0
 -21  -1   2    0.89    2.55   0
 -21   1   2   -0.93    2.37   0
  21   1   2   -0.84    2.41   0
  21  -1   2   -0.11    2.38   0
  21  -1  -2    1.39    2.41   0
 -21   1  -2    2.29    2.48   0
 -21  -1  -2   -0.70    2.51   0
  21   1  -2    1.03    1.71   0
 -22  -1   2   -1.41    2.90   0
  22  -1  -2    0.01    2.77   0
 -22   1   2    1.94    2.43   0
  22   1  -2    0.61    2.64   0
  22   1   2    0.64    2.72   0
 -22   1  -2    0.19    2.53   0
 -22  -1  -2   -0.28    1.94   0
  22  -1   2   -0.97    1.79   0
   0  -2  -2  156.88    3.80   0
   0  -2   2  147.62    3.37   0
   0  -2  -2  146.46    4.04   0
   0   2  -2  149.19    3.33   0
   1  -2  -2   43.53    3.13   0
  -1   2  -2   44.18    2.22   0
   1   2   2   41.78    2.31   0
   1  -2   2   40.34    2.78   0
   1   2  -2   42.12    2.20   0
  -1  -2  -2   42.41    3.00   0
  -1  -2   2   39.94    2.25   0
   1  -2  -2   41.70    3.23   0
  -2   2   2    8.51    2.43   0
   2   2  -2    9.71    2.59   0
   2   2   2    9.09    1.79   0
   2  -2   2    8.76    1.79   0
   2  -2  -2    8.26    1.85   0
  -2  -2   2    9.34    2.38   0
  -2  -2  -2    9.18    1.78   0
  -2   2  -2    9.31    1.72   0
  -3  -2   2    0.59    2.33   0
   3  -2   2   -0.42    2.35   0
  -3   2  -2    0.36    2.09   0
  -3   2   2    0.54    2.14   0
  -3  -2  -2    2.81    2.31   0
  -3  -2   2    1.46    1.73   0
   3   2   2    1.92    1.58   0
   3  -2  -2    1.42    1.62   0
   4  -2  -2    5.96    1.61   0
   4  -2   2    7.29    1.88   0
  -4  -2   2    5.73    1.74   0
   4   2   2    6.62    1.59   0
  -4   2   2    5.61    2.16   0
  -4   2  -2    5.69    2.22   0
  -4  -2   2    7.26    2.26   0
  -4  -2  -2    6.54    1.59   0
  -5   2  -2   27.63    2.60   0
   5   2   2   24.89    2.42   0
   5  -2   2   23.19    2.77   0
  -5  -2  -2   25.75    2.41   0
   5  -2  -2   26.74    2.61   0
  -5   2   2   23.51    1.91   0
  -5  -2   2   24.85    1.99   0
  -5  -2   2   26.75    2.44   0
  -6   2  -2  100.84    3.26   0
  -6  -2   2  101.08    2.89   0
   6   2   2  104.04    3.09   0
  -6  -2  -2   94.72    2.63   0
  -6   2   2  101.85    3.31   0
   6  -2  -2   95.95    3.04   0
   6  -2   2   91.25    2.82   0
  -7   2   2   18.37    1.74   0
   7  -2  -2   17.57    1.88   0
   7  -2   2   15.45    1.96   0
  -7   2  -2   22.17    2.54   0
  -7  -2   2   19.49    1.90   0
   7   2  -2   20.09    1.86   0
  -7  -2  -2   18.83    1.89   0
   7   2   2   19.94    1.88   0
   8   2  -2    2.57    2.07   0
   8  -2  -2    2.75    2.20   0
  -8   2   2    0.78    1.86   0
   8  -2   2    1.50    1.68   0
  -8  -2   2    3.78    2.18   0
  -8   2  -2    2.56    2.30   0
  -8  -2  -2    1.57    1.59   0
   8   2   2    2.53    1.54   0
   9  -2   2    2.98    2.47   0
   9   2  -2    5.72    2.20   0
   9   2   2    5.17    1.59   0
   9  -2  -2    3.66    1.75   0
  -9  -2  -2    3.09    1.52   0
  -9   2  -2    5.12    1.64   0
  -9   2   2    3.79    2.08   0
  -9  -2   2    4.21    1.63   0
 -10  -2  -2    4.72    2.33   0
  10  -2   2    3.57    1.85   0
 -10  -2   2    6.48    2.28   0
  10  -2  -2    4.65    2.49   0
 -10   2   2    6.12    2.11   0
 -10   2  -2    3.20    1.66   0
  10   2  -2    5.41    1.52   0
  10   2   2    6.75    2.17   0
 -11  -2  -2    5.90    1.71   0
  11   2   2    6.78    1.57   0
  11  -2   2    5.55    1.88   0
  11  -2  -2    5.84    2.47   0
 -11   2  -2    7.95    2.40   0
  11   2  -2    8.25    1.53   0
 -11  -2   2    7.57    1.59   0
 -11   2   2    7.72    2.20   0
 -12  -2  -2    3.88    1.74   0
  12   2   2    2.57    1.47   0
  12  -2  -2    3.49    1.86   0
 -12   2   2    1.77    2.23   0
  12  -2   2    3.43    1.70   0
  12   2  -2    1.77    1.51   0
 -12  -2   2    1.24    2.45   0
 -12   2  -2    3.00    1.57   0
  13   2  -2    2.38    2.04   0
 -13   2  -2    1.71    2.14   0
  13  -2  -2    2.54    2.59   0
 -13   2   2    2.97    2.21   0
 -13  -2  -2    1.86    2.42   0
  13   2   2    1.85    1.59   0
  13  -2   2    1.00    2.44   0
 -13  -2   2    2.26    2.46   0
  14  -2   2   24.36    2.72   0
 -14   2   2   29.69    2.70   0
 -14  -2   2   26.06    2.69   0
  14  -2  -2   25.10    2.96   0
 -14  -2  -2   25.64    2.73   0
  14   2  -2   29.41    2.11   0
  14   2   2   33.40    2.56   0
 -14   2  -2   29.86    2.59   0
  15  -2  -2   32.34    2.97   0
  15   2   2   41.80    2.69   0
 -15  -2   2   34.23    2.82   0
 -15  -2  -2   35.52    2.84   0
 -15   2  -2   38.67    2.67   0
 -15   2   2   38.19    2.73   0
  15  -2   2   29.36    2.19   0
  15   2  -2   40.18    2.19   0
 -16   2  -2    5.77    2.42   0
  16   2  -2    7.15    1.67   0
 -16  -2  -2    4.96    1.67   0
 -16  -2   2    7.90    2.46   0
  16  -2  -2    6.71    2.40   0
  16   2   2    5.90    1.77   0
 -16   2   2    4.73    1.77   0
  16  -2   2    8.14    2.45   0
 -17   2  -2    2.59    1.69   0
  17  -2   2    0.99    2.32   0
  17   2   2    0.99    2.25   0
 -17  -2   2    1.93    1.72   0
 -17   2   2    0.87    1.53   0
  17  -2  -2    3.50    2.33   0
 -17  -2  -2    3.71    1.56   0
  17   2  -2    2.18    1.59   0
  18  -2  -2    1.02    2.44   0
 -18  -2   2   -0.59    2.48   0
 -18  -2  -2   -0.43    2.38   0
  18  -2   2   -0.85    1.72   0
 -18   2   2    0.28    2.17   0
 -18   2  -2    1.49    2.23   0
  18   2  -2    1.47    2.31   0
  18   2   2    1.15    1.59   0
  19  -2  -2   -0.52    2.29   0
 -19   2  -2    1.17    2.31   0
 -19   2   2    0.66    2.28   0
  19   2  -2    1.18    2.40   0
 -19  -2  -2   -0.52    2.48   0
  19  -2   2    0.47    1.77   0
 -19  -2   2   -0.99    2.65   0
  19   2   2   -1.08    2.35   0
 -20  -2   2    2.41    2.49   0
 -20  -2  -2   -2.14    2.44   0
  20  -2   2    2.61    2.41   0
  20  -2  -2   -0.31    2.46   0
 -20   2  -2    1.35    2.31   0
 -20   2   2    0.32    2.25   0
  20   2   2   -0.70    2.41   0
  20   2  -2    1.54    2.38   0
 -21   2   2    0.39    2.47   0
 -21   2  -2   -0.74    1.85   0
 -21  -2  -2    1.63    2.58   0
  21  -2   2    1.18    2.47   0
  21  -2  -2   -0.32    2.54   0
  21   2  -2   -0.31    1.73   0
  21   2   2   -1.26    2.56   0
 -21  -2   2    0.71    1.81   0
 -22   2  -2    1.21    1.76   0
 -22  -2   2    2.49    2.72   0
  22  -2  -2    1.88    2.75   0
  22  -2   2    2.46    2.57   0
  22   2   2   -0.67    1.85   0
  22   2  -2    0.53    2.59   0
 -22   2   2   -1.74    2.40   0
 -22  -2  -2    0.74    2.67   0
   1   3  -2    8.20    1.99   0
  -1  -3  -2    8.15    2.07   0
   1  -3   2    6.77    1.48   0
  -1  -3   2    6.79    1.52   0
   1  -3  -2    8.06    1.64   0
   1  -3  -2    6.59    1.56   0
  -1   3  -2    9.63    1.80   0
  -1  -3  -2    8.15    2.11   0
  -2  -3  -2  234.58    3.59   0
   2  -3   2  242.01    3.88   0
  -2   3  -2  236.72    3.76   0
   2  -3  -2  234.53    3.80   0
  -2  -3  -2  229.64    3.44   0
   2   3  -2  218.57    3.35   0
  -2  -3   2  233.46    3.84   0
  -3  -3  -2   38.84    1.90   0
   3  -3  -2   38.81    2.57   0
   3   3   2   40.45    2.40   0
  -3   3   2   38.26    2.03   0
  -3   3  -2   40.00    1.98   0
  -3  -3   2   36.49    1.97   0
   3  -3   2   40.02    2.58   0
  -3  -3   2   34.83    1.99   0
  -4  -3   2   59.03    2.62   0
  -4  -3   2   65.88    2.81   0
  -4  -3  -2   55.57    2.14   0
  -4   3  -2   56.52    2.13   0
   4  -3  -2   58.77    2.73   0
   4  -3   2   59.56    2.71   0
   4   3   2   63.04    2.16   0
  -4   3   2   57.98    2.66   0
  -5  -3   2    1.14    1.44   0
   5   3   2    0.07    1.91   0
  -5  -3  -2   -1.96    1.99   0
  -5  -3   2    2.13    1.98   0
   5  -3  -2    1.19    2.06   0
   5  -3   2   -0.69    1.57   0
  -5   3  -2    1.93    1.50   0
  -5   3   2    0.64    1.35   0
   6  -3   2    1.58    2.26   0
  -6  -3  -2    2.09    1.40   0
  -6   3  -2    1.94    2.00   0
   6  -3  -2    1.43    1.54   0
   6   3   2    2.84    1.90   0
  -6  -3   2    1.29    1.40   0
  -6  -3   2    0.58    1.46   0
  -6   3   2    1.05    1.94   0
  -7  -3   2   41.58    2.45   0
  -7   3   2   43.89    2.60   0
  -7  -3  -2   43.96    1.93   0
   7   3   2   49.57    2.37   0
   7  -3  -2   47.48    2.81   0
   7  -3   2   40.33    2.75   0
  -7  -3   2   50.70    2.68   0
  -7   3  -2   45.32    2.58   0
  -8   3   2   11.78    1.62   0
  -8   3  -2   13.37    2.28   0
   8  -3   2   12.42    1.80   0
  -8  -3   2   14.11    2.43   0
   8   3   2   14.85    1.65   0
  -8  -3   2   13.92    2.14   0
   8  -3  -2   12.75    2.29   0
  -8  -3  -2   11.99    2.28   0
  -9   3  -2   20.00    1.72   0
   9   3   2   23.26    1.74   0
   9  -3  -2   22.49    2.69   0
   9  -3   2   17.80    1.85   0
  -9   3   2   20.83    2.23   0
  -9  -3   2   19.73    1.88   0
  -9  -3  -2   24.73    2.38   0
 -10  -3  -2   10.62    1.70   0
 -10   3   2   10.81    2.37   0
 -10   3  -2    8.82    2.24   0
  10   3  -2   11.83    1.65   0
  10  -3  -2   12.36    2.64   0
  10   3   2   10.94    1.71   0
 -10  -3   2   12.64    1.69   0
  10  -3   2    9.46    1.81   0
  11  -3   2   -1.85    2.42   0
  11  -3  -2    0.78    1.64   0
 -11   3  -2   -1.13    2.03   0
 -11   3   2    1.77    2.07   0
  11   3   2    0.66    2.19   0
  11   3  -2   -0.28    1.37   0
 -11  -3   2    0.31    2.06   0
 -11  -3  -2   -0.74    2.34   0
 -12  -3   2    1.43    2.13   0
 -12   3   2    0.95    1.56   0
  12   3  -2    1.00    1.34   0
 -12   3  -2   -0.18    2.10   0
  12  -3  -2    0.00    2.70   0
 -12  -3  -2   -0.65    1.67   0
  12  -3   2   -1.38    2.55   0
  12   3   2    2.00    1.49   0
  13  -3   2    2.37    2.48   0
 -13   3  -2    2.99    1.51   0
  13   3   2    3.95    2.18   0
 -13  -3   2    1.65    1.61   0
 -13  -3  -2    0.95    2.44   0
 -13   3   2    0.52    1.67   0
  13  -3  -2    1.17    2.53   0
  13   3  -2    2.13    1.51   0
  14  -3  -2    1.77    2.42   0
 -14   3   2    1.88    1.59   0
 -14   3  -2    2.15    2.25   0
 -14  -3   2    2.78    1.62   0
  14  -3   2    1.37    2.43   0
  14   3   2    1.76    2.18   0
 -14  -3  -2    2.03    1.70   0
  14   3  -2    1.33    2.17   0
  15  -3  -2    0.16    1.63   0
 -15   3   2    1.43    2.21   0
 -15  -3   2   -0.19    1.62   0
  15   3   2    2.42    2.12   0
 -15  -3  -2    0.62    1.61   0
 -15   3  -2    1.55    1.66   0
  15  -3   2    1.88    1.73   0
  15   3  -2    1.46    1.56   0
 -16   3  -2    1.64    1.58   0
 -16  -3   2    2.09    2.37   0
  16   3   2    0.22    2.06   0
 -16  -3  -2    0.50    1.68   0
 -16   3   2    1.88    2.12   0
  16   3  -2    1.43    1.56   0
  16  -3  -2   -0.40    2.47   0
  16  -3   2    1.20    1.71   0
  17  -3   2    1.56    2.32   0
 -17  -3   2    0.98    2.29   0
 -17  -3  -2    0.07    2.32   0
 -17   3   2    0.09    2.23   0
  17   3   2   -0.90    1.54   0
  17   3  -2    0.83    1.65   0
 -17   3  -2    0.31    1.58   0
  17  -3  -2   -0.23    1.70   0
 -18  -3  -2   -0.54    2.48   0
 -18   3  -2   -0.82    1.56   0
 -18  -3   2    0.64    1.76   0
 -18   3   2   -0.24    2.38   0
  18   3   2    0.81    1.59   0
  18   3  -2    0.50    1.64   0
  18  -3  -2   -0.13    1.66   0
  18  -3   2    1.92    1.78   0
 -19   3   2    0.10    2.38   0
  19   3   2    0.49    2.32   0
 -19  -3  -2    2.03    2.45   0
  19  -3   2    1.28    2.49   0
  19  -3  -2    0.30    2.43   0
 -19  -3   2   -0.40    1.76   0
 -19   3  -2    1.36    2.31   0
  19   3  -2    0.90    1.68   0
  20   3  -2    1.47    2.59   0
 -20  -3  -2   -0.78    2.43   0
 -20   3   2    0.48    2.46   0
 -20   3  -2   -0.78    2.47   0
  20  -3  -2   -0.95    1.85   0
 -20  -3   2    3.28    2.54   0
  20  -3   2   -1.74    1.91   0
  20   3   2    1.36    1.85   0
  21  -3  -2   -0.85    1.88   0
 -21   3   2    1.35    2.62   0
 -21  -3  -2   -1.05    2.53   0
  21   3  -2   -0.99    1.79   0
 -21  -3   2   -0.52    1.84   0
 -21   3  -2    0.72    2.47   0
  21  -3   2    0.03    2.55   0
  21   3   2    3.88    2.57   0
   0  -4   2   50.61    2.30   0
   0   4  -2   47.54    1.83   0
   0  -4  -2   49.49    2.48   0
   0  -4  -2   53.19    2.11   0
  -1  -4  -2    3.37    1.39   0
   1  -4  -2    3.12    1.39   0
  -1  -4   2    4.00    1.90   0
   1  -4   2    5.22    1.83   0
   1  -4  -2    2.00    1.45   0
   1   4  -2    2.45    1.31   0
  -1  -4  -2    4.20    1.36   0
  -1   4  -2    3.20    1.35   0
  -2  -4   2    2.49    1.75   0
  -2   4  -2    1.91    1.20   0
  -2  -4  -2   -0.30    1.19   0
  -2  -4  -2    2.88    1.88   0
   2  -4   2    2.22    1.30   0
   2  -4  -2    0.41    2.01   0
   2  -4  -2    1.17    1.43   0
  -3  -4   2    1.00    1.18   0
  -3  -4   2   -0.09    1.79   0
  -3  -4  -2    1.33    1.94   0
  -3   4   2   -0.06    1.43   0
  -3   4  -2    0.71    1.21   0
   3  -4   2   -1.23    1.27   0
   3  -4  -2   -0.03    2.05   0
  -3  -4  -2    0.64    1.74   0
   4  -4  -2   -0.40    2.17   0
  -4   4  -2    0.94    1.81   0
  -4  -4   2    1.94    1.31   0
  -4   4   2    0.10    2.10   0
  -4  -4  -2    1.21    1.23   0
   4  -4   2   -1.39    1.87   0
  -4  -4   2   -0.22    1.32   0
  -4  -4  -2    0.48    1.95   0
  -5  -4   2    4.23    1.94   0
   5  -4   2    0.69    1.49   0
  -5   4   2    1.20    1.41   0
   5  -4  -2    1.67    2.07   0
  -5   4  -2    0.34    1.95   0
  -5  -4   2    2.45    1.32   0
  -5  -4  -2    1.34    1.41   0
   6   4   2    4.47    1.44   0
  -6   4  -2    5.34    1.44   0
  -6  -4   2    5.03    1.50   0
  -6  -4  -2    5.84    1.48   0
   6  -4   2    6.03    1.67   0
  -6  -4   2    5.09    1.51   0
   6  -4  -2    4.96    1.52   0
  -6   4   2    5.29    2.04   0
  -7  -4   2    4.14    1.56   0
  -7   4   2    3.96    1.99   0
   7  -4  -2    4.75    1.59   0
   7  -4   2    5.21    2.30   0
  -7  -4   2    4.30    1.42   0
   7   4   2    2.50    2.03   0
  -7   4  -2    2.13    1.46   0
  -7  -4  -2    2.61    2.03   0
   8   4   2    3.34    1.44   0
   8  -4   2    3.30    1.67   0
  -8   4  -2    4.05    2.08   0
   8  -4  -2    3.35    2.24   0
  -8  -4   2    4.90    2.17   0
  -8  -4   2    3.00    1.39   0
  -8  -4  -2    3.24    1.52   0
  -8   4   2    3.52    1.32   0
  -9  -4   2    1.83    2.20   0
   9   4   2    2.78    1.44   0
  -9  -4  -2    1.29    1.70   0
   9  -4  -2    2.45    2.42   0
  -9   4  -2    0.34    1.51   0
  -9  -4   2    1.14    1.99   0
   9  -4   2    2.20    1.67   0
  -9   4   2    1.33    1.85   0
  10  -4  -2    2.21    1.58   0
 -10   4  -2    2.76    2.15   0
 -10   4   2    4.41    2.23   0
 -10  -4   2    2.63    2.01   0
 -10  -4  -2    2.51    2.16   0
  10   4   2    3.52    1.53   0
  10  -4   2    2.93    2.40   0
 -10  -4   2    2.70    1.62   0
 -11  -4  -2    0.11    1.53   0
  11  -4   2    2.47    2.45   0
 -11  -4   2    1.13    1.65   0
 -11   4  -2    1.37    2.00   0
 -11   4   2   -0.14    1.44   0
  11   4   2    1.74    1.53   0
  11  -4  -2    1.41    1.78   0
 -11  -4   2   -0.56    2.07   0
 -12  -4  -2    2.24    1.51   0
 -12   4   2   -1.01    2.16   0
 -12  -4   2    0.99    1.67   0
  12  -4  -2   -0.85    1.70   0
  12   4   2    1.54    2.11   0
  12  -4   2   -1.57    2.32   0
 -12  -4   2    0.11    2.05   0
 -12   4  -2    2.18    2.07   0
 -13   4   2    1.48    2.01   0
  13   4   2   -0.80    1.45   0
 -13  -4   2   -1.62    2.06   0
  13  -4  -2    0.85    1.65   0
 -13  -4  -2   -0.41    2.12   0
 -13  -4   2    0.76    1.70   0
 -13   4  -2    1.37    1.45   0
  13  -4   2    0.67    2.33   0
 -14   4   2    7.85    2.06   0
 -14  -4   2    4.63    1.53   0
 -14  -4   2    8.14    1.71   0
 -14  -4  -2    6.61    1.76   0
 -14   4  -2    6.23    1.74   0
  14  -4   2    8.18    2.37   0
  14  -4  -2    2.33    2.40   0
  14   4   2    4.58    2.27   0
 -15   4   2    9.58    1.85   0
 -15  -4  -2   10.05    1.82   0
 -15   4  -2   10.81    2.37   0
 -15  -4   2   10.46    2.43   0
  15  -4  -2   10.60    2.57   0
  15  -4   2    8.99    1.78   0
  15   4   2   12.84    2.36   0
 -16  -4  -2    2.30    2.20   0
  16  -4   2    1.88    1.72   0
  16  -4  -2    0.30    2.72   0
 -16   4   2    4.48    2.32   0
 -16   4  -2    3.19    2.21   0
  16   4   2    1.98    2.30   0
 -16  -4   2    3.33    2.43   0
 -17  -4  -2   -0.50    2.38   0
  17  -4   2    1.38    2.58   0
  17  -4  -2    1.16    2.43   0
 -17   4   2    0.87    2.25   0
 -17   4  -2    0.94    2.13   0
 -17  -4   2    0.29    1.73   0
  17   4   2    1.93    2.37   0
  18  -4  -2    1.82    2.36   0
  18  -4   2    1.29    2.52   0
 -18  -4  -2    3.30    2.41   0
 -18   4  -2   -0.07    2.33   0
 -18   4   2    0.04    1.54   0
  18   4   2    0.67    2.34   0
 -18  -4   2    0.47    2.49   0
  19   4   2    2.81    2.38   0
  19  -4   2    1.49    1.67   0
 -19   4   2    1.56    1.54   0
  19  -4  -2    0.48    1.95   0
 -19  -4   2   -0.36    2.75   0
 -19  -4  -2    1.62    2.58   0
 -19   4  -2   -1.27    2.60   0
 -20  -4  -2    1.39    1.89   0
  20  -4  -2    1.72    1.84   0
  20  -4   2    0.44    2.61   0
 -20   4   2    2.29    1.75   0
  20   4   2    2.11    1.84   0
 -20  -4   2   -0.26    1.88   0
 -20   4  -2    1.22    2.49   0
  -1   5  -2    4.92    1.50   0
   1  -5  -2    5.49    2.16   0
   1  -5   2    3.12    1.51   0
  -1  -5   2    5.30    1.43   0
  -1  -5  -2    6.89    1.97   0
  -1  -5  -2    4.49    1.52   0
   1  -5  -2    5.08    1.53   0
  -2  -5   2    1.42    1.37   0
  -2  -5   2   -0.43    1.33   0
  -2   5  -2   -0.00    1.45   0
   2  -5  -2    1.95    1.42   0
   2  -5  -2    0.84    2.13   0
  -2  -5  -2    1.29    2.12   0
   2  -5   2    1.42    1.59   0
  -2  -5  -2    0.68    1.29   0
   3  -5   2    6.70    2.10   0
  -3  -5  -2    7.08    1.37   0
   3  -5  -2    7.68    1.56   0
  -3  -5   2    8.46    1.98   0
  -3   5  -2    8.85    2.10   0
  -3  -5  -2    6.77    1.60   0
  -3  -5   2    7.65    2.16   0
   3  -5  -2    5.36    1.55   0
   4  -5   2    2.57    2.24   0
  -4  -5  -2    0.14    1.48   0
   4  -5  -2    1.61    2.17   0
  -4  -5   2    1.75    1.48   0
  -4   5  -2    1.07    1.93   0
  -4  -5  -2   -1.93    1.97   0
  -4  -5   2   -0.23    1.96   0
  -5   5  -2    0.85    1.90   0
  -5  -5  -2   -0.39    1.24   0
  -5  -5   2    1.20    1.55   0
  -5   5   2   -0.62    1.46   0
   5  -5  -2    2.71    2.09   0
  -5  -5   2    1.86    1.98   0
  -5  -5  -2   -0.69    1.34   0
   5  -5   2    0.08    1.45   0
   6  -5  -2    1.83    1.40   0
  -6   5  -2    1.27    1.44   0
  -6   5   2    1.95    1.31   0
  -6  -5   2    2.93    1.41   0
  -6  -5  -2    0.54    1.46   0
   6  -5   2    2.79    1.54   0
  -6  -5  -2    2.10    1.93   0
  -6  -5   2    1.31    1.48   0
  -7  -5   2    4.58    1.50   0
   7  -5   2    3.79    1.71   0
  -7   5  -2    2.63    1.54   0
  -7  -5   2    5.18    2.19   0
   7  -5  -2    5.78    2.19   0
  -7   5   2    2.84    2.08   0
  -7  -5  -2    3.42    2.06   0
  -7  -5  -2    3.78    1.37   0
  -8   5  -2   -0.08    2.11   0
  -8  -5  -2    1.27    1.31   0
  -8  -5   2    2.88    1.36   0
  -8   5   2    1.13    1.98   0
   8  -5   2    2.15    1.60   0
   8  -5  -2   -0.70    1.61   0
  -8  -5  -2   -0.05    1.42   0
  -8  -5   2   -1.14    2.12   0
   9  -5   2   -0.60    1.60   0
   9  -5  -2    2.90    2.19   0
  -9  -5   2    1.76    2.01   0
  -9   5  -2    1.89    2.05   0
  -9  -5   2    2.37    1.52   0
  -9  -5  -2    1.54    1.50   0
  -9   5   2    1.99    1.50   0
  10  -5  -2    2.18    2.27   0
 -10   5   2    1.74    1.45   0
 -10  -5  -2    2.17    2.18   0
 -10   5  -2    2.27    1.33   0
  10  -5   2    1.08    1.56   0
 -10  -5   2    3.02    1.45   0
 -10  -5   2    3.50    1.99   0
  11  -5  -2    0.75    1.58   0
 -11  -5   2    1.22    2.03   0
 -11   5  -2    0.75    1.43   0
 -11  -5   2    0.97    2.14   0
 -11  -5  -2    1.05    1.59   0
 -11   5   2    1.17    2.13   0
  11  -5   2   -0.28    2.20   0
  12  -5  -2    0.71    2.33   0
 -12  -5   2    1.12    2.00   0
 -12  -5  -2    1.91    1.61   0
 -12  -5   2    2.38    2.12   0
  12  -5   2    2.95    2.40   0
 -12   5  -2    1.81    1.48   0
  12   5   2    1.65    1.64   0
 -12   5   2    0.75    2.09   0
 -13  -5   2    1.64    1.61   0
  13   5   2   -0.92    2.31   0
 -13   5  -2    1.67    2.16   0
  13  -5   2    1.48    2.23   0
 -13  -5   2    0.68    1.60   0
  13  -5  -2   -0.38    1.60   0
 -13  -5  -2    2.51    2.38   0
 -13   5   2    1.07    2.07   0
  14  -5   2    0.93    1.64   0
  14   5   2    1.21    1.60   0
 -14  -5   2   -0.13    2.21   0
 -14  -5  -2    2.50    2.37   0
 -14   5  -2    2.14    2.21   0
 -14   5   2    0.59    2.14   0
 -14  -5   2    1.03    1.48   0
  14  -5  -2    0.39    2.49   0
  15   5   2    1.43    2.30   0
 -15  -5   2    0.18    2.29   0
 -15   5   2    0.61    1.56   0
 -15  -5   2   -0.35    2.40   0
  15  -5  -2   -1.50    1.81   0
 -15   5  -2    0.79    1.67   0
  15  -5   2    2.85    1.74   0
 -15  -5  -2    1.43    2.37   0
 -16  -5   2   -1.53    1.70   0
 -16   5   2    2.16    2.33   0
  16   5   2    3.04    2.36   0
  16  -5   2   -0.99    2.42   0
 -16  -5   2   -0.90    2.26   0
 -16   5  -2   -0.90    1.59   0
 -16  -5  -2    2.46    1.76   0
  16  -5  -2   -0.73    2.46   0
 -17   5   2    0.12    2.37   0
  17  -5  -2   -1.13    2.53   0
  17  -5   2   -4.23    2.56   0
 -17  -5   2    0.87    1.77   0
  17   5   2    0.83    2.51   0
 -17   5  -2    1.37    2.41   0
 -17  -5  -2   -0.28    1.78   0
 -17  -5   2    0.99    2.37   0
  18  -5   2    0.82    1.82   0
 -18   5  -2    0.24    2.37   0
 -18  -5  -2    2.16    1.70   0
 -18  -5   2   -0.42    1.66   0
  18  -5  -2    1.53    1.82   0
 -18  -5   2    0.27    1.82   0
 -18   5   2    1.17    1.81   0
  18   5   2    0.51    2.49   0
   0  -6  -2    8.28    2.09   0
   0  -6  -2    6.75    2.13   0
   0  -6   2    6.03    1.51   0
  -1  -6   2    0.37    1.44   0
   1  -6  -2   -1.28    1.45   0
  -1   6  -2   -0.67    1.38   0
  -1  -6   2    1.80    1.33   0
  -1  -6  -2    1.33    1.92   0
   1  -6   2    3.14    1.83   0
  -1  -6  -2    1.89    2.06   0
   1  -6  -2    2.78    2.03   0
  -2  -6   2    1.41    1.45   0
   2  -6  -2    2.54    1.39   0
  -2  -6   2    0.94    2.08   0
   2  -6  -2    1.85    1.97   0
  -2   6  -2    1.34    1.39   0
   2  -6   2    4.11    2.05   0
  -2  -6  -2    3.14    1.92   0
  -2  -6  -2    0.16    2.08   0
   3  -6  -2    0.51    1.47   0
   3  -6   2   -0.96    1.48   0
  -3   6  -2   -2.70    1.40   0
  -3  -6  -2   -1.59    2.05   0
   3  -6  -2    0.69    1.44   0
  -3  -6   2    1.19    1.99   0
  -3  -6  -2    2.29    1.91   0
  -3  -6   2    1.47    2.00   0
  -4  -6  -2   -0.67    1.36   0
  -4   6  -2   -0.07    1.92   0
   4  -6   2    1.34    2.15   0
   4  -6  -2    0.38    1.46   0
  -4  -6   2    0.32    1.46   0
   4  -6  -2    1.93    2.07   0
  -4  -6  -2    2.52    2.03   0
  -4  -6   2    0.37    1.96   0
   5  -6  -2    2.50    2.04   0
  -5   6  -2    0.25    1.40   0
   5  -6   2   -0.53    1.50   0
  -5  -6   2    0.44    1.41   0
  -5  -6   2   -0.17    1.48   0
  -5  -6  -2    0.38    2.05   0
  -5  -6  -2   -1.75    1.35   0
   6  -6   2    1.81    2.13   0
  -6  -6  -2   -0.36    1.42   0
   6  -6  -2    3.15    2.09   0
  -6  -6  -2   -1.41    1.84   0
  -6  -6   2    2.58    2.00   0
  -6  -6   2    0.62    2.11   0
  -6   6  -2    0.75    2.05   0
  -7  -6   2    0.73    1.54   0
  -7   6  -2    0.45    1.51   0
  -7   6   2    0.62    2.04   0
  -7  -6   2   -0.41    1.41   0
   7  -6   2    2.86    1.55   0
  -7  -6  -2    3.62    1.98   0
  -7  -6  -2    0.44    1.49   0
   7  -6  -2   -1.33    2.01   0
  -8  -6   2   -1.03    2.35   0
  -8   6   2    3.17    2.11   0
   8  -6   2   -0.47    2.29   0
  -8  -6  -2    2.44    1.48   0
   8  -6  -2    2.92    2.09   0
  -8  -6   2    0.29    1.52   0
  -8  -6  -2    1.04    1.44   0
  -8   6  -2    2.68    1.98   0
   9  -6  -2    0.11    2.21   0
  -9   6  -2    0.21    2.14   0
  -9  -6  -2    1.33    1.48   0
  -9   6   2    1.23    1.46   0
  -9  -6   2    1.24    2.19   0
   9  -6   2   -0.76    1.60   0
  -9  -6  -2   -0.25    1.49   0
  -9  -6   2    2.63    1.60   0
 -10  -6   2    1.82    1.70   0
 -10  -6  -2   -0.61    1.59   0
  10  -6  -2   -0.18    2.22   0
  10  -6   2   -0.42    1.60   0
 -10  -6  -2   -1.16    1.45   0
 -10   6  -2    1.04    2.14   0
 -10  -6   2    1.99    2.18   0
 -10   6   2    0.47    1.49   0
 -11   6  -2    3.80    2.09   0
 -11   6   2    1.90    1.42   0
 -11  -6  -2   -1.14    2.15   0
  11  -6   2    2.97    2.12   0
  11  -6  -2    0.43    1.67   0
 -11  -6   2   -0.42    2.30   0
 -11  -6   2   -2.04    1.54   0
 -11  -6  -2   -0.21    1.67   0
 -12  -6   2    0.68    1.58   0
 -12   6  -2    2.19    2.27   0
  12  -6   2    0.60    1.72   0
 -12  -6  -2   -0.11    1.69   0
  12  -6  -2   -0.22    1.57   0
 -12  -6  -2    0.56    1.48   0
 -12   6   2    0.70    1.65   0
 -12  -6   2   -0.06    1.56   0
 -13  -6   2   -1.35    2.02   0
 -13  -6  -2   -1.40    2.37   0
 -13   6   2    1.38    2.29   0
 -13   6  -2   -0.05    1.66   0
 -13  -6  -2   -0.48    1.55   0
  13  -6   2    0.59    2.46   0
 -13  -6   2   -1.00    2.21   0
  13  -6  -2   -1.34    1.71   0
 -14  -6  -2   -0.63    2.28   0
 -14  -6  -2   -0.51    2.36   0
 -14   6  -2    0.51    1.61   0
 -14   6   2   -0.37    2.41   0
 -14  -6   2    1.83    1.79   0
  14  -6  -2    2.59    2.58   0
 -14  -6   2   -0.49    1.68   0
  14  -6   2    2.13    1.73   0
 -15  -6  -2    3.85    2.51   0
 -15   6   2    1.49    1.78   0
 -15   6  -2    0.04    2.44   0
 -15  -6  -2    1.37    2.43   0
  15  -6   2   -2.23    1.71   0
  15  -6  -2   -1.09    2.60   0
 -15  -6   2    2.65    2.37   0
 -15  -6   2    3.81    2.47   0
 -16   6  -2    0.53    2.45   0
  16  -6   2    3.45    2.67   0
  16  -6  -2    1.15    2.65   0
 -16  -6   2   -0.03    2.70   0
 -16   6   2    0.35    2.46   0
 -16  -6  -2   -0.05    2.40   0
 -16  -6   2    1.37    1.71   0
 -16  -6  -2   -0.61    1.58   0
  -1  -7   2   -0.54    1.49   0
  -1  -7   2   -0.33    1.98   0
  -1  -7  -2   -0.38    1.50   0
   1  -7  -2    1.21    1.58   0
   1  -7   2    1.83    1.44   0
  -1  -7  -2    0.35    1.42   0
   1  -7   2    1.27    2.08   0
   1  -7  -2    0.94    1.51   0
  -2  -7  -2    0.24    2.09   0
  -2  -7  -2    0.65    1.53   0
  -2  -7   2    1.62    1.46   0
   2  -7  -2   -0.62    1.54   0
   2  -7   2    1.99    1.51   0
  -2  -7   2    0.81    1.43   0
   2  -7  -2   -1.65    2.25   0
  -3  -7  -2    1.84    2.15   0
   3  -7   2   -0.48    1.50   0
  -3  -7   2   -0.31    1.50   0
  -3  -7  -2    2.00    1.96   0
   3  -7  -2    2.08    2.19   0
  -3  -7   2    0.82    1.42   0
   3  -7  -2    1.62    1.53   0
   4  -7   2    0.43    1.49   0
   4  -7  -2    1.91    2.21   0
  -4  -7  -2   -0.32    1.44   0
  -4  -7   2    1.85    2.02   0
  -4   7  -2   -0.67    1.45   0
  -4  -7  -2   -1.08    2.06   0
   4  -7  -2    3.34    2.13   0
  -4  -7   2    0.38    1.49   0
   5  -7  -2    0.29    1.61   0
  -5  -7  -2    1.45    1.51   0
  -5  -7   2    1.78    1.45   0
  -5  -7  -2    0.44    2.03   0
   5  -7   2   -2.53    2.09   0
  -5  -7   2    2.00    1.63   0
  -5   7  -2   -1.40    2.08   0
   5  -7  -2    1.82    1.51   0
  -6   7  -2    1.10    1.58   0
  -6  -7   2   -1.90    1.59   0
   6  -7  -2    0.72    2.18   0
  -6  -7  -2    1.50    2.00   0
   6  -7   2    0.97    2.24   0
   6  -7  -2   -1.16    1.58   0
  -6  -7  -2    0.90    1.55   0
  -6  -7   2    1.15    1.48   0
   7  -7  -2    1.07    2.33   0
   7  -7  -2    1.27    1.72   0
  -7  -7  -2    0.20    1.55   0
  -7  -7  -2    0.67    1.52   0
   7  -7   2    0.83    1.66   0
  -7  -7   2    0.74    2.22   0
  -7  -7   2    2.05    1.71   0
  -7   7  -2   -0.31    1.56   0
  -8  -7   2    0.35    1.67   0
   8  -7   2   -0.13    1.66   0
  -8  -7   2    2.25    2.23   0
  -8   7  -2    1.06    1.48   0
  -8  -7  -2    2.58    1.58   0
   8  -7  -2   -0.71    1.68   0
  -8  -7  -2   -0.87    1.61   0
  -9  -7  -2    0.81    2.33   0
  -9  -7  -2    1.45    1.51   0
   9  -7  -2    0.73    2.35   0
   9  -7   2   -0.22    2.43   0
  -9  -7   2    1.59    1.71   0
  -9  -7   2    3.56    2.24   0
  -9   7  -2   -1.50    2.30   0
 -10  -7   2   -0.68    2.23   0
 -10   7  -2   -2.25    1.65   0
  10  -7   2    2.15    1.68   0
  10  -7  -2    1.62    1.64   0
 -10  -7  -2    1.61    1.61   0
 -10  -7  -2    0.89    2.29   0
 -10  -7   2    0.56    2.39   0
 -11  -7  -2    2.56    2.24   0
 -11  -7   2    2.27    2.42   0
 -11   7   2    0.41    2.42   0
  11  -7   2    0.37    1.86   0
 -11  -7  -2   -0.87    2.39   0
 -11   7  -2    1.44    1.65   0
  11  -7  -2    1.20    1.90   0
 -11  -7   2    0.70    1.64   0
 -12  -7  -2    2.28    2.52   0
  12  -7  -2    0.53    1.71   0
 -12  -7   2    1.28    2.41   0
 -12  -7  -2    1.48    1.65   0
 -12   7   2    2.24    1.73   0
 -12  -7   2    1.57    1.74   0
  12  -7   2   -0.53    2.60   0
 -12   7  -2   -0.19    1.68   0
   0  -8  -2    1.85    1.66   0
   0  -8  -2    1.44    2.39   0
   0  -8   2    1.31    2.21   0
   0  -8   2   -3.92    2.31   0
   1  -8   2   -0.33    1.63   0
   1  -8  -2    0.17    1.65   0
  -1  -8   2    0.25    1.68   0
  -1  -8  -2   -0.45    2.27   0
   1  -8   2   -0.69    1.59   0
   1  -8  -2   -0.39    2.42   0
  -1  -8   2    1.44    1.51   0
  -1  -8  -2    0.90    1.64   0
   2  -8  -2    0.39    1.63   0
  -2  -8  -2    1.20    2.37   0
   2  -8   2   -2.17    2.31   0
   2  -8   2   -0.01    1.62   0
   2  -8  -2    0.51    1.66   0
  -2  -8   2    0.85    2.33   0
  -2  -8   2    7.04    2.31   0
  -2  -8  -2    0.76    1.59   0
   3  -8   2    1.65    2.41   0
  -3  -8  -2    2.01    2.27   0
   3  -8   2   -0.19    1.65   0
   3  -8  -2    0.90    1.63   0
  -3  -8   2    0.39    2.29   0
  -3  -8  -2    0.71    1.56   0
  -3  -8   2    0.46    1.56   0
   3  -8  -2   -0.77    2.42   0
   4  -8   2   -0.94    1.74   0
   4  -8  -2   -1.22    1.59   0
  -4  -8   2    1.73    2.33   0
  -4  -8  -2   -0.21    1.72   0
   4  -8   2    1.99    2.36   0
  -4  -8   2   -0.51    1.66   0
  -4  -8  -2   -0.95    1.69   0
   4  -8  -2   -2.09    2.31   0
   5  -8  -2    0.67    1.65   0
  -5  -8  -2   -0.56    2.32   0
  -5  -8   2    3.55    2.24   0
   5  -8  -2    2.05    2.47   0
   5  -8   2    0.30    2.41   0
  -5  -8  -2    0.48    2.39   0
  -5  -8   2    0.39    1.73   0
   6  -8   2   -0.52    2.45   0
   6  -8  -2    1.86    1.79   0
   6  -8  -2    0.74    1.87   0
  -6  -8   2    1.85    2.47   0
  -6  -8  -2   -0.14    1.70   0
  -6  -8  -2    0.94    2.34   0
  -6  -8   2   -0.01    1.73   0
  -7  -8   2   -0.70    1.70   0
  -7  -8   2    2.08    2.52   0
  -7   8  -2    3.82    2.43   0
   7  -8   2    2.17    2.54   0
  -7  -8  -2    2.75    2.41   0
  -7  -8  -2   -1.17    2.26   0
   7  -8  -2    2.94    1.73   0
   7  -8  -2   -2.95    2.56   0
  -1   0  -3   27.12    2.93   0
  -1   0   3   26.85    4.13   0
   1   0  -3   28.39    4.15   0
   1   0   3   28.65    3.80   0
  -2   0   3  284.16   10.73   0
   2   0  -3  332.83   11.65   0
   2   0   3  286.79    6.09   0
  -2   0  -3  268.00    5.48   0
   3   0   3    7.96    2.58   0
  -3   0  -3    6.45    2.59   0
   4   0   3  103.71    3.41   0
  -4   0  -3  102.38    4.18   0
  -4   0   3  105.55    8.26   0
  -4   0   3   96.17    7.20   0
   5   0   3  173.11    4.26   0
   5   0  -3  182.80    7.58   0
  -5   0   3  159.96    7.39   0
  -5   0  -3  168.40    4.28   0
  -6   0  -3   45.85    2.58   0
   6   0   3   48.59    2.59   0
   6   0  -3   49.63    3.78   0
  -6   0   3   44.54    3.84   0
  -7   0  -3   42.32    3.04   0
   7   0  -3   44.15    3.33   0
   7   0   3   43.27    2.99   0
  -7   0   3   38.78    3.44   0
  -8   0  -3    1.61    1.84   0
   8   0  -3    2.92    2.16   0
   8   0   3    3.38    1.73   0
  -8   0   3    2.55    2.43   0
  -9   0  -3   34.23    2.15   0
  -9   0   3   35.45    3.09   0
   9   0   3   37.47    2.69   0
   9   0  -3   42.09    3.04   0
  10   0   3    7.64    2.42   0
 -10   0  -3    8.20    2.45   0
  10   0  -3    7.47    2.27   0
 -10   0   3    6.88    2.46   0
  11   0   3    0.59    1.64   0
 -11   0  -3    1.62    2.52   0
  11   0  -3    0.38    2.11   0
 -11   0   3    0.55    2.32   0
  12   0  -3   10.28    2.39   0
 -12   0  -3    8.96    2.50   0
  12   0   3    9.08    2.32   0
 -12   0   3    8.08    2.64   0
 -13   0   3    4.20    2.53   0
  13   0  -3    4.15    2.28   0
 -13   0  -3    5.81    2.54   0
  13   0   3    3.73    1.76   0
 -14   0  -3    9.75    2.57   0
 -14   0   3    9.71    2.33   0
  14   0   3   10.68    1.71   0
  14   0  -3   10.35    1.95   0
 -15   0   3    2.79    2.45   0
  15   0  -3    4.14    2.17   0
 -15   0  -3    5.37    2.43   0
  15   0   3    3.49    2.33   0
  16   0  -3    2.37    2.28   0
  16   0   3    2.98    1.69   0
 -16   0  -3    3.06    1.77   0
 -16   0   3    3.02    2.45   0
  17   0  -3    7.23    1.78   0
 -17   0   3    5.90    1.88   0
 -17   0  -3    7.47    1.88   0
  17   0   3    6.65    2.31   0
  18   0  -3   -0.50    2.21   0
  18   0   3    2.65    2.33   0
 -18   0   3    0.59    2.43   0
 -18   0  -3   -0.37    1.74   0
  19   0   3    0.98    1.65   0
  19   0  -3    1.08    2.17   0
 -19   0   3   -0.14    2.34   0
 -19   0  -3    3.14    2.34   0
  20   0  -3   -0.52    2.28   0
 -20   0   3    0.86    1.65   0
  20   0   3   -0.41    2.33   0
 -20   0  -3   -0.82    2.39   0
  21   0   3    0.90    1.66   0
  21   0  -3    0.79    2.47   0
 -21   0   3    3.33    2.48   0
 -21   0  -3   -0.17    1.80   0
  22   0  -3    0.87    2.38   0
  22   0   3    0.00    2.51   0
 -22   0  -3    0.13    2.65   0
 -22   0   3    0.20    2.52   0
   0   1  -3    8.03    2.20   0
   0  -1  -3    7.33    3.42   0
   0  -1   3    6.65    2.27   0
   0   1   3    8.15    3.39   0
  -1   1   3  113.70    4.87   0
   1   1   3  109.71    4.46   0
   1  -1  -3  103.77    4.18   0
   1  -1   3  105.47    3.68   0
  -1  -1  -3  105.33    4.67   0
   1   1  -3  107.41    3.91   0
  -1  -1   3  103.53    3.93   0
  -1   1  -3  110.70    4.23   0
   2  -1  -3  347.79    7.84   0
   2   1  -3  306.67    5.99   0
  -2  -1   3  322.55    6.24   0
   2   1   3  342.73    6.05   0
   2  -1   3  314.27    5.46   0
  -2  -1  -3  326.41    5.45   0
  -2   1  -3  341.80    5.80   0
   3   1  -3   89.14    3.89   0
   3  -1  -3   88.76    4.69   0
   3  -1   3   81.97    3.17   0
  -3   1  -3   91.13    3.79   0
   3  -1  -3   93.17    5.27   0
  -3  -1  -3   82.75    3.80   0
  -3  -1   3   80.79    3.47   0
   3   1   3   90.32    3.17   0
  -4  -1  -3  100.51    3.13   0
  -4  -1   3   89.32    3.55   0
  -4   1   3   97.12    4.89   0
   4   1   3  106.27    3.60   0
   4  -1   3   96.29    3.78   0
   4  -1  -3  109.36    5.51   0
  -4  -1   3  104.29    4.03   0
  -4   1  -3  100.68    3.19   0
   5  -1   3   13.16    2.87   0
   5   1   3   13.70    1.93   0
  -5  -1   3   13.72    2.49   0
  -5   1   3   13.96    3.06   0
  -5  -1  -3   11.81    1.95   0
  -5   1  -3   12.57    1.99   0
   5  -1  -3   12.71    3.02   0
  -5  -1   3   15.77    2.67   0
   6   1   3   13.59    2.34   0
   6   1  -3   11.86    2.46   0
  -6  -1   3   10.02    2.48   0
  -6  -1  -3   10.68    1.88   0
   6  -1   3   10.61    2.05   0
  -6   1  -3   10.97    2.00   0
   6  -1  -3    9.22    2.87   0
  -6   1   3    9.69    2.52   0
   7   1   3  191.04    3.60   0
   7  -1   3  179.31    3.71   0
  -7   1  -3  190.88    3.64   0
  -7   1   3  189.24    5.41   0
  -7  -1   3  199.62    4.57   0
  -7  -1  -3  188.88    3.64   0
   7   1  -3  187.35    4.17   0
   7  -1  -3  168.13    5.34   0
  -8  -1  -3  181.88    3.41   0
   8   1  -3  204.73    4.46   0
  -8   1  -3  185.70    3.48   0
   8  -1  -3  161.83    4.96   0
  -8  -1   3  192.71    4.51   0
   8   1   3  184.67    3.45   0
  -8   1   3  192.86    5.14   0
   8  -1   3  172.53    3.91   0
  -9   1  -3    9.20    1.90   0
   9  -1  -3    9.27    2.50   0
   9   1  -3    8.97    1.54   0
   9   1   3   13.02    2.41   0
  -9  -1   3    7.82    1.72   0
  -9   1   3   10.64    2.47   0
  -9  -1  -3    8.60    1.78   0
   9  -1   3    9.30    2.50   0
 -10  -1  -3    3.12    1.81   0
  10  -1  -3    2.32    2.27   0
  10  -1   3    3.43    1.69   0
  10   1   3    3.03    2.16   0
  10   1  -3    2.74    1.54   0
 -10   1   3    2.78    2.67   0
 -10  -1   3    4.05    2.19   0
 -10   1  -3    5.40    2.47   0
  11   1  -3    0.12    2.12   0
  11  -1   3    1.63    1.82   0
  11   1   3    0.16    1.57   0
 -11   1  -3    1.16    2.47   0
 -11  -1  -3    0.32    2.41   0
 -11  -1   3    1.28    2.13   0
  11  -1  -3    0.28    2.30   0
 -11   1   3    0.66    2.28   0
  12   1  -3    1.22    2.16   0
 -12  -1  -3    1.92    1.75   0
  12  -1  -3    1.03    2.24   0
  12   1   3    2.33    2.23   0
  12  -1   3    1.12    1.71   0
 -12   1  -3   -0.59    2.44   0
 -12   1   3    1.50    2.28   0
 -12  -1   3    0.25    2.30   0
 -13  -1  -3   -1.62    1.78   0
  13   1  -3    1.23    2.20   0
 -13  -1   3    0.59    1.79   0
  13   1   3   -0.69    2.24   0
 -13   1   3    2.05    2.22   0
  13  -1  -3    0.71    2.24   0
  13  -1   3    0.09    2.34   0
 -13   1  -3    1.01    1.65   0
 -14  -1   3   11.17    1.99   0
  14   1  -3   13.82    2.46   0
  14  -1   3   10.64    2.20   0
 -14   1  -3   12.40    2.46   0
 -14   1   3    9.95    2.33   0
 -14  -1  -3   11.14    2.58   0
  14   1   3   10.64    1.80   0
  14  -1  -3   12.57    2.22   0
  15   1   3   21.18    1.84   0
 -15   1   3   18.41    2.59   0
 -15  -1   3   17.38    2.74   0
 -15  -1  -3   16.88    1.94   0
  15   1  -3   21.92    2.62   0
  15  -1   3   19.43    2.58   0
  15  -1  -3   18.90    2.56   0
 -15   1  -3   18.51    1.88   0
 -16   1   3    1.71    2.20   0
 -16  -1   3   -0.55    2.40   0
 -16   1  -3    0.12    2.37   0
  16   1  -3   -0.17    2.05   0
  16   1   3   -0.28    1.48   0
  16  -1   3    1.54    1.69   0
 -16  -1  -3    0.96    2.38   0
  16  -1  -3    1.86    2.16   0
  17   1   3    2.63    2.28   0
  17  -1  -3    4.17    2.25   0
  17   1  -3    4.01    2.33   0
 -17   1   3    3.14    2.28   0
  17  -1   3    5.32    1.75   0
 -17   1  -3    1.36    2.41   0
 -17  -1  -3    2.85    2.42   0
 -17  -1   3    2.47    2.32   0
 -18   1  -3    1.33    1.66   0
  18   1   3    1.75    2.22   0
  18  -1  -3    1.71    2.28   0
 -18   1   3    0.94    2.26   0
 -18  -1  -3   -1.00    1.69   0
  18   1  -3    1.06    2.31   0
  18  -1   3   -1.68    1.67   0
 -18  -1   3   -0.15    1.83   0
 -19   1   3   -0.11    1.56   0
 -19  -1  -3    3.88    2.43   0
  19  -1   3    0.83    2.31   0
 -19   1  -3   -0.74    1.68   0
  19   1   3   -0.31    2.34   0
 -19  -1   3    1.06    2.35   0
  19  -1  -3    0.89    2.23   0
  19   1  -3   -0.11    1.58   0
 -20   1  -3   -0.83    1.69   0
  20   1   3   -1.53    1.80   0
 -20  -1  -3   -0.02    1.89   0
 -20  -1   3    1.48    2.34   0
  20   1  -3   -0.57    2.24   0
 -20   1   3    0.94    2.23   0
  20  -1  -3   -0.82    2.37   0
  20  -1   3   -0.45    2.39   0
 -21  -1   3    0.96    2.47   0
 -21  -1  -3    3.05    2.57   0
  21   1   3    1.91    1.71   0
  21  -1  -3   -0.31    2.45   0
 -21   1   3    1.64    2.32   0
  21   1  -3    1.50    2.44   0
 -21   1  -3    0.13    1.81   0
  21  -1   3    0.58    1.72   0
  22   1   3   -0.95    1.88   0
 -22  -1  -3    1.71    1.89   0
  22  -1  -3    1.00    2.47   0
 -22   1   3   -0.68    2.46   0
  22   1  -3    0.80    2.49   0
 -22   1  -3   -0.54    1.88   0
 -22  -1   3   -0.68    1.93   0
  22  -1   3    1.79    1.73   0
   1  -2  -3   62.62    2.66   0
  -1  -2   3   68.57    3.15   0
  -1   2  -3   65.91    2.41   0
   1  -2   3   68.06    2.59   0
   1   2   3   70.87    3.21   0
   1   2  -3   67.25    2.65   0
   1  -2  -3   69.02    3.38   0
  -1  -2  -3   70.41    2.80   0
  -2  -2  -3   31.63    2.19   0
   2  -2  -3   29.85    2.66   0
  -2   2  -3   30.60    1.96   0
   2   2   3   32.31    2.66   0
   2  -2  -3   31.24    2.21   0
  -2  -2   3   31.03    2.71   0
   2  -2   3   30.65    2.10   0
   2   2  -3   30.09    2.13   0
   3  -2  -3   19.93    2.42   0
  -3  -2  -3   19.84    1.87   0
  -3   2  -3   18.75    1.80   0
  -3  -2   3   20.05    2.48   0
   3  -2   3   17.84    1.89   0
   3   2   3   20.03    1.89   0
   3   2  -3   19.75    2.40   0
  -4  -2  -3    8.74    2.21   0
   4  -2  -3   10.05    2.21   0
  -4  -2   3    9.48    2.31   0
   4   2   3    7.56    1.52   0
  -4   2  -3    8.14    2.17   0
   4  -2   3    9.59    2.24   0
  -4  -2   3    8.42    1.81   0
  -4   2   3    7.84    2.18   0
   5  -2  -3    7.23    2.10   0
  -5  -2  -3    7.56    2.14   0
   5  -2   3    6.29    2.42   0
   5   2   3    8.41    1.55   0
  -5  -2   3    7.04    2.04   0
  -5   2  -3    7.87    2.29   0
  -5  -2   3    7.05    2.38   0
  -5   2   3    6.93    2.00   0
  -6   2  -3   12.76    1.84   0
  -6  -2   3   13.70    2.40   0
  -6   2   3   12.29    2.15   0
  -6  -2  -3   13.72    2.32   0
   6  -2  -3   14.32    2.36   0
   6  -2   3   12.39    2.58   0
   6   2   3   12.89    2.17   0
  -6  -2   3   13.17    2.11   0
  -7  -2   3    1.26    1.52   0
   7  -2   3    0.72    1.74   0
  -7  -2   3    2.43    1.96   0
  -7   2  -3    1.75    1.62   0
  -7  -2  -3    2.30    2.17   0
   7  -2  -3    0.95    2.11   0
  -7   2   3    1.08    1.89   0
   7   2   3    1.21    1.56   0
  -8   2   3    4.58    2.02   0
  -8  -2   3    3.57    2.09   0
   8  -2   3    1.50    2.53   0
  -8  -2  -3    4.00    1.59   0
  -8   2  -3    2.63    2.32   0
   8   2   3    4.55    1.53   0
   8  -2  -3    3.00    1.73   0
  -9   2  -3    2.15    2.32   0
  -9   2   3    1.00    1.39   0
   9  -2  -3    0.33    2.35   0
  -9  -2   3    2.50    2.25   0
   9   2   3    2.22    1.98   0
   9  -2   3    2.54    2.45   0
  -9  -2  -3    2.57    2.09   0
   9   2  -3    2.25    2.17   0
  10   2   3   12.35    1.72   0
 -10  -2  -3   11.12    2.30   0
 -10   2  -3   13.38    2.41   0
 -10   2   3   11.73    2.29   0
  10  -2   3   11.28    2.55   0
  10   2  -3   13.63    2.16   0
 -10  -2   3   12.72    2.31   0
  10  -2  -3   10.29    2.57   0
 -11   2  -3    8.43    1.72   0
  11  -2  -3    6.94    2.58   0
  11   2  -3    7.81    1.65   0
 -11  -2   3    5.55    1.64   0
 -11  -2  -3    6.01    1.72   0
 -11   2   3    7.60    2.20   0
  11  -2   3    8.64    2.50   0
  11   2   3    6.41    1.60   0
  12  -2  -3    1.91    2.48   0
 -12   2  -3    2.38    2.30   0
 -12  -2   3    0.18    2.40   0
 -12  -2  -3    1.56    1.70   0
  12  -2   3    1.85    2.42   0
 -12   2   3    1.27    1.47   0
  12   2   3    1.13    1.58   0
  12   2  -3   -0.74    2.11   0
  13  -2  -3    5.93    2.62   0
  13   2   3    4.58    1.63   0
  13  -2   3    7.09    1.78   0
 -13  -2  -3    6.78    1.78   0
 -13   2  -3    6.03    1.81   0
  13   2  -3    6.29    2.37   0
 -13  -2   3    4.17    2.79   0
 -13   2   3    6.21    2.26   0
  14   2   3   12.24    2.44   0
  14  -2  -3   10.86    2.52   0
 -14  -2   3   14.12    2.64   0
  14  -2   3   10.95    2.56   0
 -14  -2  -3    9.83    1.92   0
 -14   2  -3   13.99    1.82   0
  14   2  -3   15.23    2.55   0
 -14   2   3   12.02    2.32   0
  15  -2   3    0.00    2.26   0
 -15  -2  -3    1.60    1.70   0
 -15   2   3    0.40    1.63   0
  15   2   3    1.10    2.15   0
 -15   2  -3    1.14    1.67   0
  15  -2  -3   -0.42    2.40   0
  15   2  -3   -0.11    1.58   0
 -15  -2   3   -0.79    1.72   0
 -16  -2  -3   -1.36    1.56   0
 -16  -2   3    0.86    1.63   0
  16  -2  -3    1.02    2.41   0
  16   2   3   -0.13    1.55   0
  16   2  -3    2.65    2.16   0
  16  -2   3    1.05    1.58   0
 -16   2   3    0.96    2.20   0
 -16   2  -3    2.28    2.29   0
 -17   2   3    3.38    2.23   0
  17   2  -3    6.57    2.28   0
 -17  -2  -3    2.39    2.38   0
 -17  -2   3    4.37    2.41   0
  17   2   3    0.75    2.10   0
  17  -2  -3    4.28    2.49   0
  17  -2   3    2.80    1.68   0
 -17   2  -3    4.04    2.45   0
 -18  -2  -3    2.10    2.43   0
 -18  -2   3    2.03    2.52   0
 -18   2   3    0.80    2.08   0
  18   2   3    0.86    2.25   0
  18  -2   3    3.44    2.32   0
  18  -2  -3    2.87    2.41   0
  18   2  -3    1.74    1.72   0
 -18   2  -3    1.76    1.65   0
 -19   2  -3    2.51    2.34   0
  19   2  -3    1.63    2.40   0
 -19  -2   3    0.55    2.50   0
  19  -2  -3    0.22    2.43   0
  19  -2   3    0.62    2.41   0
 -19   2   3    0.70    1.53   0
  19   2   3    1.22    1.69   0
 -19  -2  -3   -0.82    2.52   0
 -20  -2  -3   -0.72    1.75   0
 -20  -2   3    2.13    2.52   0
 -20   2   3    1.07    2.33   0
  20  -2  -3    1.32    2.46   0
 -20   2  -3    1.77    2.47   0
  20  -2   3    2.69    2.42   0
  20   2   3    1.63    2.36   0
  20   2  -3   -1.52    2.39   0
  21  -2  -3    0.29    2.44   0
 -21   2   3   -0.75    2.32   0
 -21   2  -3    0.20    1.88   0
  21   2  -3    0.61    2.64   0
  21  -2   3    1.48    2.51   0
 -21  -2  -3    2.32    1.96   0
  21   2   3    1.98    2.38   0
 -21  -2   3    1.42    2.88   0
 -22  -2  -3   -0.66    2.70   0
  22  -2   3   -0.68    2.65   0
 -22   2   3   -0.82    2.57   0
 -22   2  -3   -0.44    1.77   0
  22   2  -3    0.78    1.91   0
 -22  -2   3    0.78    2.68   0
  22  -2  -3    1.40    2.57   0
  22   2   3    0.55    2.66   0
   0  -3   3    1.86    2.04   0
   0  -3  -3    0.76    1.56   0
   0  -3  -3   -1.42    2.05   0
   0   3  -3    1.27    1.86   0
   1  -3  -3    4.03    1.51   0
  -1   3  -3    0.73    1.37   0
   1  -3   3    2.96    1.44   0
   1  -3  -3    3.72    2.22   0
  -1  -3   3    3.05    1.94   0
  -1  -3  -3    1.40    2.27   0
   1   3  -3    1.63    1.45   0
  -2  -3   3   39.70    2.02   0
   2  -3   3   39.08    1.97   0
   2   3  -3   39.82    1.86   0
   2   3   3   42.64    2.06   0
  -2  -3  -3   40.52    2.15   0
   2  -3  -3   40.47    2.65   0
  -2   3  -3   40.77    1.88   0
   2  -3  -3   40.17    2.07   0
   3  -3  -3    3.21    2.03   0
   3   3   3    3.05    1.45   0
  -3  -3   3    4.16    2.09   0
  -3   3  -3    3.04    1.42   0
   3  -3   3    3.31    1.45   0
   3   3  -3    3.22    2.07   0
   3  -3  -3    2.62    1.56   0
  -3  -3  -3    3.07    1.53   0
   4   3   3   19.61    2.12   0
  -4  -3  -3   15.72    1.64   0
  -4   3  -3   16.98    1.61   0
  -4   3   3   16.49    2.22   0
   4  -3   3   14.33    1.66   0
  -4  -3   3   17.30    1.72   0
   4  -3  -3   16.44    1.71   0
  -4  -3   3   16.82    1.69   0
  -5   3  -3   16.70    2.12   0
  -5  -3   3   15.95    1.63   0
  -5  -3  -3   15.57    1.66   0
   5  -3   3   17.79    2.23   0
  -5   3   3   16.52    2.16   0
   5  -3  -3   16.24    1.75   0
   5   3   3   19.00    1.62   0
  -5  -3   3   18.86    2.36   0
  -6  -3   3   24.38    2.28   0
  -6  -3  -3   27.78    1.74   0
   6  -3   3   22.43    1.89   0
  -6   3  -3   24.28    1.80   0
  -6  -3   3   27.14    1.84   0
   6   3   3   23.48    2.13   0
  -6   3   3   25.17    2.33   0
   6  -3  -3   25.76    1.92   0
   7   3   3   64.87    2.08   0
  -7  -3   3   61.37    2.25   0
  -7  -3   3   62.39    2.81   0
  -7  -3  -3   56.58    2.03   0
   7  -3  -3   61.49    2.84   0
   7  -3   3   59.42    2.83   0
  -7   3  -3   61.61    2.25   0
  -7   3   3   56.92    2.34   0
  -8  -3  -3   12.13    2.15   0
  -8  -3   3   14.14    2.39   0
  -8   3   3   14.48    2.12   0
  -8  -3   3   13.96    1.70   0
  -8   3  -3   13.15    1.65   0
   8  -3  -3   13.80    2.45   0
   8   3   3   17.16    2.09   0
   8  -3   3   13.16    1.82   0
  -9  -3   3    1.33    1.37   0
   9   3   3    1.34    2.08   0
  -9   3   3    0.94    2.08   0
  -9  -3   3    1.83    2.25   0
  -9   3  -3    1.96    1.50   0
   9  -3  -3    2.43    2.32   0
   9  -3   3    0.44    2.35   0
  -9  -3  -3    0.61    1.57   0
  10   3   3    0.46    1.39   0
 -10  -3   3   -1.71    2.08   0
  10  -3  -3   -1.07    2.36   0
 -10   3   3    0.78    2.02   0
 -10   3  -3   -0.69    2.18   0
  10  -3   3   -0.92    2.50   0
 -10  -3   3    1.33    1.92   0
 -10  -3  -3   -1.33    2.19   0
 -11  -3   3    3.29    2.12   0
  11  -3   3    0.94    2.44   0
 -11   3   3    1.06    1.95   0
 -11   3  -3    1.08    2.14   0
 -11  -3  -3    1.46    2.34   0
  11   3   3    0.61    1.44   0
  11  -3  -3    1.22    2.43   0
 -11  -3   3    0.73    1.36   0
 -12   3   3    3.18    2.13   0
  12   3   3    1.07    1.58   0
 -12  -3   3    2.91    1.55   0
  12  -3   3    1.96    2.50   0
 -12   3  -3    3.33    1.50   0
 -12  -3  -3    2.24    1.66   0
  12  -3  -3    2.22    2.38   0
  13  -3  -3    1.65    2.44   0
  13  -3   3    2.24    1.82   0
  13   3   3    1.49    2.13   0
 -13   3  -3   -0.94    2.27   0
 -13   3   3    0.86    2.07   0
 -13  -3  -3    0.68    1.72   0
 -13  -3   3    2.59    2.36   0
  14  -3   3   12.79    2.07   0
  14  -3  -3   10.02    1.95   0
 -14   3  -3   13.76    1.63   0
 -14  -3   3   14.66    2.52   0
 -14  -3  -3   12.30    2.43   0
  14   3   3   14.00    2.31   0
 -14   3   3   11.69    2.30   0
 -15   3  -3   12.35    2.48   0
  15   3   3   12.14    2.31   0
  15  -3   3   11.00    2.55   0
 -15   3   3   12.23    2.37   0
 -15  -3  -3    7.71    2.36   0
  15   3  -3   13.20    2.41   0
  15  -3  -3    8.85    1.94   0
 -15  -3   3    8.86    2.45   0
  16  -3  -3    0.52    2.43   0
  16   3  -3    1.90    2.22   0
 -16   3  -3    1.82    2.29   0
 -16   3   3    0.14    2.10   0
 -16  -3  -3    3.66    2.25   0
 -16  -3   3    1.09    2.32   0
  16   3   3    0.31    2.13   0
  16  -3   3    1.19    1.68   0
  17   3  -3    2.31    2.35   0
 -17  -3   3    0.07    2.47   0
  17  -3  -3    2.92    2.40   0
 -17  -3  -3    4.64    2.36   0
  17  -3   3   -0.41    2.33   0
 -17   3   3    1.28    2.13   0
  17   3   3    1.33    1.53   0
 -17   3  -3    3.56    2.25   0
  18   3   3   -0.20    2.31   0
 -18   3   3    0.32    2.13   0
 -18  -3   3    2.40    2.50   0
 -18   3  -3    2.13    2.33   0
 -18  -3  -3   -0.91    2.50   0
  18  -3   3    1.40    1.64   0
  18  -3  -3   -0.59    2.36   0
  18   3  -3   -0.60    2.44   0
  19   3   3    0.50    1.50   0
  19  -3   3    0.01    1.67   0
  19   3  -3    0.69    2.44   0
 -19   3   3   -0.40    2.29   0
 -19  -3   3    1.98    2.61   0
 -19   3  -3    0.78    1.60   0
  19  -3  -3    0.72    1.77   0
 -19  -3  -3    2.33    2.51   0
 -20   3  -3    1.13    2.64   0
  20   3   3   -1.32    2.41   0
 -20  -3   3   -0.04    1.73   0
  20   3  -3    0.87    2.63   0
  20  -3  -3    0.12    2.48   0
 -20   3   3    1.04    2.34   0
  20  -3   3   -0.08    2.54   0
 -20  -3  -3    2.02    2.57   0
 -21  -3  -3    0.51    2.48   0
 -21  -3   3   -1.81    2.64   0
  21  -3  -3   -1.19    2.32   0
  21   3   3   -0.20    1.70   0
 -21   3  -3    1.65    1.79   0
  21  -3   3    0.53    1.86   0
 -21   3   3    1.06    2.42   0
  21   3  -3    0.36    1.76   0
   1  -4  -3    2.98    1.44   0
  -1  -4  -3    0.66    1.22   0
  -1   4  -3    2.55    1.31   0
  -1  -4   3    2.61    1.33   0
   1   4  -3    1.05    1.36   0
   1  -4   3    0.56    1.35   0
  -1  -4  -3    1.96    1.85   0
   1  -4  -3    1.88    1.46   0
   2  -4  -3   -1.32    2.02   0
  -2  -4   3    0.26    1.32   0
   2   4  -3    0.84    1.78   0
  -2   4  -3    0.26    1.28   0
  -2  -4  -3   -0.77    1.29   0
   2  -4  -3    2.72    2.08   0
   2  -4   3   -1.32    1.38   0
  -2  -4  -3   -0.68    1.68   0
  -3  -4  -3    1.02    1.31   0
   3  -4   3   -0.75    1.40   0
  -3   4  -3    1.78    1.80   0
  -3  -4   3    0.45    1.80   0
  -3  -4  -3   -0.68    1.44   0
   3  -4  -3    2.97    2.19   0
   3  -4  -3    1.31    2.10   0
  -4  -4   3   -0.15    1.47   0
  -4  -4   3    0.53    1.27   0
  -4   4  -3    0.23    1.24   0
  -4  -4  -3    1.00    1.93   0
   4  -4  -3   -0.41    2.00   0
   4  -4   3    1.15    1.48   0
  -5   4   3    2.88    1.93   0
   5   4   3    2.88    2.03   0
  -5  -4   3    4.52    2.08   0
  -5  -4  -3    4.06    1.46   0
  -5  -4   3    3.98    1.99   0
   5  -4  -3    3.14    1.46   0
  -5   4  -3    4.51    1.31   0
   5  -4   3    3.38    2.12   0
  -6  -4   3    4.01    1.55   0
  -6   4   3    5.57    1.46   0
  -6  -4  -3    4.85    1.56   0
   6  -4  -3    3.24    2.00   0
   6   4   3    6.86    2.05   0
  -6   4  -3    4.04    1.37   0
  -6  -4   3    2.47    1.97   0
   6  -4   3    5.07    2.21   0
   7   4   3    2.26    1.42   0
  -7   4   3    1.33    1.81   0
  -7  -4   3    0.08    2.02   0
  -7  -4  -3    3.68    2.00   0
   7  -4  -3    0.33    1.56   0
  -7   4  -3    1.42    1.43   0
   7  -4   3    3.10    2.37   0
  -7  -4   3    3.60    2.09   0
  -8  -4   3   -0.11    1.44   0
   8  -4  -3    2.87    2.18   0
  -8   4  -3    1.42    2.09   0
  -8  -4  -3    1.64    1.55   0
  -8  -4   3    1.32    2.06   0
   8   4   3    1.39    1.46   0
   8  -4   3    0.15    1.57   0
  -8   4   3    1.30    1.99   0
  -9  -4   3   -0.40    2.18   0
  -9  -4   3   -0.11    1.39   0
  -9   4   3    2.86    2.06   0
   9  -4  -3   -0.26    1.61   0
  -9   4  -3    0.53    1.49   0
   9   4   3    2.56    2.02   0
   9  -4   3   -0.70    1.65   0
  -9  -4  -3   -0.64    1.60   0
  10  -4  -3    3.09    2.44   0
  10  -4   3    1.44    1.68   0
  10   4   3    1.53    1.52   0
 -10  -4  -3    5.07    2.21   0
 -10   4  -3    2.23    2.16   0
 -10   4   3    4.18    2.13   0
 -10  -4   3    2.17    2.16   0
 -10  -4   3    2.59    1.69   0
  11   4   3    3.75    1.54   0
 -11  -4   3    3.40    1.55   0
 -11  -4  -3    2.50    1.57   0
 -11  -4   3    2.15    2.06   0
  11  -4   3   -0.28    2.43   0
  11  -4  -3    1.78    1.60   0
 -11   4  -3    1.46    2.12   0
 -11   4   3    1.96    2.17   0
 -12  -4   3    2.41    1.98   0
 -12  -4   3    3.22    2.20   0
  12   4   3    3.52    2.12   0
 -12   4  -3    2.96    1.47   0
  12  -4   3    1.23    2.32   0
 -12   4   3    1.45    2.02   0
 -12  -4  -3    3.06    1.48   0
  12  -4  -3    2.49    2.36   0
  13   4   3    4.07    1.47   0
 -13  -4   3    2.94    2.17   0
 -13   4   3    3.63    2.05   0
 -13   4  -3    2.31    1.52   0
 -13  -4   3    5.44    2.32   0
  13  -4  -3    1.24    2.33   0
 -13  -4  -3    3.52    1.65   0
  13  -4   3    1.21    2.30   0
  14  -4   3    1.76    1.68   0
 -14   4   3    3.34    2.18   0
  14   4   3    2.31    1.60   0
 -14  -4   3    1.73    2.31   0
 -14   4  -3    4.03    2.18   0
 -14  -4  -3    1.18    2.38   0
 -14  -4   3    2.59    1.52   0
  14  -4  -3    4.28    2.27   0
  15  -4   3    1.85    1.55   0
 -15   4   3    1.27    2.18   0
 -15  -4   3    1.39    2.29   0
 -15   4  -3    1.27    1.53   0
 -15  -4  -3    2.86    2.33   0
  15  -4  -3   -0.49    2.44   0
  15   4   3    1.41    2.42   0
 -15  -4   3   -0.91    2.11   0
 -16   4  -3    1.15    1.58   0
 -16   4   3    1.57    2.20   0
 -16  -4   3    1.78    2.18   0
  16   4   3    1.26    2.26   0
 -16  -4  -3    0.03    2.36   0
  16  -4   3    4.24    2.47   0
 -16  -4   3   -3.73    2.33   0
  16  -4  -3    2.51    2.48   0
  17   4   3    0.35    2.20   0
 -17  -4   3    0.87    1.54   0
 -17   4  -3    0.82    2.34   0
 -17   4   3   -0.06    2.29   0
  17  -4   3    1.74    1.81   0
 -17  -4  -3    2.65    2.42   0
 -17  -4   3    0.88    1.81   0
  17  -4  -3    0.98    1.70   0
  18  -4   3   -1.41    2.41   0
 -18   4   3   -0.00    2.27   0
 -18  -4   3   -0.98    1.76   0
 -18   4  -3   -1.68    2.29   0
  18   4   3   -1.34    1.66   0
  18  -4  -3    2.13    2.51   0
 -18  -4   3   -0.03    1.67   0
 -18  -4  -3   -0.48    2.38   0
 -19  -4   3   -0.24    1.65   0
  19  -4  -3    1.07    1.87   0
  19   4   3    1.41    1.73   0
 -19  -4  -3    0.65    1.80   0
 -19   4   3    0.42    2.54   0
 -19  -4   3    3.62    2.66   0
  19  -4   3   -1.82    1.93   0
 -19   4  -3    5.11    2.38   0
  20   4   3    3.70    2.46   0
  20  -4   3    1.81    2.64   0
  20  -4  -3   -2.54    2.62   0
 -20   4   3    1.00    2.59   0
 -20  -4  -3    1.29    2.53   0
   0  -5   3    3.25    1.93   0
   0   5  -3    3.37    1.34   0
   0  -5  -3    4.69    1.41   0
   0  -5  -3    2.08    1.52   0
  -1  -5   3    2.72    1.35   0
  -1   5  -3    2.00    1.32   0
   1  -5  -3    2.23    1.53   0
   1  -5   3    1.02    1.36   0
  -1  -5  -3    2.49    2.13   0
   1  -5  -3    4.81    1.94   0
   1   5  -3    2.07    1.47   0
  -1  -5  -3    1.37    1.98   0
  -2  -5  -3    8.25    1.46   0
  -2   5  -3    8.62    1.99   0
  -2  -5  -3   10.35    2.16   0
   2  -5  -3    6.79    2.12   0
  -2  -5   3   10.97    2.11   0
   2  -5   3   11.49    2.19   0
   2  -5  -3   10.23    2.17   0
  -3  -5   3    1.57    1.40   0
  -3  -5  -3    5.20    1.96   0
   3  -5  -3    3.25    1.52   0
  -3  -5   3    0.03    2.07   0
   3  -5   3    0.54    1.37   0
   3  -5  -3    4.22    2.17   0
  -3  -5  -3    3.09    1.53   0
  -3   5  -3    1.12    2.07   0
  -4  -5   3    1.41    2.00   0
   4  -5  -3    0.83    1.52   0
  -4  -5  -3    0.21    1.38   0
   4  -5  -3    1.70    2.10   0
   4  -5   3    2.47    2.12   0
  -4  -5   3    2.19    1.53   0
  -4  -5  -3    1.28    1.50   0
  -4   5  -3    2.68    1.92   0
   5  -5  -3    0.04    2.13   0
  -5  -5  -3   -0.93    1.32   0
  -5  -5   3    1.51    2.01   0
  -5  -5  -3    1.42    1.93   0
  -5  -5   3   -0.36    1.42   0
  -5   5  -3    2.49    1.96   0
   5  -5   3   -0.12    2.18   0
   6  -5  -3    1.40    1.43   0
   6  -5   3   -0.03    1.55   0
  -6  -5   3    2.20    1.45   0
  -6  -5  -3    0.78    1.84   0
  -6  -5   3    0.87    2.10   0
  -6  -5  -3    0.55    1.48   0
  -6   5  -3    3.73    1.98   0
  -7   5  -3    7.82    1.52   0
  -7  -5  -3    8.43    1.43   0
  -7  -5   3    6.69    2.27   0
  -7   5   3    7.51    1.53   0
  -7  -5  -3    7.75    1.51   0
  -7  -5   3    7.18    1.48   0
   7  -5  -3    6.82    1.64   0
   7  -5   3    6.87    1.62   0
  -8  -5  -3   10.96    1.59   0
   8  -5   3   10.46    2.26   0
  -8  -5   3   13.38    2.18   0
   8  -5  -3   10.83    2.31   0
  -8  -5   3   10.80    2.30   0
  -8   5   3   16.71    2.20   0
  -8   5  -3   11.09    2.08   0
  -9  -5   3    6.72    2.02   0
  -9   5  -3    1.23    2.03   0
  -9   5   3    4.37    2.15   0
  -9  -5   3    2.86    1.58   0
   9  -5  -3    4.67    2.20   0
   9  -5   3    2.30    2.27   0
  -9  -5  -3    1.20    2.10   0
 -10   5   3    1.10    2.09   0
  10  -5  -3   -1.08    1.60   0
 -10  -5  -3    2.89    2.18   0
  10  -5   3    1.32    1.69   0
 -10  -5   3   -1.01    1.37   0
  10   5   3    3.24    2.11   0
 -10  -5   3    1.13    1.57   0
 -10   5  -3    1.20    1.44   0
 -11  -5   3   -0.43    1.33   0
  11  -5   3    2.82    1.68   0
 -11   5   3    1.54    1.38   0
 -11  -5   3   -0.53    1.44   0
  11   5   3    2.32    2.16   0
 -11   5  -3    1.44    1.54   0
  11  -5  -3    0.99    1.64   0
 -11  -5  -3    1.14    1.55   0
 -12  -5   3   -0.17    2.03   0
 -12  -5  -3    1.46    1.54   0
 -12  -5   3    2.13    1.61   0
  12  -5  -3   -0.03    2.20   0
  12   5   3    1.45    1.62   0
 -12   5  -3   -1.94    2.00   0
  12  -5   3    3.11    2.28   0
 -12   5   3   -0.89    1.46   0
 -13   5   3   -0.00    1.61   0
 -13  -5   3   -0.05    2.21   0
 -13   5  -3    2.33    2.16   0
 -13  -5  -3   -1.23    1.65   0
 -13  -5   3    3.06    2.07   0
  13  -5   3    1.73    2.35   0
  13  -5  -3    0.32    2.40   0
  13   5   3    2.78    2.14   0
  14   5   3   -1.43    1.56   0
  14  -5   3    1.11    1.77   0
 -14   5  -3    0.42    1.59   0
 -14  -5   3   -0.42    1.60   0
  14  -5  -3    0.41    1.65   0
 -14  -5   3    1.83    2.39   0
 -14  -5  -3    1.80    1.66   0
 -14   5   3   -0.83    2.47   0
  15  -5   3    0.75    2.50   0
 -15   5  -3    1.66    2.28   0
 -15   5   3    2.25    2.25   0
  15   5   3    1.85    1.59   0
 -15  -5   3    1.26    2.36   0
 -15  -5   3   -1.83    1.81   0
 -15  -5  -3   -0.04    1.70   0
  15  -5  -3    2.18    2.71   0
  16  -5  -3    2.13    2.47   0
 -16   5   3   -0.49    1.60   0
 -16  -5   3    2.15    1.60   0
  16   5   3   -0.95    2.38   0
 -16   5  -3   -1.57    1.62   0
  16  -5   3   -0.19    1.73   0
 -16  -5   3    2.17    2.45   0
 -16  -5  -3    2.74    1.72   0
 -17  -5  -3    0.99    1.65   0
  17  -5  -3    0.70    1.73   0
  17  -5   3    0.26    2.59   0
 -17   5  -3    1.18    1.55   0
 -17   5   3    1.63    2.29   0
  17   5   3    0.42    2.44   0
 -17  -5   3   -0.48    1.63   0
 -17  -5   3   -1.33    2.45   0
  18  -5  -3    0.36    2.70   0
 -18   5  -3    0.79    1.73   0
  18  -5   3    0.58    1.88   0
 -18  -5   3   -0.21    2.45   0
 -18  -5   3    0.41    1.86   0
 -18  -5  -3    0.37    1.88   0
  18   5   3    0.41    2.49   0
 -18   5   3    1.40    2.25   0
   1  -6  -3   -1.01    2.01   0
  -1  -6  -3   -0.35    1.95   0
   1  -6  -3    0.96    1.34   0
  -1   6  -3    1.51    1.38   0
  -1  -6   3    0.69    1.99   0
   1  -6   3    0.81    2.01   0
  -1  -6  -3    2.36    1.45   0
  -2  -6   3    1.61    2.02   0
   2  -6  -3    1.43    1.98   0
  -2  -6  -3    1.13    1.99   0
  -2  -6   3    1.27    1.96   0
  -2   6  -3    1.39    1.39   0
   2  -6   3    1.56    1.41   0
   2  -6  -3    3.06    2.03   0
  -2  -6  -3    1.26    1.48   0
   3  -6  -3    0.93    1.39   0
  -3  -6   3    0.91    1.43   0
  -3   6  -3   -0.43    1.34   0
  -3  -6  -3    0.74    2.00   0
   3  -6   3   -0.28    1.44   0
  -3  -6  -3    2.71    1.54   0
   3  -6  -3   -0.26    1.43   0
  -3  -6   3    0.61    2.03   0
  -4  -6   3    1.56    1.43   0
  -4  -6  -3   -0.79    1.37   0
  -4   6  -3    0.41    1.96   0
   4  -6   3    0.70    2.08   0
  -4  -6  -3   -0.51    1.45   0
   4  -6  -3   -0.80    1.45   0
   4  -6  -3    1.50    1.42   0
  -4  -6   3   -0.62    1.36   0
  -5   6  -3    2.79    1.45   0
  -5  -6  -3    0.86    1.40   0
   5  -6  -3    0.46    2.06   0
   5  -6   3   -0.59    1.52   0
   5  -6  -3    1.53    1.42   0
  -5  -6   3    1.65    2.15   0
  -5  -6   3   -0.31    2.05   0
  -5  -6  -3    1.85    1.51   0
   6  -6  -3    1.74    1.57   0
  -6  -6   3    2.54    1.62   0
   6  -6  -3    1.30    1.47   0
   6  -6   3   -1.06    1.56   0
  -6   6  -3    2.21    2.06   0
  -6  -6   3    3.38    1.56   0
  -6  -6  -3    0.71    1.43   0
  -6  -6  -3    2.23    1.49   0
  -7  -6   3    0.55    1.66   0
  -7   6  -3    1.46    1.48   0
   7  -6  -3   -0.64    1.49   0
  -7  -6  -3    0.04    1.86   0
   7  -6   3    0.53    2.36   0
  -7  -6   3    0.54    2.16   0
  -7  -6  -3   -1.53    1.50   0
  -8  -6   3   -0.43    2.18   0
   8  -6  -3   -0.02    1.58   0
  -8  -6   3    0.16    2.10   0
  -8  -6  -3    2.15    1.97   0
   8  -6   3    0.41    1.61   0
  -8  -6  -3    1.11    1.45   0
  -8   6  -3    0.24    2.09   0
  -9  -6   3    1.49    1.59   0
  -9  -6  -3    2.29    1.49   0
  -9   6   3    0.60    1.55   0
   9  -6   3   -0.33    2.32   0
  -9  -6   3   -1.10    1.65   0
   9  -6  -3    0.87    2.22   0
  -9  -6  -3   -0.99    2.00   0
  -9   6  -3   -1.11    2.23   0
 -10  -6  -3   -0.24    1.99   0
 -10  -6   3   -0.89    1.58   0
 -10   6  -3    0.03    2.16   0
  10  -6  -3   -0.50    2.35   0
 -10  -6  -3    2.42    1.50   0
  10  -6   3   -0.52    1.64   0
 -10   6   3    0.22    1.54   0
 -10  -6   3    0.19    2.30   0
 -11  -6   3   -0.59    1.49   0
 -11   6  -3   -1.07    2.07   0
 -11  -6  -3   -0.69    1.66   0
  11  -6   3    2.48    2.42   0
 -11   6   3   -0.25    1.45   0
  11  -6  -3   -0.09    1.56   0
 -11  -6   3    0.48    1.61   0
 -11  -6  -3   -0.17    2.14   0
 -12   6  -3   -1.11    1.48   0
  12  -6  -3    0.24    1.68   0
 -12  -6  -3    1.41    1.68   0
 -12  -6   3    2.65    2.21   0
 -12  -6   3    1.34    2.33   0
 -12  -6  -3    1.01    1.55   0
 -12   6   3    1.63    1.58   0
  12  -6   3    0.95    1.49   0
 -13   6  -3    0.96    1.59   0
 -13   6   3    1.23    2.29   0
 -13  -6   3    1.00    1.72   0
 -13  -6  -3    0.22    1.76   0
 -13  -6  -3    0.52    2.25   0
 -13  -6   3   -2.14    2.19   0
  13  -6  -3   -0.02    2.43   0
  13  -6   3    1.49    2.50   0
 -14  -6  -3   -0.55    1.73   0
 -14  -6   3    0.31    1.58   0
 -14  -6  -3   -0.11    1.64   0
 -14   6  -3   -0.28    2.26   0
 -14   6   3    1.74    2.41   0
 -14  -6   3    0.69    2.46   0
  14  -6   3    3.43    1.71   0
  14  -6  -3   -1.55    1.78   0
 -15   6  -3    0.94    1.74   0
 -15  -6   3   -0.69    1.86   0
 -15  -6  -3    1.21    1.53   0
 -15   6   3   -0.04    1.59   0
  15  -6  -3   -0.54    1.72   0
 -15  -6   3    0.73    2.34   0
 -15  -6  -3    1.12    1.64   0
  15  -6   3   -1.96    2.63   0
   0  -7  -3    0.50    2.16   0
   0  -7   3    1.70    1.41   0
   0  -7   3    0.73    2.10   0
   0  -7  -3   -0.29    1.60   0
  -1  -7   3    1.53    1.98   0
  -1  -7  -3    1.09    2.22   0
   1  -7  -3   -0.18    2.08   0
   1  -7   3    1.26    1.39   0
   1  -7  -3   -0.44    1.57   0
  -1  -7  -3    3.41    2.11   0
  -1  -7   3    0.27    2.00   0
  -2  -7  -3    0.72    2.05   0
  -2   7  -3    2.63    1.41   0
  -2  -7  -3   -0.81    1.50   0
   2  -7   3    1.03    1.50   0
  -2  -7   3    0.96    1.46   0
  -2  -7   3   -0.44    1.45   0
   2  -7  -3    0.61    2.20   0
   2  -7  -3    0.85    1.53   0
   3  -7  -3   -1.71    1.52   0
  -3  -7   3    1.54    1.43   0
   3  -7   3   -1.09    1.51   0
  -3  -7   3   -0.96    1.48   0
  -3  -7  -3   -1.69    1.48   0
  -3  -7  -3    1.33    1.56   0
   3  -7  -3   -0.33    2.20   0
  -3   7  -3    2.04    2.06   0
  -4  -7  -3    1.53    2.02   0
  -4  -7   3   -0.55    1.56   0
  -4  -7  -3   -0.79    2.13   0
   4  -7   3    0.52    1.49   0
  -4   7  -3   -0.84    1.54   0
  -4  -7   3    0.13    1.53   0
   4  -7  -3   -0.04    1.52   0
   4  -7  -3    1.19    1.57   0
  -5  -7  -3    0.45    1.48   0
  -5   7  -3    1.94    2.15   0
  -5  -7   3    2.30    2.17   0
   5  -7  -3    2.33    2.18   0
   5  -7   3   -0.37    1.59   0
   5  -7  -3    2.56    2.28   0
  -5  -7  -3    0.24    1.62   0
  -5  -7   3    2.47    1.61   0
  -6   7  -3    0.81    2.11   0
  -6  -7   3    3.45    2.27   0
  -6  -7   3    3.13    1.50   0
   6  -7  -3    0.68    2.25   0
   6  -7  -3    1.19    1.64   0
   6  -7   3    2.22    1.59   0
  -6  -7  -3    0.72    2.11   0
  -6  -7  -3    2.00    1.57   0
  -7  -7   3    0.88    2.36   0
   7  -7  -3    2.82    1.57   0
   7  -7  -3   -0.20    1.73   0
  -7   7  -3    0.73    1.66   0
   7  -7   3    5.15    2.43   0
  -7  -7  -3    2.26    1.58   0
  -7  -7   3    1.31    1.55   0
  -7  -7  -3    0.77    2.03   0
  -8  -7  -3    1.58    2.08   0
  -8   7  -3   -0.96    1.59   0
  -8  -7   3    2.19    2.25   0
  -8  -7   3    0.13    2.37   0
  -8  -7  -3   -2.40    2.21   0
   8  -7   3   -0.35    2.32   0
   8  -7  -3    2.29    2.19   0
   8  -7  -3    1.70    1.59   0
  -9  -7   3    1.36    1.69   0
   9  -7  -3    0.82    2.38   0
   9  -7   3   -1.09    1.74   0
  -9  -7  -3   -1.03    2.37   0
   9  -7  -3    0.48    1.67   0
  -9   7  -3    1.61    1.60   0
  -9  -7   3   -0.63    2.26   0
  -9  -7  -3    1.51    2.13   0
 -10  -7  -3    1.60    2.23   0
 -10   7  -3   -0.19    1.62   0
  10  -7   3    0.15    1.67   0
  10  -7  -3    0.47    1.65   0
 -10  -7  -3   -0.04    1.79   0
 -10  -7   3    0.94    1.62   0
 -10  -7   3    1.19    1.82   0
  10  -7  -3    0.80    1.73   0
 -11   7  -3    1.35    1.66   0
 -11  -7  -3   -1.11    1.58   0
 -11  -7  -3    2.16    1.65   0
  11  -7  -3   -0.09    1.85   0
  11  -7   3   -1.45    2.50   0
 -11  -7   3    2.12    1.87   0
 -11  -7   3   -1.92    1.59   0
 -12  -7  -3    1.24    1.70   0
 -12  -7  -3   -2.00    1.76   0
 -12  -7   3   -1.23    2.33   0
 -12  -7   3    1.22    2.46   0
  12  -7  -3    0.26    1.87   0
 -12   7  -3    2.11    2.42   0
  12  -7   3   -1.15    1.83   0
   1  -8   3    1.87    1.58   0
  -1  -8  -3   -0.29    1.74   0
  -1  -8   3   -0.20    2.26   0
   1  -8  -3    3.47    2.32   0
   1  -8  -3    0.11    2.39   0
  -1  -8  -3   -0.34    1.66   0
  -1  -8   3   -0.19    2.34   0
   1  -8   3   -2.04    2.30   0
  -2  -8  -3   -0.36    2.27   0
   2  -8  -3    1.83    2.30   0
   2  -8   3   -0.27    2.35   0
  -2  -8   3    0.72    1.62   0
   2  -8  -3   -0.09    1.74   0
  -2  -8  -3   -2.92    2.34   0
  -2  -8   3   -0.02    1.56   0
   2  -8   3    0.62    1.66   0
  -3  -8  -3   -0.29    1.64   0
  -3  -8  -3    1.73    1.59   0
  -3  -8   3    1.04    1.60   0
   3  -8   3    0.46    1.65   0
   3  -8  -3    2.03    1.75   0
  -3  -8   3   -0.11    1.59   0
   3  -8  -3    1.20    2.35   0
   4  -8  -3    2.39    2.53   0
  -4  -8   3   -0.62    2.44   0
   4  -8   3   -0.58    1.66   0
  -4  -8  -3   -0.58    2.43   0
  -4  -8  -3   -0.36    2.26   0
   4  -8  -3    0.75    2.46   0
  -4  -8   3    0.29    2.41   0
  -5   8  -3   -0.69    1.64   0
  -5  -8   3    0.38    1.71   0
   5  -8  -3    0.05    2.56   0
   5  -8  -3    1.98    2.36   0
   5  -8   3    1.71    1.75   0
  -5  -8  -3   -0.30    1.70   0
  -5  -8   3    3.62    2.44   0
  -5  -8  -3    1.15    1.63   0
  -6  -8   3    0.82    1.65   0
   6  -8   3    0.62    1.63   0
  -6  -8   3    0.69    1.81   0
  -6  -8  -3   -0.90    1.72   0
  -6  -8  -3    0.45    1.59   0
  -6   8  -3   -0.78    1.72   0
   6  -8  -3    1.87    1.79   0
   6  -8  -3    1.96    2.55   0
   0   0   4    6.37    2.94   0
   0   0  -4    6.21    2.80   0
  -1   0  -4   45.07    4.37   0
   1   0   4   43.11    3.43   0
  -1   0   4   42.49    4.43   0
   1   0  -4   44.26    4.43   0
   2   0  -4    1.12    4.30   0
   2   0   4    2.58    3.42   0
  -2   0  -4    2.00    2.66   0
  -2   0   4    0.77    4.60   0
  -3   0   4   69.88    6.49   0
   3   0   4   70.97    3.15   0
  -3   0  -4   70.45    3.89   0
   3   0  -4   76.03    6.00   0
  -4   0  -4  144.87    3.56   0
   4   0   4  144.30    4.09   0
  -5   0   4   29.81    5.21   0
   5   0   4   27.67    2.17   0
  -5   0   4   29.45    5.63   0
  -5   0  -4   29.61    2.37   0
  -6   0  -4  271.45    4.13   0
  -6   0   4  249.73    9.05   0
  -6   0   4  260.96    8.97   0
   6   0   4  268.52    4.40   0
   7   0   4    1.77    1.68   0
  -7   0  -4    3.77    2.51   0
   7   0  -4    2.06    2.48   0
  -7   0   4    1.55    2.98   0
  -8   0  -4   57.43    2.48   0
  -8   0   4   56.59    4.26   0
   8   0   4   60.12    2.42   0
   8   0  -4   61.51    3.71   0
  -9   0   4    3.57    3.06   0
  -9   0  -4    5.15    2.64   0
   9   0  -4    4.32    2.76   0
   9   0   4    3.66    2.51   0
 -10   0  -4    0.78    2.19   0
  10   0  -4   -0.07    2.46   0
  10   0   4   -0.93    1.65   0
 -10   0   4    0.11    2.38   0
 -11   0   4    8.88    2.60   0
 -11   0  -4   11.04    1.80   0
  11   0   4   10.41    1.72   0
  11   0  -4   11.94    2.83   0
 -12   0   4    1.51    2.54   0
  12   0  -4    2.13    2.20   0
  12   0   4    2.73    2.38   0
 -12   0  -4    0.80    1.78   0
 -13   0   4    0.67    2.36   0
 -13   0  -4    1.92    1.81   0
  13   0   4    0.98    1.62   0
  13   0  -4    1.06    2.15   0
 -14   0   4    0.14    2.36   0
 -14   0  -4    3.06    1.74   0
  14   0  -4    0.49    1.94   0
  14   0   4    0.20    1.65   0
 -15   0  -4    4.35    1.78   0
  15   0   4    6.61    2.30   0
  15   0  -4    5.26    2.26   0
 -15   0   4    3.20    2.42   0
 -16   0  -4    1.39    1.72   0
  16   0   4    2.67    1.61   0
  16   0  -4    3.02    2.25   0
 -16   0   4    4.26    2.32   0
 -17   0   4    0.63    2.33   0
  17   0   4   -0.88    2.12   0
  17   0  -4    1.37    2.05   0
 -17   0  -4   -1.20    1.62   0
  18   0  -4    1.43    2.23   0
 -18   0  -4   -1.24    2.37   0
 -18   0   4    0.28    2.35   0
  18   0   4   -0.67    2.25   0
  19   0   4    0.64    1.61   0
  19   0  -4    0.91    1.67   0
 -19   0  -4   -0.66    2.50   0
 -19   0   4    0.82    2.49   0
  20   0   4    0.14    2.54   0
 -20   0   4    2.31    2.45   0
  20   0  -4    3.17    2.51   0
 -20   0  -4    1.66    2.52   0
  21   0   4    0.39    1.79   0
  21   0  -4   -0.14    2.40   0
 -21   0   4    1.74    2.46   0
 -21   0  -4    0.64    1.85   0
  22   0   4    0.92    2.58   0
  22   0  -4    0.38    2.51   0
 -22   0   4    0.89    2.53   0
 -22   0  -4   -0.10    1.85   0
   1  -1  -4  275.07    5.90   0
   1   1   4  287.94    5.72   0
  -1   1   4  290.94    6.41   0
   1   1  -4  258.65    5.16   0
  -1  -1  -4  281.59    5.67   0
  -1   1  -4  284.96    4.99   0
  -1  -1   4  303.78    6.01   0
   1  -1   4  275.51    5.55   0
   2   1  -4    5.80    2.43   0
   2  -1  -4    5.10    2.80   0
  -2  -1   4    5.34    2.95   0
  -2  -1  -4    4.48    2.23   0
  -2   1  -4    4.27    2.16   0
   2  -1   4    5.85    2.29   0
   2   1   4    5.54    2.90   0
  -2   1   4    5.56    2.73   0
   3  -1  -4    1.61    2.83   0
   3   1   4    2.23    1.84   0
   3  -1  -4    2.21    2.70   0
  -3   1  -4    3.79    2.71   0
  -3  -1  -4    3.07    2.75   0
  -3  -1   4    1.50    1.68   0
   3  -1   4    1.09    1.99   0
   3   1  -4    0.55    1.63   0
   4   1   4   11.51    2.63   0
   4  -1  -4   16.32    3.37   0
  -4  -1   4   15.98    2.64   0
  -4  -1  -4   14.37    2.63   0
  -4   1  -4   15.52    2.05   0
   4   1  -4   15.08    2.55   0
   4  -1  -4   14.00    2.78   0
   4  -1   4   13.48    2.02   0
  -5  -1   4    0.12    2.20   0
   5   1   4    1.24    1.54   0
   5  -1  -4    0.13    2.69   0
  -5   1  -4   -0.06    1.70   0
  -5  -1   4    0.47    2.24   0
  -5  -1  -4    0.38    1.60   0
   5  -1   4    1.41    1.75   0
   5  -1  -4    0.44    2.96   0
   6  -1  -4    4.64    3.13   0
   6   1   4    5.78    2.15   0
  -6   1  -4    5.32    2.46   0
  -6  -1   4    5.55    2.07   0
  -6   1   4    5.38    2.52   0
  -6  -1  -4    4.34    1.57   0
   6  -1   4    6.68    1.79   0
  -6  -1   4    4.67    1.68   0
   7   1   4    3.77    1.97   0
  -7  -1   4    3.13    2.00   0
  -7   1  -4    3.40    2.46   0
  -7   1   4    3.04    2.63   0
   7  -1  -4    3.27    3.13   0
  -7  -1   4    2.73    2.19   0
   7  -1   4    4.08    1.96   0
  -7  -1  -4    2.97    2.39   0
   8   1   4  371.74    4.67   0
  -8   1   4  348.45    7.79   0
   8  -1  -4  311.18    7.66   0
  -8  -1  -4  344.02    4.64   0
  -8  -1   4  362.40    6.19   0
  -8   1  -4  346.00    4.30   0
   8  -1   4  340.08    4.70   0
   9   1   4    3.01    2.09   0
  -9  -1  -4    2.15    1.69   0
   9  -1   4    0.27    2.31   0
  -9   1   4    0.56    2.17   0
   9  -1  -4    0.68    2.45   0
  -9  -1   4    1.00    2.24   0
  -9   1  -4    3.08    2.47   0
   9   1  -4    2.19    1.90   0
  10   1   4   21.49    1.79   0
 -10  -1  -4   22.49    2.52   0
  10  -1   4   20.33    2.01   0
 -10   1  -4   22.85    2.02   0
 -10  -1   4   20.90    2.67   0
 -10   1   4   22.75    2.65   0
  10   1  -4   26.29    2.51   0
  10  -1  -4   21.48    2.79   0
 -11  -1  -4   -0.24    1.65   0
  11  -1  -4    0.42    2.25   0
  11  -1   4    0.09    1.67   0
  11   1   4   -0.14    2.20   0
 -11   1   4    0.55    2.26   0
 -11  -1   4    1.09    2.35   0
 -11   1  -4    0.56    1.67   0
  11   1  -4    0.48    2.07   0
  12   1   4   23.67    1.85   0
  12  -1   4   20.64    1.94   0
 -12  -1  -4   22.92    2.63   0
 -12  -1   4   23.99    2.76   0
 -12   1   4   22.81    2.79   0
  12   1  -4   27.89    2.61   0
  12  -1  -4   24.25    2.83   0
 -12   1  -4   22.72    2.61   0
  13   1  -4   17.86    2.45   0
 -13  -1  -4   12.17    1.92   0
 -13   1  -4   15.28    2.67   0
 -13   1   4   13.97    2.43   0
 -13  -1   4   13.17    2.64   0
  13   1   4   15.62    1.81   0
  13  -1   4   14.35    1.91   0
  13  -1  -4   13.65    2.48   0
  14  -1  -4    9.65    2.39   0
 -14  -1   4    8.02    1.99   0
 -14  -1  -4   10.72    2.59   0
 -14   1   4   11.21    2.49   0
  14  -1   4   11.31    1.85   0
  14   1   4    8.62    2.36   0
  14   1  -4   12.88    2.36   0
 -14   1  -4    9.52    2.01   0
 -15  -1  -4    0.70    1.81   0
  15  -1  -4    0.75    2.64   0
  15   1  -4    1.46    2.11   0
  15  -1   4    1.59    2.35   0
  15   1   4    2.26    2.26   0
 -15   1   4    2.27    2.27   0
 -15  -1   4    1.24    1.66   0
 -15   1  -4    0.68    2.52   0
  16   1   4   10.84    2.24   0
 -16  -1  -4    8.21    2.46   0
  16  -1   4   10.01    2.42   0
 -16   1   4    9.85    2.48   0
 -16   1  -4    9.89    2.49   0
  16   1  -4   11.60    2.32   0
 -16  -1   4   10.65    2.51   0
  16  -1  -4   10.45    2.49   0
 -17  -1  -4    2.65    1.77   0
  17  -1   4    4.71    2.27   0
 -17   1   4    3.50    2.30   0
  17  -1  -4    4.18    2.31   0
 -17   1  -4    3.05    1.65   0
  17   1  -4    4.63    2.32   0
  17   1   4    1.13    2.18   0
 -17  -1   4    3.54    2.58   0
  18   1   4   -0.25    2.29   0
 -18  -1  -4    2.97    2.41   0
  18  -1  -4    1.77    2.24   0
 -18   1   4    0.63    2.27   0
 -18  -1   4    1.04    2.44   0
 -18   1  -4    1.48    1.54   0
  18  -1   4    3.13    1.69   0
  18   1  -4    0.55    2.31   0
  19   1  -4    0.90    2.18   0
  19  -1  -4    0.96    2.32   0
 -19  -1   4    0.65    2.36   0
 -19   1   4   -0.47    2.41   0
  19  -1   4    1.60    1.63   0
 -19  -1  -4    1.76    1.76   0
  19   1   4    1.38    2.16   0
 -19   1  -4    0.27    2.37   0
  20   1  -4    0.10    1.69   0
 -20  -1   4    0.90    2.49   0
 -20   1  -4    1.96    2.48   0
 -20  -1  -4    3.08    2.50   0
  20   1   4    2.06    2.30   0
 -20   1   4    0.41    2.52   0
  20  -1  -4    1.56    2.43   0
  20  -1   4   -0.10    2.45   0
  21   1  -4   -2.07    2.28   0
 -21   1   4    0.80    2.37   0
 -21  -1  -4   -0.48    1.72   0
 -21   1  -4    0.29    2.54   0
  21  -1  -4   -0.19    2.53   0
  21   1   4    0.50    2.50   0
  21  -1   4    1.54    2.40   0
 -21  -1   4    0.35    2.49   0
 -22  -1  -4   -0.06    2.48   0
  22   1   4    1.77    2.41   0
  22   1  -4    0.94    2.49   0
 -22   1   4    0.59    2.27   0
  22  -1  -4   -0.41    2.68   0
 -22   1  -4   -0.63    2.59   0
  22  -1   4   -1.33    1.82   0
 -22  -1   4    0.00    2.49   0
   0   2   4  286.92    4.99   0
   0  -2   4  281.15    4.67   0
   0   2  -4  275.59    4.13   0
   0  -2  -4  275.34    4.89   0
  -1   2  -4   64.48    2.39   0
  -1  -2   4   65.48    3.08   0
   1  -2  -4   69.44    3.17   0
  -1  -2  -4   63.72    3.10   0
   1   2  -4   64.75    2.97   0
   1  -2   4   65.21    2.48   0
   1   2   4   70.04    2.64   0
  -1   2   4   67.98    3.17   0
   2   2   4   45.62    2.25   0
  -2  -2  -4   43.20    2.29   0
   2   2  -4   47.73    2.64   0
   2  -2  -4   43.87    2.77   0
  -2   2  -4   49.34    2.11   0
   2  -2   4   46.06    2.73   0
   2  -2  -4   47.30    2.43   0
  -2  -2   4   49.59    2.32   0
   3   2   4    1.85    1.55   0
  -3  -2  -4    1.55    1.57   0
   3  -2  -4    1.09    1.52   0
  -3  -2   4    2.84    1.48   0
   3  -2  -4    2.77    2.02   0
   3   2  -4    1.94    2.13   0
   3  -2   4    1.74    2.16   0
  -3   2  -4    0.79    1.45   0
  -4  -2  -4    1.18    1.52   0
  -4   2  -4    2.29    1.50   0
   4  -2  -4    1.84    1.95   0
   4  -2   4    3.19    2.08   0
   4   2  -4    1.52    2.14   0
   4  -2  -4    1.57    2.10   0
  -4  -2   4    1.86    2.23   0
   4   2   4    1.62    1.54   0
  -5  -2   4   18.42    2.30   0
  -5  -2   4   16.73    1.92   0
   5  -2  -4   16.79    2.32   0
   5   2   4   16.14    1.55   0
  -5   2  -4   17.16    2.38   0
   5  -2   4   15.53    1.79   0
  -5  -2  -4   15.93    2.29   0
   6   2   4   25.62    1.77   0
  -6  -2   4   26.93    2.38   0
  -6  -2   4   27.93    2.45   0
  -6   2   4   24.43    2.34   0
   6  -2  -4   26.89    2.58   0
  -6   2  -4   24.68    2.49   0
   6  -2   4   23.04    2.62   0
  -6  -2  -4   22.24    1.85   0
  -7  -2   4    1.11    1.38   0
  -7   2   4    1.30    1.91   0
   7   2   4    1.10    1.46   0
  -7   2  -4    2.46    2.23   0
   7  -2  -4    1.06    2.16   0
  -7  -2  -4    1.56    2.16   0
   7  -2   4    0.58    1.62   0
  -7  -2   4    0.02    2.01   0
   8   2   4   18.39    1.66   0
  -8  -2   4   16.23    1.72   0
  -8   2  -4   17.07    2.29   0
   8  -2  -4   17.49    2.53   0
  -8   2   4   16.88    2.26   0
  -8  -2   4   18.18    1.91   0
  -8  -2  -4   17.64    2.27   0
   8  -2   4   16.79    1.93   0
  -9  -2   4    0.53    1.79   0
   9   2   4   -0.63    1.87   0
   9  -2   4   -1.22    1.78   0
  -9   2  -4    1.57    1.61   0
  -9  -2  -4   -0.27    2.02   0
   9  -2  -4    0.44    2.33   0
  -9  -2   4    2.20    2.17   0
  -9   2   4    0.26    1.91   0
 -10  -2   4    1.57    1.92   0
  10  -2  -4    0.64    2.52   0
  10  -2   4    3.73    2.35   0
 -10  -2  -4    1.51    2.32   0
 -10  -2   4    0.65    2.17   0
  10   2   4    1.82    1.49   0
 -10   2   4    0.17    1.95   0
 -10   2  -4    3.02    2.20   0
 -11  -2  -4    1.84    2.40   0
  11   2   4    2.90    1.60   0
 -11   2   4    2.37    1.99   0
 -11  -2   4    1.57    1.59   0
  11  -2   4    1.04    1.82   0
 -11   2  -4    0.86    1.62   0
  11  -2  -4    2.15    2.49   0
  12   2   4    0.68    1.58   0
 -12   2   4    1.70    1.89   0
  12   2  -4   -0.15    1.55   0
 -12  -2  -4    3.07    2.34   0
 -12   2  -4    1.49    2.39   0
  12  -2   4   -0.63    2.50   0
  12  -2  -4    1.80    2.33   0
 -12  -2   4    0.59    1.58   0
  13  -2  -4    2.02    2.31   0
  13  -2   4   -0.56    1.67   0
  13   2  -4    1.56    2.18   0
 -13   2   4   -0.60    1.78   0
  13   2   4   -2.02    2.19   0
 -13   2  -4    0.04    2.34   0
 -13  -2  -4    2.05    2.37   0
 -13  -2   4    1.29    1.85   0
  14   2  -4    3.02    1.56   0
 -14  -2  -4    2.01    2.40   0
  14  -2   4    3.93    2.40   0
 -14  -2   4    2.99    2.45   0
 -14   2  -4    0.52    2.43   0
  14  -2  -4    2.06    2.41   0
 -14   2   4    0.68    1.98   0
  14   2   4    3.48    2.28   0
 -15   2   4    9.14    2.33   0
  15   2   4    9.20    1.64   0
  15  -2  -4    7.24    2.50   0
 -15  -2   4    9.19    2.50   0
  15  -2   4    5.51    2.46   0
  15   2  -4   11.03    2.36   0
 -15   2  -4    5.99    2.39   0
 -15  -2  -4    7.54    1.78   0
 -16  -2  -4    0.86    1.56   0
  16  -2   4    0.47    1.71   0
  16   2  -4    0.41    1.48   0
 -16   2   4    0.13    2.06   0
 -16  -2   4    3.51    2.24   0
  16   2   4    0.22    2.05   0
  16  -2  -4   -0.05    2.24   0
 -16   2  -4    0.36    2.32   0
 -17  -2  -4    2.85    2.30   0
  17  -2   4   -0.35    1.59   0
 -17   2   4    1.33    2.18   0
  17   2  -4    0.42    1.60   0
  17   2   4    0.58    1.51   0
 -17  -2   4    1.58    2.48   0
 -17   2  -4    0.90    1.62   0
  17  -2  -4    0.58    2.20   0
 -18   2   4    0.42    2.25   0
 -18  -2   4    1.54    2.43   0
  18  -2   4    1.18    1.67   0
  18   2  -4   -0.17    1.62   0
  18  -2  -4   -0.34    2.20   0
  18   2   4    1.57    1.68   0
 -18  -2  -4    2.39    2.42   0
 -18   2  -4    0.40    2.44   0
 -19  -2  -4    1.01    1.66   0
 -19   2   4   -0.47    2.36   0
 -19  -2   4    0.35    2.38   0
  19  -2   4    0.87    1.79   0
 -19   2  -4    1.21    1.84   0
  19   2   4    0.19    2.43   0
  19  -2  -4    0.36    2.37   0
  19   2  -4    2.17    2.22   0
 -20  -2   4    2.76    2.62   0
 -20  -2  -4    1.39    2.42   0
  20  -2  -4    0.37    2.45   0
  20  -2   4    0.83    1.75   0
 -20   2  -4   -0.10    2.33   0
  20   2  -4    0.65    2.47   0
  20   2   4    2.34    2.37   0
 -20   2   4    0.60    2.36   0
  21   2  -4   -0.43    2.46   0
  21  -2   4   -1.42    1.74   0
 -21  -2   4    2.74    2.69   0
 -21   2   4   -0.36    2.51   0
 -21   2  -4    0.44    1.66   0
  21   2   4    1.07    1.75   0
 -21  -2  -4    3.24    2.51   0
  21  -2  -4   -0.62    2.48   0
   1  -3  -4   34.64    2.40   0
  -1   3  -4   29.92    1.71   0
  -1  -3   4   29.70    1.86   0
  -1  -3  -4   32.32    2.55   0
   1  -3   4   31.50    1.84   0
   1  -3  -4   29.47    2.01   0
   1   3  -4   33.97    2.36   0
   1   3   4   32.75    1.96   0
   2  -3  -4    0.76    2.09   0
   2   3   4    1.44    1.46   0
  -2   3  -4    0.02    1.85   0
  -2  -3   4    1.05    2.10   0
   2  -3  -4    0.24    1.40   0
   2  -3   4    1.00    1.38   0
  -2  -3  -4    1.73    2.12   0
   2   3  -4   -0.75    1.89   0
   3   3   4    1.81    1.39   0
   3   3  -4    1.34    1.45   0
  -3   3  -4    1.57    1.30   0
   3  -3   4    0.47    2.07   0
   3  -3  -4    0.22    1.94   0
   3  -3  -4    1.02    1.42   0
  -3  -3  -4    2.08    1.43   0
  -3  -3   4    2.93    2.04   0
   4   3   4   33.91    2.28   0
  -4  -3   4   32.67    1.95   0
  -4  -3  -4   32.51    1.87   0
   4  -3  -4   34.41    2.33   0
   4  -3  -4   36.18    2.50   0
   4  -3   4   30.37    1.86   0
  -4   3  -4   32.17    2.21   0
  -5   3  -4   -0.11    1.25   0
  -5  -3  -4    0.06    2.07   0
   5  -3  -4   -0.43    1.97   0
   5  -3   4    1.58    2.08   0
   5   3   4   -0.82    1.97   0
  -5  -3   4    1.55    1.41   0
  -5  -3   4    0.61    2.03   0
   6  -3  -4    0.95    1.87   0
  -6   3   4    2.38    1.87   0
  -6  -3   4    2.75    2.01   0
  -6  -3   4    2.49    1.51   0
  -6   3  -4    1.63    1.35   0
   6   3   4    1.44    1.35   0
  -6  -3  -4    2.27    1.44   0
   6  -3   4    0.37    2.08   0
  -7  -3  -4    1.97    1.43   0
  -7  -3   4   -0.22    1.38   0
  -7   3  -4   -0.71    1.30   0
  -7   3   4   -0.12    1.87   0
  -7  -3   4    0.31    2.11   0
   7   3   4   -1.00    1.88   0
   7  -3  -4    0.81    2.04   0
   7  -3   4   -0.84    1.42   0
  -8  -3  -4   76.94    2.29   0
  -8  -3   4   88.50    2.63   0
  -8   3   4   82.61    3.17   0
  -8  -3   4   85.33    2.84   0
   8   3   4   85.15    2.79   0
  -8   3  -4   86.20    2.85   0
   8  -3  -4   90.26    3.38   0
   8  -3   4   79.77    2.54   0
  -9  -3   4    2.35    1.95   0
   9   3   4    1.42    1.99   0
  -9   3   4    1.62    1.92   0
   9  -3  -4   -0.11    2.32   0
  -9   3  -4    1.74    1.56   0
   9  -3   4    2.59    1.73   0
  -9  -3  -4    2.82    2.16   0
  -9  -3   4    1.36    1.45   0
  10   3   4   56.04    2.10   0
 -10  -3   4   57.65    2.82   0
  10  -3   4   47.32    2.32   0
 -10   3  -4   51.09    2.14   0
  10  -3  -4   48.30    3.12   0
 -10   3   4   50.57    2.79   0
 -10  -3   4   51.48    2.19   0
 -10  -3  -4   51.53    2.69   0
  11  -3   4    6.82    2.50   0
  11  -3  -4    1.34    2.47   0
  11   3   4    5.59    2.15   0
 -11   3   4    3.61    1.61   0
 -11  -3   4    5.91    2.57   0
 -11   3  -4    4.74    1.58   0
 -11  -3   4    4.77    2.11   0
 -11  -3  -4    2.77    1.67   0
  12   3   4    4.47    1.56   0
  12  -3   4    4.14    1.77   0
 -12  -3   4    5.51    1.58   0
 -12   3   4    4.65    1.98   0
 -12   3  -4    5.53    2.36   0
 -12  -3   4    5.30    2.14   0
 -12  -3  -4    1.56    1.67   0
  12  -3  -4    4.40    2.50   0
  13   3   4    7.58    1.71   0
  13  -3  -4    5.43    2.46   0
 -13  -3   4    6.99    2.09   0
 -13  -3   4    7.83    2.34   0
 -13   3   4    6.74    2.13   0
 -13   3  -4    8.00    1.70   0
 -13  -3  -4    8.69    1.72   0
  13  -3   4    7.09    1.83   0
 -14  -3   4    1.78    2.31   0
 -14  -3  -4    2.21    1.61   0
  14  -3  -4    2.50    2.31   0
  14  -3   4    3.47    2.30   0
 -14  -3   4    0.11    2.05   0
 -14   3  -4   -1.52    2.22   0
 -14   3   4    1.43    2.04   0
  14   3   4    0.91    1.44   0
 -15  -3   4    2.85    1.44   0
  15   3   4    3.59    1.57   0
 -15   3   4    2.85    2.15   0
  15  -3   4    2.41    1.62   0
  15  -3  -4    1.88    2.35   0
 -15  -3  -4    1.59    1.54   0
 -15   3  -4    4.68    2.21   0
 -15  -3   4    3.44    2.24   0
  16   3   4    0.32    1.60   0
 -16   3   4    0.62    2.12   0
 -16   3  -4    4.86    2.13   0
  16  -3   4   -0.00    1.64   0
 -16  -3  -4    3.79    2.45   0
 -16  -3   4    1.72    2.11   0
  16  -3  -4    0.94    2.31   0
 -16  -3   4    1.42    1.71   0
 -17   3   4    1.57    2.25   0
 -17  -3   4    0.91    1.67   0
  17  -3   4   -1.98    2.48   0
  17  -3  -4    2.63    2.44   0
 -17  -3  -4   -0.28    2.42   0
 -17   3  -4   -0.19    2.38   0
  17   3   4    2.43    2.29   0
 -17  -3   4    1.65    2.21   0
  18  -3  -4    1.54    2.27   0
 -18  -3   4    1.72    2.22   0
  18  -3   4    0.96    1.86   0
  18   3   4    0.78    1.67   0
 -18   3   4    1.37    2.21   0
 -18  -3   4    3.10    1.64   0
 -18  -3  -4    1.79    2.34   0
 -18   3  -4    1.84    2.28   0
 -19  -3   4    0.11    2.33   0
 -19   3   4    0.94    2.38   0
 -19  -3  -4    1.19    2.50   0
  19  -3   4   -0.60    1.75   0
  19   3   4    2.12    1.62   0
 -19  -3   4   -0.53    1.80   0
  19  -3  -4    1.65    2.48   0
 -19   3  -4    0.62    1.72   0
  20   3   4    1.18    1.71   0
 -20  -3   4    1.76    1.86   0
 -20   3   4    2.69    2.50   0
 -20  -3  -4    0.36    1.78   0
 -20   3  -4    1.45    2.41   0
  20  -3  -4    1.98    2.51   0
 -20  -3   4    0.33    2.51   0
  20  -3   4    1.03    2.45   0
 -21   3  -4    1.43    2.49   0
 -21  -3  -4    0.27    1.89   0
 -21  -3   4    2.09    2.74   0
  21  -3   4   -1.14    2.60   0
  21   3   4    1.81    2.59   0
  21  -3  -4   -0.19    2.78   0
   0  -4  -4   15.75    2.10   0
   0  -4  -4   17.72    1.68   0
   0   4  -4   16.92    1.95   0
   0  -4   4   13.04    1.53   0
  -1   4  -4   -0.12    1.83   0
   1   4  -4    2.29    1.76   0
   1  -4   4    0.38    1.37   0
  -1  -4  -4   -0.65    1.91   0
  -1  -4  -4    1.14    2.05   0
  -1  -4   4   -0.71    1.89   0
   1  -4  -4    1.49    1.52   0
   1  -4  -4    2.05    1.41   0
  -2  -4  -4    1.51    1.51   0
   2   4  -4    2.04    1.33   0
  -2   4  -4    0.77    1.87   0
   2  -4   4    2.22    1.43   0
  -2  -4   4    4.74    1.97   0
  -2  -4  -4    2.56    1.87   0
   2  -4  -4    2.70    2.23   0
   2  -4  -4    3.40    2.03   0
  -3  -4   4   -0.58    1.43   0
  -3   4  -4   -1.25    1.39   0
   3  -4   4    0.91    1.39   0
   3  -4  -4    0.35    1.47   0
   3  -4  -4    0.53    1.91   0
   3   4  -4   -0.15    1.33   0
  -3  -4  -4    1.31    2.03   0
  -4   4  -4    1.53    1.31   0
   4  -4  -4    2.66    1.42   0
   4  -4   4    1.65    1.51   0
  -4  -4  -4    1.66    1.51   0
   4   4   4    1.39    1.40   0
   4  -4  -4    1.62    2.00   0
  -4  -4   4    1.69    1.96   0
   5  -4   4    1.72    1.55   0
  -5  -4   4    0.26    1.45   0
  -5   4  -4    1.31    1.93   0
   5  -4  -4   -0.57    1.94   0
  -5  -4  -4    1.53    1.99   0
   5   4   4    2.00    1.40   0
   5  -4  -4   -0.25    1.40   0
  -5  -4   4    0.48    1.40   0
  -6  -4   4    4.11    2.09   0
  -6  -4   4    2.88    1.38   0
   6  -4  -4    4.14    1.48   0
   6   4   4    4.51    2.02   0
  -6  -4  -4    4.70    1.47   0
   6  -4   4    3.62    1.59   0
  -6   4  -4    3.02    2.01   0
   7  -4  -4    0.25    1.39   0
  -7  -4   4    0.56    1.37   0
  -7  -4  -4    2.73    1.41   0
  -7   4  -4    0.98    1.40   0
  -7  -4   4    3.22    2.14   0
   7   4   4    2.09    1.43   0
  -7   4   4    1.59    1.99   0
   7  -4   4    0.67    1.63   0
  -8   4   4    4.27    2.15   0
  -8  -4   4    4.85    2.02   0
   8  -4  -4    4.78    2.20   0
  -8   4  -4    6.38    2.07   0
   8   4   4    6.42    1.96   0
   8  -4   4    2.39    2.38   0
  -8  -4   4    3.79    1.56   0
  -8  -4  -4    5.16    2.04   0
  -9  -4  -4   -0.95    2.13   0
   9   4   4    0.66    2.04   0
  -9   4  -4    1.32    1.45   0
  -9  -4   4    1.25    1.25   0
  -9  -4   4    2.94    2.03   0
   9  -4  -4    1.48    2.34   0
  -9   4   4    0.61    2.27   0
   9  -4   4    3.10    2.26   0
  10   4   4    0.15    1.47   0
 -10  -4  -4    0.43    1.52   0
 -10   4  -4    0.62    1.51   0
 -10  -4   4    0.60    1.96   0
  10  -4  -4    3.98    2.37   0
  10  -4   4   -0.52    1.71   0
 -10   4   4    2.47    2.12   0
 -10  -4   4    1.66    1.51   0
 -11   4  -4   -0.03    1.47   0
  11  -4   4   -0.68    1.73   0
 -11  -4  -4    1.04    1.71   0
 -11  -4   4   -0.22    1.44   0
 -11  -4   4    1.40    2.20   0
 -11   4   4   -0.35    1.97   0
  11  -4  -4    0.85    1.78   0
  11   4   4    0.41    1.40   0
 -12   4   4    1.37    2.01   0
 -12  -4   4    0.97    1.39   0
  12   4   4   -0.57    2.09   0
 -12  -4   4    1.60    2.34   0
  12  -4  -4    0.28    2.20   0
 -12  -4  -4   -0.40    1.54   0
  12  -4   4   -1.46    2.29   0
 -12   4  -4    0.40    1.43   0
  13  -4   4   -1.62    2.19   0
 -13  -4   4    1.24    1.56   0
 -13   4   4    0.34    2.11   0
 -13  -4  -4   -0.49    1.56   0
  13  -4  -4    0.94    2.33   0
 -13   4  -4    1.94    2.07   0
  13   4   4   -0.28    2.19   0
 -13  -4   4   -0.90    1.66   0
  14  -4   4    0.40    1.53   0
 -14  -4   4    2.40    1.62   0
 -14   4  -4    2.69    1.54   0
  14   4   4    0.24    1.56   0
 -14  -4  -4    0.68    1.56   0
  14  -4  -4    2.31    2.42   0
 -14   4   4    0.84    1.53   0
 -14  -4   4    0.19    2.09   0
  15  -4  -4    0.51    1.75   0
 -15   4  -4    3.80    2.24   0
 -15  -4   4    1.51    1.60   0
 -15   4   4    2.83    2.12   0
 -15  -4  -4    5.48    1.74   0
  15   4   4    2.31    1.50   0
 -15  -4   4    4.24    2.30   0
  15  -4   4    1.67    2.40   0
 -16  -4   4    1.08    2.13   0
  16  -4   4    0.97    1.73   0
 -16   4  -4    0.63    2.29   0
 -16   4   4    0.35    2.14   0
 -16  -4  -4    1.38    1.53   0
  16   4   4    1.52    1.49   0
  16  -4  -4    0.59    1.66   0
 -16  -4   4    0.72    2.40   0
 -17   4  -4   -2.23    2.40   0
 -17  -4   4    0.04    2.23   0
 -17   4   4    0.84    2.20   0
  17   4   4    0.35    1.60   0
 -17  -4  -4    1.35    1.78   0
  17  -4  -4   -0.36    1.74   0
  17  -4   4    0.74    2.47   0
 -17  -4   4   -0.17    2.48   0
  18  -4  -4    0.08    2.51   0
 -18   4   4    0.31    2.26   0
 -18  -4   4   -1.32    1.65   0
  18  -4   4    2.36    2.59   0
 -18  -4   4    1.01    1.81   0
 -18   4  -4   -1.08    2.31   0
  18   4   4   -0.45    1.70   0
 -18  -4  -4    0.49    1.75   0
  19  -4   4    0.63    1.71   0
 -19   4   4   -0.09    2.38   0
 -19   4  -4   -0.20    2.27   0
  19   4   4    1.40    2.45   0
  19  -4  -4    1.29    2.50   0
 -19  -4  -4    1.19    1.87   0
 -19  -4   4   -0.00    1.70   0
 -19  -4   4    0.91    1.82   0
   1   5  -4    3.15    2.13   0
  -1  -5  -4    2.12    1.46   0
   1  -5  -4    5.67    2.03   0
  -1  -5  -4    5.48    2.16   0
   1  -5   4    3.18    1.94   0
  -1   5  -4    2.56    1.90   0
  -1  -5   4    3.25    1.58   0
   1  -5  -4    3.16    2.15   0
   2  -5  -4   -0.26    1.43   0
  -2  -5  -4    1.90    1.99   0
  -2  -5   4    0.33    2.02   0
   2   5  -4   -0.42    1.43   0
  -2   5  -4   -1.90    1.75   0
   2  -5   4   -0.21    1.36   0
  -2  -5  -4    1.84    2.10   0
   2  -5  -4    0.62    1.95   0
  -3   5  -4    1.15    1.93   0
  -3  -5  -4    1.21    1.91   0
   3  -5  -4    0.72    1.99   0
  -3  -5   4    1.09    2.03   0
   3  -5   4   -1.30    2.08   0
   3  -5  -4    0.44    1.49   0
  -3  -5  -4    1.27    1.49   0
  -4  -5  -4    2.09    1.47   0
  -4  -5  -4    2.00    1.96   0
  -4  -5   4    3.40    1.98   0
   4  -5   4    0.19    1.37   0
  -4   5  -4    3.48    2.02   0
   4  -5  -4    1.90    1.60   0
   4  -5  -4    1.39    1.43   0
  -4  -5   4    2.04    1.46   0
  -5  -5  -4    0.60    1.32   0
  -5   5  -4    1.61    1.96   0
  -5  -5   4    3.86    2.00   0
   5  -5   4    1.15    2.18   0
   5  -5  -4    1.32    2.00   0
  -5  -5   4    2.30    2.19   0
  -5  -5  -4    1.86    1.50   0
   5  -5  -4    2.92    2.11   0
  -6  -5   4    2.57    1.54   0
  -6  -5   4    3.16    2.11   0
  -6  -5  -4    4.47    2.03   0
   6  -5  -4    4.20    2.07   0
   6  -5   4    1.90    1.52   0
  -6   5  -4    2.11    1.41   0
   6  -5  -4    1.58    2.08   0
  -7   5  -4    1.26    1.33   0
   7  -5   4    0.29    1.51   0
  -7  -5   4    1.96    1.42   0
  -7  -5  -4    3.16    2.00   0
   7  -5  -4    0.59    1.49   0
  -7  -5   4    1.56    2.18   0
   8   5   4   18.17    2.26   0
   8  -5  -4   16.25    1.94   0
  -8  -5  -4   19.08    2.36   0
  -8  -5   4   18.17    2.18   0
  -8  -5   4   18.85    2.35   0
   8  -5   4   15.75    2.45   0
  -8   5  -4   15.55    1.72   0
  -9   5  -4   -0.96    1.95   0
  -9  -5   4    0.81    2.09   0
   9  -5   4   -0.35    1.60   0
  -9  -5  -4    0.34    2.13   0
   9   5   4   -1.70    2.06   0
   9  -5  -4   -0.20    1.59   0
  -9  -5   4    0.43    2.01   0
  -9   5   4    1.37    2.06   0
 -10  -5   4    5.73    2.18   0
 -10   5   4    3.38    2.17   0
 -10   5  -4    3.06    2.16   0
 -10  -5  -4    5.32    2.15   0
  10  -5  -4    4.03    1.60   0
 -10  -5   4    3.20    1.52   0
  10  -5   4    2.96    2.24   0
  10   5   4    3.85    2.21   0
 -11   5  -4   -0.38    2.07   0
 -11   5   4   -0.54    1.40   0
  11   5   4    0.46    1.53   0
  11  -5  -4    1.71    1.60   0
 -11  -5   4    2.09    2.31   0
 -11  -5   4    0.77    1.34   0
  11  -5   4    1.18    1.63   0
 -11  -5  -4    0.03    2.17   0
 -12  -5  -4    5.71    2.32   0
  12   5   4    6.00    2.14   0
 -12   5  -4    2.47    2.19   0
 -12   5   4    2.29    2.24   0
 -12  -5   4    5.09    2.21   0
 -12  -5   4    2.11    1.53   0
  12  -5  -4    1.96    1.64   0
  12  -5   4    2.41    1.77   0
  13   5   4    1.69    1.55   0
 -13  -5   4    1.81    1.62   0
 -13   5  -4    1.87    1.57   0
  13  -5   4    2.92    2.45   0
  13  -5  -4    0.62    1.74   0
 -13   5   4    0.72    1.56   0
 -13  -5   4    2.09    2.13   0
 -13  -5  -4    5.26    2.20   0
  14   5   4    1.87    2.20   0
 -14  -5   4    1.14    1.76   0
 -14  -5  -4    3.79    2.33   0
 -14   5   4   -0.14    1.58   0
 -14   5  -4    3.01    2.17   0
 -14  -5   4    0.77    1.61   0
  14  -5  -4    0.27    2.40   0
  14  -5   4    0.50    1.74   0
 -15   5   4   -0.80    2.24   0
 -15   5  -4    0.86    1.60   0
 -15  -5   4    2.66    2.28   0
  15   5   4   -0.36    1.67   0
  15  -5   4   -1.02    2.35   0
 -15  -5   4    2.42    1.71   0
 -15  -5  -4   -0.72    2.39   0
  15  -5  -4   -0.24    2.43   0
  16  -5  -4    0.03    2.59   0
 -16  -5   4    3.58    2.52   0
  16  -5   4    0.60    1.75   0
 -16  -5   4    1.79    1.69   0
 -16   5  -4    3.52    2.27   0
 -16   5   4    0.82    2.27   0
  16   5   4    0.56    1.68   0
 -16  -5  -4    3.22    2.41   0
 -17  -5   4    1.48    2.65   0
  17  -5  -4    1.80    2.75   0
 -17   5   4    1.34    2.54   0
 -17  -5   4   -0.03    2.34   0
 -17  -5  -4    3.50    2.57   0
  17  -5   4   -0.20    1.83   0
  17   5   4    1.32    1.77   0
 -17   5  -4    1.93    2.38   0
  18  -5  -4    1.74    2.62   0
  18  -5   4    0.77    2.55   0
 -18   5  -4    2.58    2.36   0
  18   5   4    0.92    1.89   0
   0  -6  -4    1.57    1.43   0
   0   6  -4    0.17    1.36   0
   0  -6   4   -1.45    1.45   0
   0  -6  -4   -0.25    1.33   0
  -1   6  -4   -0.36    1.35   0
  -1  -6  -4   -0.72    1.54   0
  -1  -6   4   -1.24    1.41   0
   1  -6   4    1.24    1.42   0
   1   6  -4   -0.27    1.36   0
   1  -6  -4    1.21    1.53   0
   1  -6  -4    1.70    1.97   0
  -1  -6  -4    1.85    1.35   0
  -2   6  -4    0.93    1.37   0
  -2  -6  -4   -1.18    1.95   0
  -2  -6  -4    1.50    2.13   0
   2  -6  -4    1.31    1.46   0
  -2  -6   4   -0.19    1.42   0
   2  -6   4    1.34    1.44   0
   2  -6  -4    0.68    2.02   0
  -3  -6  -4   -2.85    2.10   0
  -3  -6   4   -0.67    1.43   0
   3  -6  -4   -0.54    1.45   0
  -3   6  -4    0.37    1.95   0
   3  -6  -4    3.08    1.96   0
   3  -6   4   -0.09    1.44   0
  -3  -6   4    3.83    1.99   0
  -3  -6  -4   -0.37    1.38   0
  -4  -6  -4    1.78    1.35   0
  -4  -6   4    0.51    1.53   0
  -4   6  -4   -1.81    1.91   0
   4  -6  -4   -0.19    2.01   0
   4  -6  -4    1.60    2.05   0
  -4  -6   4   -3.27    2.00   0
   4  -6   4    0.41    2.01   0
  -4  -6  -4    2.09    2.09   0
   5  -6   4    0.56    1.52   0
  -5  -6  -4   -0.25    1.97   0
  -5  -6   4    1.06    1.50   0
   5  -6  -4    0.39    2.12   0
   5  -6  -4   -1.00    2.23   0
  -5  -6  -4    0.77    2.10   0
  -5  -6   4   -0.56    2.15   0
  -5   6  -4    0.47    1.45   0
  -6   6  -4    1.37    2.08   0
   6  -6  -4   -0.12    1.53   0
  -6  -6  -4    1.91    1.38   0
   6  -6  -4    2.63    2.18   0
   6  -6   4   -0.03    1.56   0
  -6  -6   4    2.07    2.00   0
  -6  -6   4   -0.71    1.56   0
  -6  -6  -4   -0.79    1.45   0
   7  -6  -4    1.11    2.17   0
  -7  -6  -4    0.19    1.33   0
  -7  -6   4    1.26    1.51   0
   7  -6   4    2.46    2.20   0
   7  -6  -4    1.47    1.53   0
  -7  -6  -4    0.50    1.49   0
  -7  -6   4    3.56    2.19   0
  -7   6  -4    1.29    1.49   0
  -8   6  -4   -0.03    1.51   0
  -8  -6  -4    1.33    1.51   0
  -8  -6  -4   -1.47    1.85   0
  -8  -6   4    0.92    1.51   0
  -8  -6   4   -0.46    1.64   0
   8  -6   4   -0.01    1.65   0
   8  -6  -4    3.28    2.23   0
   8  -6  -4    2.68    2.21   0
   9  -6  -4    0.67    2.35   0
  -9  -6  -4    1.04    1.96   0
  -9  -6  -4    0.28    1.53   0
  -9  -6   4    2.50    2.07   0
  -9   6  -4    0.30    1.39   0
  -9  -6   4    4.50    2.17   0
   9  -6  -4    0.64    1.54   0
   9  -6   4    1.97    1.65   0
 -10  -6   4    1.37    1.63   0
 -10   6  -4   -0.49    1.57   0
 -10  -6  -4    0.59    1.55   0
 -10  -6   4    0.87    2.09   0
  10  -6  -4   -0.36    2.29   0
 -10  -6  -4    0.56    1.52   0
  10  -6   4    3.52    2.34   0
  11  -6   4    1.51    1.56   0
 -11  -6   4   -0.01    1.38   0
 -11  -6  -4    0.45    1.59   0
 -11   6  -4   -0.31    1.57   0
 -11  -6  -4   -1.41    1.47   0
  11  -6  -4   -0.70    1.72   0
 -11  -6   4    2.49    2.37   0
 -12  -6  -4    1.88    2.38   0
 -12  -6   4   -0.54    1.53   0
  12  -6  -4    2.03    2.51   0
 -12   6  -4    0.29    1.47   0
 -12  -6   4   -1.95    2.31   0
  12  -6   4   -0.03    2.33   0
 -13  -6  -4   -0.17    2.43   0
 -13   6  -4    1.50    2.28   0
 -13   6   4    1.46    2.29   0
 -13  -6   4    0.98    2.31   0
 -13  -6   4    0.93    1.64   0
  13  -6  -4    2.10    1.68   0
  13  -6   4    3.02    2.44   0
 -14   6   4   -0.21    1.60   0
 -14  -6   4    0.92    2.35   0
 -14   6  -4   -0.37    1.65   0
 -14  -6   4    1.93    2.36   0
  14  -6  -4   -0.51    2.61   0
  14  -6   4    1.29    1.82   0
 -14  -6  -4   -1.01    2.42   0
  15  -6  -4    1.01    1.88   0
 -15   6   4   -0.40    2.44   0
 -15  -6   4    5.53    1.68   0
 -15  -6   4    0.08    1.83   0
 -15   6  -4    3.42    2.42   0
 -15  -6  -4    2.90    2.45   0
  15  -6   4    2.09    2.59   0
  -1   7  -4    1.55    1.41   0
   1  -7  -4   -0.72    1.59   0
   1  -7  -4    0.75    1.68   0
   1  -7   4   -0.13    1.43   0
  -1  -7   4   -0.62    2.03   0
  -1  -7  -4    0.18    1.56   0
  -1  -7  -4   -1.30    1.47   0
  -1  -7   4    0.86    1.53   0
  -2  -7   4    1.88    2.21   0
  -2   7  -4    1.54    2.01   0
  -2  -7   4    1.61    1.53   0
  -2  -7  -4    1.72    2.20   0
   2  -7  -4    0.57    1.52   0
  -2  -7  -4   -1.10    1.42   0
   2  -7  -4    0.38    2.21   0
   2  -7   4    0.72    1.47   0
  -3  -7   4    0.66    2.15   0
  -3  -7  -4    0.55    2.13   0
   3  -7  -4   -2.20    2.01   0
   3  -7  -4    0.35    1.63   0
  -3  -7   4    0.16    2.05   0
   3  -7   4   -0.90    1.52   0
  -3   7  -4   -1.56    1.47   0
  -3  -7  -4    1.23    1.59   0
   4  -7  -4    1.13    2.26   0
   4  -7  -4    3.44    1.60   0
  -4   7  -4    1.12    2.11   0
  -4  -7  -4   -0.73    1.56   0
  -4  -7   4    0.13    1.44   0
   4  -7   4    2.86    1.61   0
  -4  -7   4   -1.16    2.27   0
  -4  -7  -4    1.88    2.24   0
   5  -7  -4   -1.33    1.68   0
  -5  -7  -4    2.17    2.09   0
  -5  -7   4    0.81    2.15   0
   5  -7  -4   -0.57    2.32   0
  -5  -7  -4   -0.21    2.25   0
   5  -7   4   -0.63    1.58   0
  -5  -7   4    0.56    2.22   0
  -5   7  -4   -1.21    1.55   0
  -6   7  -4   -0.37    1.57   0
  -6  -7   4    0.51    1.59   0
   6  -7  -4    0.96    1.71   0
  -6  -7  -4   -0.03    1.53   0
   6  -7  -4   -0.99    1.66   0
   6  -7   4    1.13    1.67   0
  -6  -7   4    0.75    1.59   0
  -6  -7  -4   -0.26    1.45   0
  -7  -7   4   -0.16    1.60   0
  -7  -7   4    1.33    1.65   0
   7  -7  -4   -0.94    2.41   0
  -7  -7  -4   -0.79    1.66   0
  -7  -7  -4   -1.56    1.52   0
  -7   7  -4    2.33    2.21   0
   7  -7   4    0.55    1.66   0
   7  -7  -4    0.41    1.62   0
  -8  -7  -4    2.87    2.23   0
  -8  -7  -4    0.79    1.47   0
  -8   7  -4    3.69    2.28   0
   8  -7  -4    2.82    2.38   0
  -8  -7   4    0.83    1.76   0
  -8  -7   4    0.76    1.66   0
   8  -7   4    2.44    1.70   0
   8  -7  -4    2.39    1.74   0
   9  -7  -4    1.37    1.67   0
  -9  -7   4   -0.65    1.64   0
  -9  -7  -4    0.56    1.56   0
  -9   7  -4    3.50    2.28   0
  -9  -7   4    5.14    2.49   0
  -9  -7  -4    1.33    1.66   0
   9  -7  -4    1.95    2.39   0
   9  -7   4    0.89    1.68   0
 -10  -7   4   -1.56    2.40   0
 -10   7  -4    2.01    2.30   0
 -10  -7  -4    1.75    1.68   0
  10  -7  -4    0.41    1.85   0
 -10  -7   4    1.39    1.64   0
  10  -7  -4    3.55    2.62   0
 -10  -7  -4    0.50    1.57   0
  10  -7   4    1.90    2.57   0
 -11   7  -4   -0.67    2.20   0
 -11  -7  -4   -1.15    1.78   0
 -11  -7  -4   -0.14    2.38   0
  11  -7   4    2.03    2.59   0
 -11  -7   4   -0.47    1.62   0
  11  -7  -4    1.90    2.44   0
  11  -7  -4   -0.26    1.89   0
 -11  -7   4    1.23    1.69   0
 -12  -7  -4   -0.31    2.59   0
  12  -7  -4   -0.89    2.54   0
 -12  -7   4    2.76    2.48   0
 -12  -7  -4    1.59    1.75   0
  12  -7  -4    1.24    2.54   0
 -12  -7   4    0.76    1.85   0
  12  -7   4    2.13    1.77   0
 -12   7  -4    0.81    1.76   0
   0  -8   4    1.32    2.37   0
   0  -8  -4   -0.48    1.68   0
   0  -8  -4    1.00    2.30   0
   0  -8   4    1.81    1.57   0
  -1  -8   4   -0.15    2.22   0
  -1  -8  -4    0.61    1.64   0
  -1  -8   4    0.90    1.63   0
   1  -8   4    4.10    2.25   0
  -1  -8  -4    4.57    2.24   0
   1  -8  -4    1.07    1.73   0
   1  -8  -4    2.19    2.50   0
   1  -8   4    1.19    1.67   0
  -2  -8  -4   -0.41    2.41   0
  -2  -8  -4    0.96    1.63   0
  -2  -8   4   -2.15    1.66   0
   2  -8  -4    1.72    2.42   0
  -2  -8   4   -0.19    1.70   0
   2  -8   4   -0.13    1.67   0
   2  -8  -4    1.12    1.71   0
  -3  -8   4   -0.66    2.35   0
  -3  -8  -4    3.69    2.35   0
   3  -8  -4    1.86    1.70   0
  -3  -8   4    0.28    2.46   0
   3  -8   4   -1.02    1.73   0
   3  -8  -4    1.80    1.80   0
  -3  -8  -4   -1.00    1.71   0
   4  -8  -4    2.08    2.47   0
   4  -8   4    1.38    2.38   0
  -4  -8   4    0.17    2.30   0
  -4  -8  -4   -0.14    1.61   0
   4  -8  -4   -0.09    1.86   0
  -4   8  -4   -0.01    1.63   0
  -4  -8  -4    3.05    2.45   0
  -4  -8   4   -1.03    1.68   0
  -5  -8  -4   -0.59    1.68   0
  -5  -8  -4    2.02    1.66   0
  -5  -8   4    0.18    1.75   0
   5  -8   4   -1.02    2.54   0
   5  -8  -4   -0.39    2.41   0
   5  -8  -4    1.49    1.70   0
  -5   8  -4    2.71    2.38   0
  -5  -8   4   -0.91    1.83   0
   6  -8  -4    0.88    1.79   0
  -6  -8   4    0.95    1.79   0
   6  -8   4    0.24    2.55   0
  -6  -8  -4    1.82    2.50   0
  -6   8  -4   -0.89    2.47   0
  -6  -8  -4    0.94    2.35   0
   6  -8  -4   -1.22    1.85   0
  -6  -8   4   -0.86    1.74   0
  -1   0   5  101.99    4.13   0
   1   0   5  109.16    4.47   0
  -1   0  -5  114.13    4.59   0
   1   0  -5  112.53    4.71   0
  -2   0  -5    3.83    3.36   0
  -2   0   5    2.77    2.99   0
   2   0   5    4.06    2.28   0
   2   0  -5    3.95    2.97   0
  -3   0   5    0.35    2.86   0
  -3   0  -5    0.51    3.02   0
   3   0   5    0.40    2.71   0
   3   0  -5    0.07    2.50   0
   4   0  -5   32.37    4.15   0
  -4   0  -5   33.03    2.25   0
  -4   0   5   32.96    4.68   0
   4   0   5   35.63    2.86   0
  -5   0  -5   21.56    2.58   0
   5   0   5   17.11    1.87   0
  -6   0  -5   15.52    2.50   0
   6   0   5   13.62    1.78   0
  -7   0  -5   17.78    1.90   0
   7   0   5   22.25    2.47   0
  -7   0   5   21.66    4.34   0
  -7   0   5   20.79    4.92   0
  -8   0   5   13.54    3.12   0
  -8   0  -5   15.12    1.89   0
   8   0   5   18.71    1.86   0
  -8   0   5   13.04    3.73   0
  -9   0   5    1.84    3.07   0
   9   0  -5    1.05    2.69   0
  -9   0  -5    1.51    2.19   0
   9   0   5    1.64    1.52   0
 -10   0   5   40.29    3.90   0
  10   0  -5   47.76    3.68   0
 -10   0  -5   41.98    2.23   0
  10   0   5   44.83    2.78   0
 -11   0   5    3.87    2.99   0
 -11   0  -5    2.85    1.60   0
  11   0   5    5.97    2.31   0
  11   0  -5    3.60    2.18   0
 -12   0  -5    2.05    2.45   0
  12   0  -5    0.13    2.10   0
  12   0   5   -0.09    1.69   0
 -12   0   5    0.44    2.44   0
  13   0  -5    9.58    2.29   0
  13   0   5    7.88    1.68   0
 -13   0  -5   10.64    2.47   0
 -13   0   5    8.65    3.07   0
 -14   0  -5    1.35    2.62   0
  14   0   5   -1.61    2.40   0
 -14   0   5    1.26    2.57   0
  14   0  -5    0.49    2.08   0
 -15   0  -5    2.45    2.43   0
  15   0  -5    2.06    2.22   0
  15   0   5    3.31    1.58   0
 -15   0   5    2.16    2.56   0
 -16   0  -5    4.89    2.29   0
  16   0  -5    0.90    2.15   0
  16   0   5    0.89    1.58   0
 -16   0   5    1.65    2.44   0
 -17   0  -5    1.44    2.24   0
  17   0  -5    0.19    2.16   0
 -17   0   5    0.61    2.42   0
  17   0   5    0.43    2.15   0
  18   0  -5    0.19    2.70   0
 -18   0   5    3.69    2.86   0
  18   0   5    2.15    1.68   0
 -18   0  -5    3.75    2.43   0
  19   0  -5    0.74    2.37   0
 -19   0   5   -1.34    2.43   0
 -19   0  -5   -0.09    2.42   0
  19   0   5    0.98    1.74   0
  20   0   5    0.54    2.42   0
  20   0  -5    0.67    2.40   0
 -20   0   5    1.01    2.37   0
 -20   0  -5   -1.68    2.49   0
  21   0  -5    0.03    3.02   0
  21   0   5    1.50    1.67   0
 -21   0   5    0.87    2.48   0
 -21   0  -5   -0.11    1.82   0
  22   0  -5   -0.35    2.71   0
 -22   0  -5    1.33    1.76   0
  22   0   5    2.15    2.46   0
 -22   0   5    0.23    2.70   0
   0  -1  -5   76.06    3.20   0
   0  -1   5   76.39    3.97   0
   0   1  -5   76.57    3.05   0
   0   1   5   84.23    3.79   0
  -1   1   5   10.17    2.72   0
   1  -1  -5    7.20    2.78   0
   1   1  -5    9.31    2.54   0
  -1  -1  -5    8.91    2.91   0
  -1  -1   5    9.74    2.84   0
  -1   1  -5   11.11    2.97   0
   1   1   5    8.78    2.19   0
   1  -1   5    7.38    2.24   0
   2   1   5  206.56    4.14   0
  -2   1   5  199.05    5.71   0
   2   1  -5  203.50    4.77   0
  -2  -1  -5  183.10    4.00   0
   2  -1  -5  190.08    5.67   0
  -2  -1   5  202.36    4.96   0
  -2   1  -5  161.13    3.74   0
   2  -1   5  181.52    4.52   0
   3   1   5   20.40    2.80   0
  -3  -1   5   22.30    2.76   0
  -3  -1  -5   20.16    2.93   0
  -3   1   5   18.62    2.96   0
  -3   1  -5   20.82    2.68   0
   3   1  -5   18.49    2.09   0
   3  -1  -5   17.93    2.97   0
   3  -1   5   16.99    2.08   0
   4   1   5    1.54    2.30   0
   4  -1   5    1.53    1.71   0
   4  -1  -5    1.33    2.97   0
  -4  -1   5    0.92    2.29   0
   4   1  -5    0.82    1.53   0
  -4  -1  -5    0.76    1.75   0
  -4   1  -5    0.49    2.34   0
   4  -1  -5    1.45    2.54   0
   5  -1   5    1.96    1.54   0
   5  -1  -5    1.79    3.06   0
  -5  -1   5    1.93    2.22   0
  -5  -1  -5    2.77    2.34   0
   5  -1  -5    1.85    2.91   0
  -5   1  -5    1.58    2.23   0
  -5  -1   5    0.55    2.09   0
   5   1   5    0.38    1.57   0
  -6   1  -5   10.53    1.84   0
  -6  -1  -5   10.19    2.28   0
   6  -1   5   10.85    2.36   0
  -6  -1   5   13.02    2.29   0
   6  -1  -5   11.41    4.83   0
   6  -1  -5   11.58    4.44   0
  -6  -1   5   12.05    2.31   0
   6   1   5   13.07    1.72   0
  -7   1  -5  174.82    3.77   0
  -7  -1  -5  168.88    3.19   0
   7  -1  -5  157.43    9.57   0
   7  -1   5  161.14    3.29   0
   7  -1  -5  177.72    9.86   0
  -7  -1   5  182.47    4.78   0
  -7  -1   5  184.28    4.87   0
   7   1   5  179.36    3.24   0
  -8  -1  -5   76.95    2.95   0
  -8  -1   5   76.81    3.32   0
  -8   1   5   80.12    6.16   0
   8  -1   5   74.28    2.44   0
  -8  -1   5   83.47    3.63   0
  -8   1  -5   78.52    2.94   0
   8   1   5   86.96    2.46   0
   8  -1  -5   76.09    6.25   0
  -9  -1   5   56.17    3.18   0
  -9  -1   5   55.53    2.98   0
  -9   1   5   55.18    4.64   0
  -9  -1  -5   47.68    2.64   0
   9  -1   5   48.57    2.26   0
   9   1   5   54.62    2.51   0
  -9   1  -5   55.69    2.87   0
   9  -1  -5   53.97    4.79   0
  10  -1  -5    5.32    2.81   0
 -10  -1   5    6.54    1.95   0
  10  -1   5    4.95    1.69   0
 -10   1   5    4.86    2.65   0
 -10  -1  -5    4.46    1.71   0
 -10  -1   5    5.18    2.30   0
 -10   1  -5    6.03    1.72   0
  10   1   5    6.37    1.64   0
  11   1   5    4.54    2.14   0
  11  -1  -5    3.40    2.78   0
 -11   1   5    3.35    2.71   0
 -11  -1  -5    3.47    2.32   0
  11  -1   5    1.83    1.62   0
 -11  -1   5    3.16    2.48   0
 -11   1  -5    5.39    1.74   0
  12   1   5    5.68    1.74   0
 -12   1   5    7.44    2.88   0
 -12  -1  -5    5.01    1.82   0
 -12   1  -5    8.45    2.50   0
 -12  -1   5    7.08    2.48   0
  12   1  -5    6.34    2.18   0
  12  -1  -5    7.09    2.95   0
  12  -1   5    7.85    1.87   0
  13   1   5    1.68    1.64   0
  13  -1   5    1.74    1.72   0
 -13   1  -5    0.39    2.46   0
 -13  -1  -5    1.57    1.67   0
  13   1  -5    2.83    1.95   0
 -13  -1   5    2.05    2.19   0
 -13   1   5    1.73    2.28   0
  13  -1  -5    0.82    2.71   0
 -14   1  -5    3.63    1.82   0
  14   1  -5    0.42    1.97   0
 -14  -1   5    1.04    2.40   0
  14  -1  -5    0.60    2.71   0
 -14   1   5    1.17    2.28   0
 -14  -1  -5    1.81    2.48   0
  14  -1   5    2.00    2.48   0
  14   1   5    3.31    2.30   0
  15   1  -5   12.67    2.31   0
  15   1   5   12.50    2.32   0
 -15  -1   5    9.01    2.54   0
 -15   1   5    9.60    2.63   0
  15  -1   5    8.79    2.44   0
  15  -1  -5   10.54    2.68   0
 -15   1  -5    7.39    2.54   0
 -15  -1  -5    8.11    1.87   0
  16   1  -5    0.54    2.20   0
  16   1   5    2.96    2.12   0
 -16  -1  -5    1.22    1.60   0
  16  -1  -5    0.49    2.20   0
 -16  -1   5    0.79    2.37   0
 -16   1   5    0.10    2.20   0
  16  -1   5   -0.44    1.59   0
 -16   1  -5    2.77    1.66   0
 -17   1  -5   -0.18    1.48   0
  17   1   5   -0.06    2.15   0
 -17  -1  -5    1.71    2.35   0
 -17  -1   5    1.76    2.28   0
 -17   1   5    0.96    2.19   0
  17  -1   5    0.30    1.57   0
  17  -1  -5    1.03    2.65   0
  17   1  -5    1.64    2.18   0
  18  -1  -5   -0.01    2.30   0
 -18   1  -5    0.60    2.33   0
 -18  -1   5    1.26    2.42   0
  18   1   5    1.50    1.53   0
 -18  -1  -5    2.26    1.70   0
 -18   1   5   -0.39    2.69   0
  18  -1   5   -0.42    2.30   0
  18   1  -5    1.65    2.35   0
 -19  -1  -5    1.52    2.53   0
  19   1   5    5.57    2.26   0
 -19  -1   5    0.32    2.48   0
 -19   1   5    0.44    2.42   0
  19  -1   5   -1.53    2.32   0
  19  -1  -5    0.09    2.37   0
 -19   1  -5    0.51    2.41   0
  19   1  -5   -0.17    2.27   0
 -20  -1   5    1.66    2.64   0
  20   1  -5    0.81    2.45   0
 -20  -1  -5    1.27    2.48   0
  20  -1  -5    0.60    2.39   0
  20   1   5    0.73    2.43   0
 -20   1   5    0.99    2.45   0
  20  -1   5    2.24    1.63   0
 -20   1  -5    0.17    1.71   0
 -21  -1  -5    0.99    1.69   0
  21  -1  -5    1.36    2.56   0
  21   1  -5    0.18    2.46   0
  21   1   5    1.26    2.46   0
 -21   1   5    0.73    2.58   0
 -21   1  -5   -0.72    1.75   0
  21  -1   5    2.41    2.42   0
 -21  -1   5    0.78    2.65   0
 -22  -1  -5    2.80    2.63   0
 -22   1   5    0.42    2.68   0
  22   1   5   -1.12    2.46   0
  22   1  -5   -1.03    2.83   0
  22  -1  -5   -0.21    2.67   0
 -22   1  -5   -0.64    1.85   0
 -22  -1   5   -1.60    2.84   0
  22  -1   5    1.32    2.66   0
   1  -2   5    7.43    2.47   0
  -1  -2   5    5.94    2.40   0
  -1   2  -5    6.82    2.20   0
   1  -2  -5    5.30    1.63   0
   1   2  -5    5.75    1.63   0
  -1   2   5    6.42    2.38   0
   1   2   5    6.05    1.74   0
  -1  -2  -5    6.90    1.73   0
   2   2   5    3.10    1.59   0
  -2   2   5    2.05    2.07   0
   2   2  -5    3.02    2.20   0
  -2  -2  -5    2.21    1.69   0
  -2   2  -5    4.16    2.11   0
  -2  -2   5    1.83    1.60   0
   2  -2   5    4.32    2.37   0
   2  -2  -5    2.17    2.09   0
  -3   2  -5   57.30    2.13   0
  -3  -2  -5   54.12    2.84   0
   3  -2  -5   57.05    2.89   0
   3   2  -5   59.58    2.81   0
   3  -2  -5   56.75    2.79   0
   3  -2   5   51.81    2.31   0
  -3  -2   5   57.62    2.83   0
   3   2   5   57.39    2.83   0
   4  -2  -5    0.87    1.90   0
   4   2  -5    0.81    1.30   0
  -4  -2   5   -0.01    2.10   0
   4  -2  -5   -0.22    2.00   0
  -4   2  -5    1.30    1.96   0
   4   2   5    3.02    2.23   0
   4  -2   5    0.83    2.13   0
  -4  -2  -5    0.60    1.56   0
   5  -2  -5   11.76    2.20   0
  -5  -2   5   12.21    2.22   0
  -5   2  -5    9.34    1.54   0
   5   2   5   12.27    1.62   0
   5  -2  -5   10.77    2.20   0
   5  -2   5   12.10    2.33   0
  -5  -2  -5   10.98    1.73   0
  -6  -2  -5   94.28    2.53   0
   6  -2  -5  103.80    3.85   0
   6   2   5  103.14    3.01   0
  -6  -2   5  106.25    3.28   0
  -6   2  -5  100.26    2.58   0
   6  -2  -5  104.26    3.90   0
   6  -2   5   92.23    2.58   0
  -6  -2   5   98.10    2.93   0
   7  -2  -5   21.95    2.71   0
   7   2   5   21.54    1.65   0
  -7   2  -5   21.39    2.27   0
  -7  -2  -5   18.39    1.77   0
  -7  -2   5   21.34    1.85   0
  -7  -2   5   24.84    2.44   0
   7  -2   5   17.15    2.42   0
   8  -2   5    8.58    2.36   0
  -8  -2   5    9.72    2.21   0
  -8   2   5    9.52    2.13   0
  -8  -2   5   11.10    2.05   0
   8   2   5   11.80    1.49   0
  -8   2  -5   10.46    2.17   0
  -8  -2  -5   11.90    1.52   0
   8  -2  -5   11.31    2.49   0
   9  -2   5    1.00    1.64   0
  -9  -2   5    1.33    1.31   0
  -9   2   5    1.41    2.40   0
  -9  -2  -5    1.41    1.56   0
  -9   2  -5    3.38    2.22   0
  -9  -2   5    2.35    2.07   0
   9   2   5    3.29    1.46   0
   9  -2  -5    0.52    2.53   0
  10  -2  -5    0.17    2.50   0
 -10  -2   5    0.65    1.93   0
 -10   2   5    0.08    1.99   0
  10  -2   5    2.96    2.45   0
  10   2   5    1.07    2.09   0
 -10  -2  -5    0.46    1.61   0
 -10   2  -5   -0.62    2.27   0
 -10  -2   5   -1.38    2.28   0
  11  -2   5    4.41    1.74   0
 -11  -2   5    1.82    2.07   0
  11  -2  -5    3.22    2.43   0
 -11   2   5    3.85    2.46   0
 -11  -2  -5    3.27    2.40   0
 -11  -2   5    2.61    1.62   0
  11   2   5    2.72    2.20   0
 -11   2  -5    2.24    1.71   0
  12   2   5    6.94    2.28   0
 -12  -2   5    5.03    2.40   0
  12  -2  -5    3.18    2.31   0
  12  -2   5    3.90    2.52   0
 -12  -2  -5    8.83    2.47   0
 -12   2   5    3.82    2.19   0
 -12   2  -5    4.78    1.62   0
 -12  -2   5    4.43    1.53   0
 -13  -2   5    1.61    2.07   0
  13  -2  -5    1.72    2.30   0
  13  -2   5    4.22    2.53   0
 -13   2   5    1.89    2.18   0
 -13  -2  -5    5.48    1.80   0
  13   2   5    1.58    1.55   0
 -13   2  -5    2.54    2.42   0
 -13  -2   5    1.40    2.31   0
 -14   2  -5    0.39    2.29   0
  14  -2  -5   -0.69    2.43   0
 -14   2   5    0.61    2.12   0
 -14  -2  -5    2.30    2.23   0
  14   2   5   -0.18    2.11   0
 -14  -2   5    0.16    2.29   0
 -14  -2   5    1.19    1.97   0
  14  -2   5   -0.18    2.49   0
 -15  -2   5    2.22    1.47   0
  15  -2   5   -0.17    1.66   0
 -15   2   5    0.52    2.66   0
 -15  -2  -5   -1.58    2.24   0
  15   2   5    1.56    2.12   0
 -15  -2   5    0.84    2.42   0
 -15   2  -5    0.93    1.58   0
  15  -2  -5    0.18    2.43   0
  16   2   5   -0.10    1.51   0
 -16  -2  -5    0.32    1.74   0
 -16   2  -5    0.98    1.62   0
 -16  -2   5   -0.21    2.39   0
 -16   2   5    0.74    2.52   0
  16  -2  -5   -0.53    2.14   0
  16  -2   5    1.71    1.54   0
 -17   2   5   -0.69    2.04   0
 -17  -2  -5    3.94    2.20   0
 -17  -2   5    3.26    2.38   0
  17  -2   5   -0.15    1.64   0
  17   2   5    1.14    1.48   0
 -17   2  -5   -1.44    2.33   0
  17  -2  -5    1.08    2.16   0
  18  -2  -5    1.01    2.36   0
 -18  -2  -5    1.33    1.63   0
 -18  -2   5    1.81    2.40   0
 -18   2   5    1.36    2.77   0
  18  -2   5    0.74    1.72   0
  18   2   5   -0.05    2.16   0
 -18   2  -5    0.98    2.26   0
  19   2   5    1.05    1.67   0
  19  -2  -5    0.53    2.35   0
  19  -2   5    0.85    1.75   0
 -19   2   5   -0.34    2.78   0
 -19  -2  -5    1.28    1.67   0
 -19  -2   5    0.53    2.48   0
 -19   2  -5    1.13    2.31   0
  20  -2  -5   -0.95    2.49   0
 -20  -2  -5   -2.88    2.45   0
 -20   2   5   -0.28    2.29   0
  20   2   5    1.97    1.72   0
 -20  -2   5   -0.75    2.45   0
 -20   2  -5    0.81    1.64   0
  20  -2   5   -0.82    2.43   0
 -21   2  -5    1.54    2.50   0
  21  -2  -5    0.23    2.59   0
 -21  -2  -5    1.68    1.72   0
  21  -2   5    1.44    2.34   0
  21   2   5   -0.23    1.81   0
 -21   2   5    0.76    3.05   0
 -21  -2   5    1.99    2.60   0
 -21  -2   5    1.02    2.23   0
   0   3  -5   13.65    1.60   0
   0  -3   5   13.87    1.72   0
   0  -3  -5   17.27    2.35   0
   0   3   5   15.29    2.28   0
   1  -3  -5   16.45    2.31   0
   1  -3  -5   17.05    2.14   0
   1   3   5   17.49    1.77   0
   1  -3   5   16.36    1.70   0
   1   3  -5   17.71    2.13   0
  -1   3  -5   15.73    1.52   0
  -1  -3   5   18.13    2.27   0
  -1  -3  -5   14.70    1.72   0
   2   3  -5   74.55    2.71   0
   2  -3   5   75.00    2.76   0
   2  -3  -5   76.81    2.94   0
  -2   3  -5   73.94    2.25   0
   2  -3  -5   74.63    2.79   0
   2   3   5   78.07    2.45   0
  -2  -3   5   69.74    2.39   0
  -2  -3  -5   69.69    2.39   0
   3  -3  -5    2.70    1.92   0
  -3  -3  -5    2.21    2.25   0
  -3   3  -5    1.84    1.34   0
   3  -3   5    2.01    2.08   0
   3  -3  -5    2.73    2.07   0
   3   3   5    2.87    1.52   0
  -3  -3   5    0.70    1.51   0
   3   3  -5    1.55    1.36   0
   4  -3   5    8.01    1.67   0
   4  -3  -5   10.90    2.21   0
   4   3  -5   10.45    2.02   0
  -4  -3  -5    8.91    1.53   0
  -4  -3   5   11.59    1.63   0
  -4   3  -5   11.23    2.02   0
   4  -3  -5   10.88    2.11   0
   4   3   5    9.71    1.49   0
   5  -3  -5    3.34    1.41   0
  -5  -3  -5    3.52    1.40   0
  -5  -3   5    4.34    1.54   0
   5  -3  -5    2.72    1.42   0
  -5   3  -5    2.64    1.39   0
   5  -3   5    3.83    1.42   0
   5   3   5    3.85    1.33   0
   6  -3  -5   45.03    2.65   0
  -6  -3   5   42.65    2.54   0
  -6  -3   5   43.77    2.13   0
   6  -3  -5   41.08    2.29   0
  -6   3  -5   40.31    1.77   0
   6   3   5   40.54    2.18   0
   6  -3   5   37.26    1.94   0
  -6  -3  -5   42.39    2.38   0
  -7  -3  -5   73.83    2.69   0
   7   3   5   83.09    2.75   0
   7  -3  -5   84.78    3.34   0
  -7  -3   5   76.97    2.39   0
  -7   3  -5   76.44    2.64   0
   7  -3   5   68.51    2.28   0
  -7  -3   5   80.15    2.89   0
  -8   3   5   32.12    2.57   0
  -8   3  -5   32.06    1.89   0
  -8  -3   5   35.53    2.37   0
  -8  -3   5   30.69    1.93   0
   8  -3  -5   35.46    2.79   0
   8  -3   5   27.19    2.72   0
  -8  -3  -5   29.06    1.80   0
   8   3   5   36.93    2.45   0
   9   3   5   10.56    2.10   0
  -9   3   5    7.48    2.07   0
  -9  -3   5    8.65    2.11   0
  -9   3  -5    7.70    1.59   0
   9  -3  -5    9.28    2.36   0
  -9  -3   5   10.25    2.21   0
  -9  -3  -5    7.44    1.70   0
   9  -3   5    5.26    2.40   0
  10   3   5    3.61    1.65   0
 -10  -3  -5    3.62    1.57   0
 -10  -3   5    4.41    1.99   0
 -10   3   5    4.01    1.96   0
 -10   3  -5    3.77    1.61   0
  10  -3  -5    5.27    2.35   0
 -10  -3   5    4.74    1.72   0
  10  -3   5    2.01    1.73   0
  11   3   5    4.02    2.08   0
  11  -3   5    5.25    2.44   0
 -11  -3   5    0.97    1.37   0
 -11   3   5    1.64    1.93   0
 -11   3  -5    1.32    1.56   0
 -11  -3  -5    1.02    1.63   0
 -11  -3   5    2.37    2.33   0
  11  -3  -5    1.44    2.32   0
  12   3   5    0.57    2.18   0
  12  -3  -5    3.67    2.43   0
 -12  -3   5    2.41    2.49   0
  12  -3   5    0.75    1.82   0
 -12   3   5    1.73    2.04   0
 -12  -3   5    3.05    2.16   0
 -12   3  -5    2.40    2.32   0
 -12  -3  -5    4.52    2.26   0
  13   3   5    1.69    2.16   0
  13  -3  -5    3.71    2.49   0
  13  -3   5    3.14    2.26   0
 -13  -3   5    3.92    2.29   0
 -13  -3   5    1.40    2.10   0
 -13   3   5    2.77    2.11   0
 -13   3  -5    2.80    1.53   0
 -13  -3  -5    4.52    2.27   0
  14   3   5    1.22    2.12   0
  14  -3  -5    0.43    2.29   0
 -14  -3   5    0.62    1.70   0
 -14  -3   5    0.23    1.53   0
 -14   3   5    0.69    2.06   0
 -14  -3  -5    2.21    2.27   0
 -14   3  -5    2.01    2.15   0
  14  -3   5   -0.50    1.56   0
  15  -3   5    3.89    2.36   0
 -15  -3   5    3.62    1.67   0
 -15   3   5    5.96    2.13   0
  15  -3  -5    6.66    2.50   0
 -15  -3  -5    4.86    1.77   0
 -15   3  -5    6.31    2.28   0
 -15  -3   5    6.22    2.49   0
  15   3   5    2.94    2.28   0
 -16  -3  -5    3.06    1.66   0
 -16   3   5    1.47    2.11   0
 -16  -3   5    1.24    2.10   0
  16  -3   5    3.05    2.39   0
 -16   3  -5    4.24    2.21   0
  16  -3  -5    0.21    2.28   0
 -16  -3   5    0.76    1.61   0
  16   3   5    3.52    2.22   0
  17  -3   5   -1.29    1.69   0
 -17  -3  -5    0.79    1.64   0
  17  -3  -5    0.47    2.91   0
 -17  -3   5    3.25    2.42   0
 -17   3  -5    1.38    2.28   0
 -17  -3   5    1.65    2.22   0
  17   3   5    2.70    1.68   0
 -17   3   5    1.11    2.21   0
 -18  -3   5    0.40    2.23   0
  18   3   5    1.30    2.35   0
 -18   3   5    0.35    2.22   0
  18  -3   5   -0.90    1.74   0
 -18  -3  -5    4.03    2.42   0
 -18   3  -5   -0.59    2.27   0
 -18  -3   5    1.03    2.53   0
  18  -3  -5    0.58    2.95   0
  19   3   5    1.79    1.75   0
 -19  -3  -5   -2.20    2.55   0
  19  -3   5   -1.40    1.77   0
 -19  -3   5    0.54    2.58   0
 -19   3  -5   -0.91    1.69   0
  19  -3  -5   -0.73    2.38   0
 -19   3   5   -0.36    2.30   0
 -19  -3   5    1.75    2.25   0
 -20   3   5    0.91    2.47   0
 -20  -3   5    1.52    2.45   0
  20  -3   5    0.92    1.91   0
 -20  -3  -5   -1.76    1.90   0
  20   3   5   -0.56    2.53   0
 -20   3  -5    0.89    2.32   0
 -20  -3   5    0.43    1.93   0
  20  -3  -5   -1.11    2.65   0
   1   4  -5    1.43    1.28   0
   1  -4  -5    3.49    1.99   0
  -1   4  -5    3.45    1.35   0
   1  -4  -5    3.61    2.12   0
  -1  -4   5    2.45    1.41   0
  -1  -4  -5    2.46    1.42   0
   1  -4   5    1.14    1.39   0
  -1  -4  -5    3.08    2.20   0
   2  -4  -5    2.21    1.33   0
   2   4  -5   -1.94    1.92   0
  -2   4  -5    1.03    1.88   0
   2  -4   5    0.20    1.44   0
  -2  -4   5   -0.04    1.39   0
   2  -4  -5    0.91    1.47   0
  -2  -4  -5    0.82    2.05   0
   3  -4  -5    3.47    1.32   0
   3   4  -5    2.59    1.89   0
  -3   4  -5    1.81    1.37   0
  -3  -4   5    2.30    2.04   0
   3  -4   5    2.28    1.52   0
  -3  -4  -5    4.53    1.46   0
   3   4   5    3.27    1.48   0
   3  -4  -5    1.59    1.43   0
  -4   4  -5   -0.13    1.42   0
  -4  -4  -5   -0.24    1.46   0
   4   4  -5    1.36    1.44   0
   4  -4  -5    0.45    1.95   0
   4  -4   5    1.57    2.09   0
  -4  -4   5    1.91    1.98   0
   4   4   5    0.67    2.11   0
   4  -4  -5    0.50    2.01   0
   5  -4  -5    4.59    1.39   0
   5  -4   5    5.10    2.19   0
  -5  -4   5    5.59    1.45   0
  -5  -4   5    4.44    1.61   0
  -5   4  -5    3.35    1.42   0
  -5  -4  -5    6.34    2.09   0
   5  -4  -5    4.42    1.59   0
   5   4   5    5.35    1.51   0
   6  -4  -5   13.52    2.26   0
  -6  -4  -5   13.87    2.20   0
  -6   4  -5   12.58    1.63   0
   6   4   5   13.10    1.58   0
   6  -4  -5   14.94    2.18   0
  -6  -4   5   14.99    1.64   0
   6  -4   5   12.16    1.74   0
  -6  -4   5   11.76    2.34   0
   7   4   5    2.74    1.64   0
  -7  -4   5    2.66    1.52   0
  -7  -4   5    0.47    1.48   0
  -7   4  -5    5.09    2.01   0
   7  -4  -5    4.13    2.17   0
   7  -4  -5    3.35    2.14   0
   7  -4   5    3.75    1.56   0
  -7  -4  -5    1.14    1.64   0
  -8  -4   5    6.31    2.07   0
   8   4   5    3.61    1.47   0
   8  -4  -5    1.57    1.72   0
  -8   4  -5    1.91    1.46   0
   8  -4   5    0.52    2.35   0
  -8  -4  -5    0.90    1.59   0
  -8  -4   5    2.38    1.54   0
   9  -4   5   -0.07    1.60   0
  -9  -4  -5    1.95    1.54   0
  -9  -4   5   -1.27    1.96   0
  -9  -4   5   -1.81    1.99   0
   9  -4  -5    0.42    1.58   0
   9   4   5   -0.67    1.38   0
  -9   4  -5   -0.75    2.05   0
 -10  -4   5    1.48    1.54   0
 -10   4   5    0.36    1.93   0
  10  -4   5   -1.23    1.72   0
 -10   4  -5    2.46    2.02   0
  10  -4  -5    0.94    2.17   0
 -10  -4   5   -0.29    1.50   0
  10   4   5   -0.22    1.39   0
 -10  -4  -5    0.86    1.49   0
 -11   4   5    1.64    2.03   0
 -11  -4   5   -0.03    1.45   0
  11  -4  -5   -1.38    2.23   0
  11   4   5    2.90    2.05   0
 -11   4  -5    1.95    2.02   0
 -11  -4   5    2.21    2.19   0
 -11  -4  -5    0.26    1.48   0
  11  -4   5    3.31    2.32   0
 -12   4   5    0.28    2.03   0
 -12   4  -5    1.69    1.51   0
 -12  -4   5   -0.83    1.55   0
  12   4   5    0.53    1.41   0
  12  -4  -5    1.93    2.40   0
 -12  -4  -5   -1.51    1.58   0
 -12  -4   5    1.27    2.03   0
  12  -4   5   -0.14    1.60   0
 -13  -4   5    1.24    1.43   0
  13  -4   5    4.39    2.25   0
 -13   4   5    1.53    2.14   0
 -13  -4   5    1.99    2.14   0
 -13   4  -5   -0.68    2.10   0
  13   4   5    0.50    1.55   0
  13  -4  -5    1.49    2.36   0
 -13  -4  -5    1.93    1.58   0
  14  -4  -5    1.79    2.37   0
  14  -4   5    1.51    2.41   0
 -14  -4  -5   -1.50    2.20   0
 -14   4  -5    2.06    1.57   0
 -14  -4   5   -0.17    1.56   0
 -14  -4   5    0.10    1.50   0
  14   4   5    1.86    2.16   0
 -14   4   5    0.25    2.16   0
  15  -4  -5   -0.17    2.25   0
  15  -4   5   -0.86    1.57   0
 -15   4   5   -0.33    2.04   0
 -15  -4   5    0.90    1.69   0
  15   4   5    0.27    2.23   0
 -15  -4  -5   -1.76    2.29   0
 -15   4  -5   -0.84    2.16   0
 -15  -4   5   -0.48    2.07   0
 -16  -4   5   -2.11    2.48   0
  16  -4   5   -2.99    2.47   0
 -16  -4   5   -0.39    1.62   0
  16   4   5   -0.73    2.30   0
  16  -4  -5   -0.01    2.30   0
 -16   4  -5   -1.59    2.31   0
 -16   4   5    1.50    2.09   0
 -16  -4  -5   -0.60    2.40   0
 -17   4   5    1.22    2.31   0
  17  -4   5   -0.49    1.71   0
  17  -4  -5    1.41    2.47   0
 -17  -4  -5    1.99    1.69   0
  17   4   5    1.73    2.37   0
 -17  -4   5    0.10    2.24   0
 -17   4  -5    2.24    1.60   0
 -17  -4   5   -0.21    2.44   0
 -18  -4  -5    1.30    1.82   0
  18  -4   5   -0.01    1.70   0
 -18   4  -5    0.26    1.60   0
 -18  -4   5    0.31    2.34   0
 -18   4   5    1.39    2.36   0
  18  -4  -5    1.04    2.56   0
  18   4   5    0.63    1.75   0
 -18  -4   5    2.75    2.53   0
 -19   4   5    0.97    2.50   0
 -19  -4  -5    0.72    1.80   0
  19  -4  -5   -0.70    2.80   0
 -19   4  -5    0.77    2.40   0
  19  -4   5   -0.44    2.51   0
  19   4   5    1.33    1.79   0
 -19  -4   5    0.80    2.68   0
 -19  -4   5    1.34    2.39   0
   0  -5  -5    0.81    1.55   0
   0   5  -5    0.67    1.31   0
   0  -5  -5    2.73    2.02   0
   0  -5   5    0.31    1.48   0
  -1  -5  -5    0.92    1.52   0
  -1   5  -5    1.51    1.36   0
   1  -5  -5    1.09    2.05   0
   1  -5   5    2.98    1.50   0
   1  -5  -5    2.72    1.61   0
  -1  -5   5    1.83    2.06   0
   1   5  -5    2.63    1.93   0
  -1  -5  -5    1.84    1.37   0
   2  -5  -5    1.33    1.52   0
  -2  -5  -5    2.55    1.57   0
  -2  -5   5    2.03    2.11   0
  -2  -5  -5    2.98    2.00   0
  -2   5  -5    2.00    1.82   0
   2   5  -5    2.39    1.37   0
   2  -5  -5    1.28    2.03   0
   2  -5   5    2.25    2.06   0
  -3  -5  -5    2.52    1.95   0
  -3   5  -5    3.22    1.85   0
   3  -5  -5    0.24    1.94   0
  -3  -5   5    1.15    1.98   0
   3   5  -5    1.77    1.36   0
   3  -5   5    3.66    1.55   0
  -3  -5  -5    1.68    1.56   0
   3  -5  -5    0.95    1.54   0
   4  -5  -5    1.91    1.41   0
  -4  -5  -5    0.85    1.99   0
  -4   5  -5   -0.97    1.84   0
   4  -5  -5    1.54    1.39   0
  -4  -5   5   -0.79    2.04   0
   4  -5   5    1.46    2.06   0
  -4  -5  -5    1.09    1.50   0
  -4  -5   5   -0.10    1.45   0
  -5   5  -5    1.90    1.88   0
  -5  -5  -5    3.32    1.50   0
   5  -5  -5    2.89    2.09   0
   5  -5   5    1.34    1.55   0
  -5  -5   5    2.42    1.61   0
   5  -5  -5    0.79    2.00   0
  -5  -5   5    3.17    2.02   0
  -6  -5   5    1.73    2.20   0
  -6  -5   5    2.90    1.57   0
   6  -5  -5    2.81    2.15   0
  -6  -5  -5    2.78    1.48   0
   6  -5   5    4.73    2.14   0
   6  -5  -5   -0.11    2.11   0
  -6   5  -5    1.76    1.35   0
  -7  -5   5    3.66    2.21   0
  -7   5  -5    2.79    2.12   0
  -7  -5   5    6.03    2.07   0
   7  -5  -5    5.60    2.34   0
   7   5   5    5.01    1.50   0
   7  -5  -5    4.45    1.70   0
   7  -5   5    2.76    1.61   0
  -7  -5  -5    4.30    1.55   0
   8  -5  -5    3.58    2.21   0
   8  -5   5    3.49    1.63   0
  -8  -5   5    4.79    1.49   0
  -8   5  -5    3.80    1.51   0
  -8  -5   5    8.99    2.10   0
  -8  -5  -5    3.55    1.51   0
   8   5   5    4.09    1.55   0
   8  -5  -5    4.48    2.18   0
  -9  -5  -5    3.00    1.55   0
  -9  -5   5    5.93    1.95   0
  -9  -5   5    5.89    2.06   0
   9  -5  -5    2.25    2.19   0
   9   5   5    4.70    1.48   0
   9  -5   5    3.91    2.27   0
  -9   5  -5    3.33    1.51   0
   9  -5  -5    3.27    2.12   0
  10   5   5    1.89    1.41   0
 -10  -5  -5    4.25    2.20   0
 -10  -5   5   -1.24    1.64   0
 -10  -5   5    0.75    2.09   0
 -10   5  -5   -0.22    1.53   0
  10  -5  -5   -0.97    2.11   0
  10  -5   5    0.43    1.58   0
  11   5   5    2.76    2.06   0
 -11  -5  -5    1.25    2.24   0
  11  -5  -5    1.53    1.71   0
  11  -5   5   -0.58    2.35   0
 -11  -5   5    1.32    1.65   0
 -11   5  -5    1.33    1.55   0
 -11  -5   5    2.15    1.94   0
 -12  -5   5    0.31    2.14   0
 -12   5  -5    1.22    2.16   0
 -12  -5   5    1.14    1.60   0
  12  -5  -5    2.33    2.38   0
  12   5   5    0.18    1.50   0
 -12   5   5    1.06    1.54   0
  12  -5   5   -0.69    1.76   0
 -12  -5  -5   -2.08    2.24   0
 -13   5   5    1.62    2.20   0
 -13   5  -5   -1.42    2.15   0
 -13  -5   5    1.70    1.65   0
 -13  -5   5    1.35    2.15   0
  13  -5  -5   -0.72    2.42   0
  13   5   5    0.86    2.25   0
 -13  -5  -5    0.59    2.21   0
  13  -5   5   -1.42    2.35   0
 -14   5   5   -0.19    2.10   0
  14   5   5    2.77    1.62   0
 -14  -5   5   -0.88    1.62   0
 -14  -5   5    0.45    1.65   0
 -14   5  -5    1.19    1.54   0
 -14  -5  -5    0.91    1.77   0
  14  -5  -5   -0.06    2.29   0
  14  -5   5   -1.00    1.63   0
  15  -5   5    0.97    1.81   0
 -15  -5   5    1.25    2.26   0
 -15   5   5    1.03    2.27   0
 -15  -5   5    0.97    1.74   0
  15   5   5    0.58    1.66   0
 -15  -5  -5    1.10    1.70   0
 -15   5  -5    0.15    2.25   0
  15  -5  -5    0.13    1.75   0
 -16   5  -5   -1.21    2.28   0
  16  -5  -5    1.10    2.46   0
  16  -5   5    1.38    2.45   0
 -16  -5   5    1.67    2.51   0
  16   5   5   -1.61    2.46   0
 -16  -5  -5    0.81    1.77   0
 -16   5   5   -1.42    2.23   0
 -16  -5   5   -0.68    1.71   0
  17  -5  -5   -0.22    2.45   0
  17   5   5   -2.38    2.55   0
 -17  -5   5   -2.36    2.63   0
 -17   5  -5    2.53    1.80   0
 -17  -5  -5   -1.48    1.82   0
  17  -5   5    1.48    1.84   0
 -17   5   5    0.15    1.52   0
 -17  -5   5    1.73    2.37   0
  -1  -6  -5    1.16    1.51   0
   1   6  -5   -1.26    1.90   0
   1  -6  -5    1.42    1.44   0
  -1  -6  -5   -0.18    2.29   0
   1  -6   5   -1.47    1.51   0
  -1   6  -5    0.65    1.99   0
   1  -6  -5    0.54    1.90   0
  -1  -6   5    2.98    2.04   0
  -2   6  -5   -0.24    1.89   0
  -2  -6   5    1.01    2.08   0
   2  -6   5   -0.79    2.03   0
  -2  -6  -5   -2.13    1.46   0
   2  -6  -5   -0.55    2.07   0
   2  -6  -5    0.38    1.38   0
  -2  -6  -5   -0.07    2.16   0
  -3  -6  -5   -0.83    1.45   0
  -3   6  -5   -1.03    1.40   0
  -3  -6   5   -0.30    1.46   0
  -3  -6   5    1.88    1.51   0
   3  -6   5    0.85    2.07   0
   3  -6  -5   -0.41    1.45   0
   3  -6  -5    0.60    1.47   0
  -3  -6  -5   -0.44    1.56   0
  -4  -6   5   -0.75    1.47   0
  -4  -6  -5   -1.90    2.01   0
  -4  -6   5    1.55    2.13   0
   4  -6  -5    1.20    2.07   0
  -4   6  -5   -0.57    1.41   0
   4  -6  -5    0.04    2.03   0
   4  -6   5   -0.23    2.08   0
  -4  -6  -5    0.26    1.53   0
   5  -6  -5    0.95    1.54   0
   5  -6  -5    1.82    2.15   0
  -5  -6  -5    2.63    1.44   0
  -5   6  -5    0.43    2.07   0
  -5  -6   5   -0.24    2.20   0
  -5  -6  -5    2.28    2.16   0
   5  -6   5    1.72    2.17   0
  -5  -6   5    1.14    1.61   0
  -6  -6  -5    5.19    2.09   0
  -6   6  -5    1.79    1.43   0
   6  -6  -5    1.63    1.57   0
   6  -6  -5    3.69    2.14   0
  -6  -6  -5    2.52    2.18   0
   6  -6   5   -0.07    1.58   0
  -6  -6   5    3.01    2.25   0
  -6  -6   5    2.68    1.53   0
  -7  -6  -5    1.34    1.39   0
  -7   6  -5    0.70    1.54   0
   7  -6  -5   -0.16    1.60   0
  -7  -6   5    1.15    1.48   0
  -7  -6  -5    0.48    2.02   0
   7  -6  -5    1.03    1.44   0
   7  -6   5    2.25    1.64   0
  -7  -6   5    2.51    1.59   0
  -8  -6  -5   -0.37    1.40   0
  -8   6  -5   -0.59    2.09   0
   8  -6  -5    3.10    2.21   0
  -8  -6  -5   -0.26    1.49   0
  -8  -6   5    0.77    2.08   0
  -8  -6   5    0.14    2.21   0
   8  -6   5    3.51    2.31   0
   8  -6  -5    1.35    1.58   0
  -9  -6   5    0.86    2.16   0
   9  -6  -5   -0.03    1.58   0
  -9  -6  -5    1.11    1.41   0
  -9   6  -5    1.21    2.06   0
  -9  -6   5    0.78    1.57   0
  -9  -6  -5   -0.21    1.48   0
   9  -6   5    1.62    2.31   0
   9  -6  -5    0.78    1.56   0
  10  -6  -5    0.24    2.36   0
 -10  -6  -5   -0.24    1.54   0
 -10  -6   5   -0.68    2.32   0
  10  -6   5    1.18    1.72   0
 -10   6  -5    0.92    2.15   0
  10  -6  -5   -1.04    2.34   0
 -10  -6   5    2.02    2.11   0
 -11   6  -5   -0.95    2.22   0
 -11  -6   5    1.33    2.25   0
  11  -6  -5    0.09    2.33   0
  11  -6   5   -0.47    1.68   0
 -11  -6  -5   -0.68    2.29   0
  11  -6  -5   -0.98    1.73   0
 -11  -6   5    0.64    2.44   0
 -12  -6  -5    2.96    2.43   0
  12  -6  -5    1.50    1.68   0
  12  -6  -5    1.40    2.37   0
 -12   6  -5   -1.06    1.58   0
 -12  -6   5   -1.24    2.27   0
 -12  -6   5   -1.00    1.71   0
  12  -6   5    4.04    2.35   0
 -13  -6   5    1.89    2.41   0
 -13   6  -5   -1.90    1.59   0
  13  -6  -5    1.33    2.46   0
  13  -6  -5    0.27    2.47   0
 -13  -6   5    0.34    1.60   0
  13  -6   5    1.31    1.75   0
 -13  -6  -5    0.74    1.65   0
 -14  -6   5   -0.05    2.37   0
 -14  -6   5    1.14    2.24   0
  14  -6  -5    2.30    2.60   0
  14   6   5    1.14    1.72   0
 -14  -6  -5    1.15    1.69   0
  14  -6   5    1.97    1.88   0
 -14   6  -5    2.65    2.34   0
 -15  -6   5    0.99    1.71   0
 -15   6  -5    0.92    1.78   0
 -15  -6   5   -1.40    1.84   0
  15   6   5    0.59    2.60   0
 -15  -6  -5    0.92    1.85   0
  15  -6  -5    1.02    1.90   0
  15  -6   5    0.48    2.51   0
   0  -7  -5    1.91    2.16   0
   0  -7  -5    0.55    1.48   0
   0  -7   5    0.47    2.16   0
  -1  -7  -5    1.37    1.54   0
   1  -7   5   -0.58    1.50   0
   1  -7  -5   -0.35    2.21   0
  -1   7  -5    0.30    2.01   0
  -1  -7   5    1.17    2.10   0
   1  -7  -5   -0.05    2.13   0
  -1  -7  -5   -1.27    2.11   0
  -2  -7   5   -0.59    1.55   0
   2  -7  -5   -1.17    1.96   0
   2  -7  -5   -0.03    1.47   0
  -2  -7   5   -0.35    1.54   0
   2  -7   5    0.80    1.60   0
  -2   7  -5   -0.33    1.44   0
  -2  -7  -5    4.68    2.11   0
  -2  -7  -5   -0.83    1.55   0
  -3   7  -5    1.96    2.06   0
  -3  -7   5    2.42    2.11   0
  -3  -7  -5   -0.31    1.43   0
   3  -7  -5    0.72    2.35   0
   3  -7   5    1.85    2.18   0
  -3  -7   5    0.43    1.49   0
  -3  -7  -5    2.72    2.25   0
   3  -7  -5    0.63    1.66   0
  -4  -7  -5    0.25    2.18   0
  -4   7  -5    0.04    1.46   0
   4  -7  -5    1.54    2.27   0
   4  -7   5   -0.40    2.20   0
   4  -7  -5    2.99    2.28   0
  -4  -7  -5    1.08    1.60   0
  -4  -7   5    1.34    1.53   0
  -4  -7   5    1.72    1.56   0
  -5  -7  -5    0.21    1.57   0
  -5  -7  -5    0.88    2.37   0
   5  -7  -5   -0.95    1.64   0
  -5  -7   5    0.73    1.57   0
   5  -7   5   -0.48    2.24   0
   5  -7  -5    1.34    1.61   0
  -5   7  -5   -0.64    2.16   0
  -5  -7   5   -0.42    1.60   0
  -6  -7   5    1.98    2.41   0
  -6  -7  -5    1.10    2.19   0
  -6  -7   5    2.77    2.26   0
   6  -7  -5    1.01    2.21   0
  -6  -7  -5    1.46    1.59   0
   6  -7   5    2.63    2.35   0
  -6   7  -5    3.30    2.28   0
   6  -7  -5    1.20    1.61   0
  -7  -7  -5   -1.57    2.14   0
  -7   7  -5    0.48    1.51   0
  -7  -7   5   -1.63    2.27   0
  -7  -7  -5    2.48    1.75   0
   7  -7  -5    1.40    2.35   0
   7  -7  -5    0.22    2.46   0
   7  -7   5    1.01    2.45   0
  -7  -7   5    0.92    2.35   0
  -8  -7  -5    1.01    2.14   0
  -8   7  -5   -0.94    1.60   0
  -8  -7   5    0.97    1.63   0
   8  -7  -5    2.57    2.38   0
  -8  -7  -5   -0.06    2.21   0
  -8  -7   5    1.02    1.82   0
   8  -7  -5    1.10    2.33   0
   8  -7   5    1.64    2.43   0
   9  -7  -5   -0.89    1.84   0
  -9  -7  -5    1.86    2.17   0
  -9   7  -5   -0.18    1.66   0
  -9  -7   5    0.34    1.64   0
   9  -7  -5    1.10    2.49   0
  -9  -7  -5    0.42    1.73   0
   9  -7   5    1.56    2.34   0
  -9  -7   5    0.95    1.69   0
 -10  -7  -5   -0.12    1.54   0
 -10  -7   5    3.67    2.38   0
 -10  -7  -5    1.63    1.64   0
 -10   7  -5   -0.71    1.62   0
 -10  -7   5    1.36    2.38   0
  10  -7  -5   -0.05    2.58   0
  10  -7  -5    0.49    1.71   0
  10  -7   5   -1.14    1.80   0
  11  -7  -5    2.88    2.50   0
 -11  -7  -5    0.99    1.62   0
 -11  -7  -5   -0.70    2.43   0
 -11   7  -5   -1.36    2.24   0
  11  -7  -5    0.81    1.80   0
  11  -7   5    1.30    1.77   0
 -11  -7   5    0.12    2.45   0
 -11  -7   5    1.83    1.64   0
   1  -8  -5    0.82    1.63   0
  -1  -8  -5   -0.94    2.31   0
   1  -8  -5    1.25    1.76   0
  -1  -8   5    2.42    2.39   0
   1  -8   5    4.39    2.39   0
  -1  -8   5   -1.95    1.72   0
  -1  -8  -5    1.82    2.36   0
   2  -8  -5   -0.86    2.61   0
  -2  -8   5    1.04    2.41   0
  -2  -8  -5    1.77    1.54   0
  -2  -8   5    1.84    1.71   0
   2  -8   5    0.42    1.77   0
   2  -8  -5    1.84    1.76   0
  -2  -8  -5    0.54    1.64   0
  -3   8  -5    0.73    1.56   0
   3  -8  -5    2.33    2.34   0
   3  -8  -5    0.09    1.79   0
  -3  -8  -5    0.80    2.32   0
   3  -8   5    4.09    2.42   0
  -3  -8   5    1.18    1.73   0
  -3  -8   5    0.51    2.31   0
  -3  -8  -5    0.58    1.73   0
  -4  -8   5   -0.35    1.80   0
  -4   8  -5    1.60    2.29   0
   4  -8  -5    2.10    1.66   0
  -4  -8   5   -0.73    2.51   0
  -4  -8  -5    1.46    1.72   0
   4  -8   5   -1.33    2.49   0
  -4  -8  -5    3.30    2.56   0
   4  -8  -5    1.73    2.46   0
   5  -8   5    0.99    1.78   0
  -5  -8  -5    0.53    2.43   0
   5  -8  -5    3.39    2.50   0
  -5   8  -5   -0.39    1.65   0
  -5  -8  -5    0.29    1.87   0
   5  -8  -5    2.15    2.69   0
   0   0   6   22.78    2.34   0
   0   0  -6   22.16    2.41   0
  -1   0  -6   -0.34    2.04   0
   1   0   6   -0.86    1.98   0
  -1   0   6    0.51    1.93   0
   1   0  -6    1.74    2.75   0
  -2   0  -6   38.37    3.27   0
  -2   0   6   37.53    3.50   0
   2   0   6   39.47    2.53   0
   2   0  -6   42.09    3.48   0
  -3   0  -6   66.37    2.74   0
   3   0  -6   68.96    4.01   0
  -3   0   6   63.20    4.09   0
   3   0   6   65.63    2.67   0
   4   0  -6   37.94    3.69   0
  -4   0   6   33.41    4.01   0
  -4   0  -6   36.81    2.84   0
   4   0   6   33.49    2.36   0
   5   0   6    7.53    1.76   0
  -5   0   6    6.23    4.02   0
  -5   0  -6    7.37    1.75   0
  -6   0  -6    1.66    1.73   0
   6   0   6    2.20    1.48   0
  -7   0  -6   -0.16    1.63   0
   7   0   6    3.48    2.24   0
  -8   0  -6    3.33    1.61   0
   8   0   6    2.06    2.28   0
  -9   0   6    1.65    3.96   0
   9   0   6    2.79    1.45   0
  -9   0  -6    1.79    2.14   0
 -10   0   6   30.92    4.47   0
 -10   0  -6   32.11    1.96   0
  10   0   6   28.67    1.94   0
 -10   0   6   27.95    4.55   0
 -11   0  -6   17.19    1.90   0
 -11   0   6   18.55    3.24   0
  11   0   6   19.02    1.87   0
 -11   0   6   19.17    4.14   0
 -12   0  -6    4.92    2.46   0
  12   0   6    3.47    2.38   0
 -12   0   6    1.22    2.98   0
 -13   0   6    1.83    3.21   0
 -13   0  -6    3.21    1.76   0
  13   0  -6    3.34    2.75   0
  13   0   6    3.47    1.66   0
 -14   0  -6   -0.27    1.79   0
  14   0   6    3.01    1.61   0
 -14   0   6    0.16    3.13   0
  14   0  -6    1.42    2.77   0
 -15   0  -6    2.39    1.77   0
  15   0  -6    1.30    2.25   0
  15   0   6    0.54    2.24   0
 -15   0   6    0.58    3.05   0
 -16   0  -6    4.52    1.79   0
  16   0  -6    4.05    2.84   0
 -16   0   6    4.73    2.41   0
  16   0   6    1.08    2.27   0
 -17   0   6    1.25    2.81   0
  17   0   6    2.29    1.47   0
 -17   0  -6    1.20    1.70   0
  17   0  -6    1.22    2.68   0
 -18   0   6    0.50    2.93   0
  18   0   6    0.66    1.57   0
 -18   0  -6    0.82    1.76   0
  18   0  -6    0.80    2.83   0
 -19   0  -6    1.23    1.79   0
 -19   0   6    0.11    2.39   0
  19   0  -6    0.41    2.36   0
  19   0   6    2.57    2.32   0
  20   0   6    1.09    1.72   0
  20   0  -6    0.51    2.29   0
 -20   0   6    0.32    2.42   0
 -20   0  -6   -0.80    1.73   0
  21   0   6    2.15    1.74   0
 -21   0   6   -0.01    2.65   0
 -21   0  -6    1.67    1.78   0
  21   0  -6    0.59    2.69   0
  22   0  -6    0.88    3.23   0
  22   0   6    0.57    2.63   0
 -22   0  -6    0.87    1.85   0
   1   1   6    1.74    1.82   0
  -1  -1  -6    2.14    2.68   0
   1   1  -6    2.33    2.41   0
   1  -1  -6    2.52    2.52   0
  -1   1  -6    3.51    2.52   0
  -1  -1   6    2.84    2.58   0
  -1   1   6    2.81    2.38   0
   1  -1   6    2.83    2.71   0
   2   1   6    6.81    1.78   0
   2   1  -6    6.47    2.26   0
  -2   1   6    4.93    1.71   0
   2  -1  -6    5.41    2.61   0
  -2   1  -6    6.47    1.79   0
  -2  -1   6    7.12    2.58   0
   2  -1   6    5.86    2.69   0
  -2  -1  -6    5.78    2.68   0
   3  -1   6    1.51    2.63   0
  -3   1   6   -0.19    2.71   0
  -3  -1  -6    0.12    1.87   0
   3  -1  -6    0.67    3.04   0
  -3  -1   6    0.97    2.39   0
   3   1  -6    0.17    2.03   0
  -3   1  -6   -1.08    1.65   0
   3   1   6    0.73    1.72   0
   4  -1   6   58.11    2.56   0
   4   1  -6   72.37    3.29   0
  -4  -1  -6   64.59    2.65   0
  -4  -1   6   70.89    3.36   0
   4  -1  -6   65.03    4.41   0
  -4   1  -6   66.59    2.45   0
  -4   1   6   70.46    4.39   0
   4   1   6   68.53    2.62   0
   5  -1   6    2.05    2.26   0
   5  -1  -6    0.37    3.19   0
  -5  -1   6    0.37    1.43   0
  -5  -1  -6    1.90    1.74   0
   5  -1  -6    0.52    3.51   0
  -5   1  -6    2.46    2.29   0
   5   1  -6    0.99    1.87   0
   5   1   6    0.10    1.66   0
  -6  -1  -6    9.11    1.79   0
  -6  -1   6   10.56    2.30   0
  -6  -1   6   12.66    2.29   0
   6  -1   6   11.17    2.47   0
  -6   1  -6   11.88    1.76   0
   6   1   6   12.34    1.71   0
   7  -1   6   35.68    2.06   0
  -7  -1   6   43.58    3.55   0
  -7  -1   6   40.57    2.91   0
  -7  -1  -6   35.40    2.01   0
  -7   1  -6   38.98    2.56   0
   7   1   6   38.12    1.95   0
   8  -1   6    2.25    1.60   0
  -8  -1  -6    3.04    2.22   0
  -8  -1   6    1.79    2.55   0
   8   1   6    2.70    1.48   0
  -8   1  -6    1.89    1.55   0
  -8  -1   6    1.82    2.32   0
  -9  -1  -6    5.16    2.20   0
  -9  -1   6    5.09    2.26   0
   9  -1   6    2.24    1.66   0
  -9  -1   6    5.36    2.49   0
  -9   1  -6    6.68    2.16   0
   9   1   6    5.68    2.16   0
 -10  -1   6    5.16    2.50   0
  10   1   6    4.81    1.54   0
 -10  -1  -6    4.05    2.34   0
  10  -1   6    8.67    2.43   0
 -10   1  -6    7.74    2.44   0
 -10  -1   6    4.77    2.86   0
 -11  -1   6    2.31    2.07   0
 -11   1   6    2.28    3.80   0
 -11  -1  -6    2.45    1.71   0
  11  -1   6    3.18    2.39   0
  11  -1  -6    2.38    3.62   0
 -11  -1   6    1.50    2.35   0
 -11   1  -6    4.81    2.40   0
  11   1   6    3.98    2.29   0
  12  -1  -6    3.04    3.55   0
 -12  -1   6    2.17    1.89   0
 -12   1   6    2.31    2.97   0
 -12   1  -6    5.47    2.52   0
 -12  -1   6    2.29    2.35   0
 -12  -1  -6   -0.01    1.76   0
  12  -1   6   -0.02    1.66   0
  12   1   6    3.35    1.61   0
  13   1   6    0.85    1.54   0
  13  -1  -6    0.25    3.14   0
 -13  -1   6    0.19    1.95   0
 -13  -1  -6   -0.17    1.73   0
 -13   1   6    0.62    2.65   0
 -13  -1   6    0.54    2.24   0
  13  -1   6    1.72    1.73   0
 -13   1  -6    0.03    2.40   0
  14  -1  -6    0.46    2.87   0
  14   1   6    4.54    2.31   0
 -14  -1   6    0.13    2.42   0
 -14   1   6    1.50    3.10   0
  14  -1   6   -0.79    2.39   0
 -14  -1   6    0.76    2.42   0
 -14   1  -6   -1.75    1.73   0
 -14  -1  -6    1.57    2.38   0
  15  -1  -6    0.16    2.72   0
 -15  -1   6    1.06    2.11   0
  15   1   6    1.96    2.14   0
 -15  -1  -6    3.66    2.32   0
 -15  -1   6   -0.18    2.36   0
  15  -1   6   -2.43    2.23   0
 -15   1   6    0.70    2.67   0
 -15   1  -6   -0.98    2.26   0
  16   1   6   -0.19    2.13   0
 -16  -1  -6    3.23    1.70   0
 -16  -1   6    1.35    2.45   0
  16  -1  -6   -0.14    2.71   0
 -16   1   6    0.65    2.61   0
  16  -1   6    1.71    1.54   0
 -16   1  -6   -0.29    1.56   0
 -16  -1   6   -0.09    1.97   0
 -17  -1  -6   -0.10    1.73   0
 -17  -1   6    0.73    2.31   0
 -17   1   6    0.97    2.77   0
  17  -1   6   -0.10    2.28   0
  17   1   6   -1.97    2.30   0
 -17   1  -6    2.79    1.61   0
  17  -1  -6    1.59    2.76   0
 -18  -1   6    0.80    2.49   0
  18   1   6    1.24    2.28   0
  18  -1  -6    1.06    2.36   0
 -18   1   6    0.26    2.32   0
  18  -1   6    0.61    1.56   0
 -18  -1  -6    4.23    2.32   0
 -18   1  -6   -1.72    2.24   0
 -19  -1   6    0.29    2.54   0
 -19  -1  -6   -0.77    1.56   0
  19  -1  -6    1.16    2.96   0
 -19   1   6    0.97    2.73   0
  19  -1   6   -1.86    1.73   0
 -19   1  -6    1.05    1.70   0
  19   1   6    2.50    2.23   0
 -20  -1  -6   -0.61    1.65   0
 -20  -1   6    0.86    2.19   0
  20   1   6   -1.57    2.32   0
  20  -1  -6    1.11    2.98   0
 -20   1   6    0.13    3.03   0
  20  -1   6    0.57    2.38   0
 -20   1  -6    2.04    1.77   0
 -20  -1   6    0.40    2.41   0
 -21  -1  -6    2.05    2.40   0
 -21   1   6    0.83    3.12   0
 -21  -1   6    1.37    2.52   0
 -21   1  -6    0.25    1.87   0
  21  -1   6    2.50    1.66   0
  21   1   6    3.14    2.32   0
  21  -1  -6    0.36    2.59   0
 -21  -1   6    0.91    2.60   0
   0   2   6   64.32    3.01   0
   0   2  -6   63.01    2.39   0
   0  -2   6   58.69    2.45   0
   0  -2  -6   60.24    2.94   0
   1   2   6    9.96    1.75   0
  -1  -2  -6    8.29    2.47   0
   1  -2   6    9.98    2.49   0
   1   2  -6    8.69    1.67   0
   1  -2  -6    8.30    1.81   0
  -1   2  -6    9.32    1.64   0
  -1  -2   6    9.41    2.42   0
  -1   2   6    8.94    2.37   0
  -2  -2   6    1.76    2.25   0
   2  -2  -6    1.33    2.04   0
   2   2  -6    1.90    1.52   0
   2  -2   6    2.07    1.77   0
  -2   2  -6    3.34    2.29   0
   2   2   6    1.64    1.64   0
  -2   2   6    1.86    1.46   0
  -2  -2  -6    2.24    1.70   0
   3   2  -6    1.69    1.47   0
   3  -2  -6    2.19    2.09   0
  -3   2  -6    1.12    2.15   0
   3   2   6    1.79    1.60   0
   3  -2   6    2.18    1.73   0
  -3  -2  -6    3.07    1.71   0
  -3  -2   6    1.02    1.54   0
   4   2  -6    8.37    1.57   0
   4  -2  -6    7.89    1.99   0
   4   2   6   10.12    1.64   0
  -4   2  -6    8.66    1.58   0
  -4  -2   6    8.60    1.66   0
   4  -2  -6    9.11    2.22   0
   4  -2   6    7.29    1.67   0
  -4  -2  -6    7.24    2.29   0
   5  -2  -6    1.07    1.92   0
   5   2  -6    1.10    1.87   0
  -5  -2   6    0.50    1.93   0
   5   2   6    1.17    1.38   0
  -5  -2  -6    1.12    2.14   0
  -5   2  -6    1.84    1.42   0
   5  -2   6    1.87    1.59   0
   5  -2  -6    1.04    2.13   0
   6  -2  -6    1.98    2.12   0
   6   2   6    2.98    1.42   0
  -6  -2   6    2.54    1.99   0
  -6   2  -6    2.14    1.51   0
   6  -2  -6    3.55    2.52   0
  -6  -2  -6    2.66    1.55   0
  -6  -2   6    2.32    2.00   0
   6  -2   6    2.00    1.66   0
   7  -2   6   21.74    2.25   0
  -7  -2   6   24.93    2.38   0
   7  -2  -6   24.83    3.16   0
   7  -2  -6   24.27    2.68   0
   7   2   6   24.48    1.67   0
  -7   2  -6   18.97    1.68   0
  -7  -2  -6   22.82    1.71   0
  -7  -2   6   24.85    2.43   0
   8  -2   6    3.25    1.61   0
  -8  -2   6    0.94    1.45   0
   8  -2  -6    1.02    2.52   0
  -8  -2   6    1.88    2.04   0
   8   2   6    2.44    1.98   0
  -8  -2  -6   -0.94    2.18   0
  -8   2  -6    0.75    2.11   0
   8  -2  -6    1.23    2.21   0
   9  -2   6   13.98    1.75   0
  -9  -2  -6   16.56    1.75   0
  -9  -2   6   18.35    2.28   0
  -9   2  -6   15.06    1.74   0
   9  -2  -6   20.38    3.09   0
   9   2   6   20.96    2.28   0
   9  -2  -6   17.42    3.43   0
  -9  -2   6   20.87    2.56   0
  10  -2   6    9.97    2.67   0
  10  -2  -6    9.61    3.32   0
 -10  -2   6   10.59    2.17   0
  10   2   6    6.99    1.61   0
 -10  -2  -6   11.44    1.72   0
 -10  -2   6   10.84    2.29   0
 -10   2  -6   11.01    1.80   0
 -11   2   6    6.44    2.53   0
 -11  -2   6    6.96    2.07   0
  11  -2  -6    5.68    3.11   0
 -11  -2   6    6.99    2.28   0
  11   2   6    6.97    2.11   0
 -11  -2  -6    7.02    2.36   0
 -11   2  -6    8.80    2.28   0
  11  -2   6    6.38    1.86   0
 -12  -2   6    7.05    1.85   0
 -12   2   6    5.34    2.69   0
 -12  -2  -6    6.46    1.80   0
  12  -2  -6    6.13    3.21   0
  12   2   6    8.75    2.23   0
 -12   2  -6    9.18    2.36   0
  12  -2   6    4.84    1.81   0
 -12  -2   6    6.66    2.10   0
 -13  -2   6    1.64    1.36   0
 -13   2   6    0.23    2.59   0
  13  -2   6    1.81    1.69   0
  13   2   6    0.60    1.53   0
 -13   2  -6    3.20    1.73   0
  13  -2  -6    0.26    3.07   0
 -13  -2  -6   -0.16    2.28   0
 -13  -2   6    0.74    2.21   0
 -14  -2   6    2.69    1.99   0
 -14   2   6    1.22    2.65   0
  14  -2   6   -1.24    1.70   0
 -14  -2  -6    3.76    1.72   0
 -14   2  -6    4.14    1.61   0
  14   2   6    1.40    1.53   0
 -14  -2   6    1.47    2.34   0
  14  -2  -6    1.43    2.98   0
 -15   2   6    0.64    2.54   0
  15   2   6   -0.64    2.27   0
 -15  -2  -6    4.30    2.32   0
  15  -2   6   -0.85    1.57   0
 -15  -2   6    1.58    2.07   0
 -15  -2   6   -0.18    2.27   0
 -15   2  -6   -4.03    2.12   0
  15  -2  -6    0.61    2.87   0
  16  -2  -6    3.13    2.85   0
 -16  -2   6    3.82    2.29   0
 -16  -2  -6    4.08    1.72   0
 -16  -2   6    4.09    2.41   0
  16   2   6    1.73    1.66   0
 -16   2  -6    4.54    2.26   0
  16  -2   6    2.80    1.51   0
 -16   2   6    4.12    2.72   0
  17  -2   6   -1.47    1.64   0
 -17  -2   6    0.98    2.04   0
  17  -2  -6   -0.33    2.40   0
 -17  -2   6    0.13    2.29   0
  17   2   6   -0.93    1.71   0
 -17  -2  -6    2.34    2.46   0
 -17   2  -6   -1.01    1.55   0
 -17   2   6    0.62    2.71   0
 -18  -2   6    0.93    2.23   0
 -18  -2  -6    0.57    1.68   0
 -18   2   6    0.06    2.74   0
 -18  -2   6    1.14    2.34   0
  18  -2  -6    0.54    2.54   0
  18  -2   6    0.59    1.72   0
  18   2   6    4.10    2.31   0
 -18   2  -6    1.93    2.42   0
 -19  -2   6    0.58    2.36   0
 -19   2   6    0.16    2.30   0
 -19  -2  -6    0.60    2.37   0
  19   2   6    1.12    1.58   0
  19  -2  -6    1.77    2.95   0
 -19  -2   6   -0.07    2.53   0
 -19   2  -6   -0.67    1.64   0
  19  -2   6   -0.87    2.37   0
  20   2   6   -1.06    1.74   0
 -20  -2  -6    0.52    1.71   0
 -20   2   6    0.34    3.00   0
  20  -2   6    1.25    2.49   0
 -20  -2   6    0.69    2.65   0
 -20  -2   6    1.00    2.32   0
 -20   2  -6   -0.73    2.36   0
  20  -2  -6    0.60    3.11   0
  21   2   6   -0.56    1.85   0
 -21  -2   6    0.74    2.84   0
 -21  -2  -6    1.17    2.56   0
 -21   2   6   -0.08    2.99   0
 -21   2  -6   -0.75    1.74   0
  21  -2   6    3.82    2.59   0
  21  -2  -6    0.56    3.18   0
 -21  -2   6    1.96    2.54   0
  -1  -3  -6    6.13    1.65   0
   1   3   6    5.06    1.56   0
  -1   3  -6    5.49    1.45   0
   1  -3   6    4.44    1.65   0
   1  -3  -6    4.74    1.64   0
  -1  -3   6    8.17    2.19   0
   1   3  -6    6.11    1.50   0
   2  -3  -6    3.53    1.41   0
  -2  -3  -6    1.99    1.59   0
  -2   3  -6    1.89    1.33   0
  -2  -3   6    1.95    2.11   0
   2  -3   6    3.19    1.50   0
   2   3  -6    2.99    1.38   0
   2  -3  -6    2.12    2.14   0
   2   3   6    3.23    1.52   0
   3  -3  -6   22.46    2.35   0
  -3  -3  -6   21.11    2.41   0
  -3   3  -6   20.54    1.57   0
  -3  -3   6   20.23    2.40   0
   3   3  -6   22.19    2.20   0
   3   3   6   19.56    1.77   0
   3  -3   6   21.04    2.20   0
   3  -3  -6   20.77    2.19   0
  -4  -3  -6    8.85    2.20   0
   4  -3  -6   11.47    1.67   0
  -4  -3   6    9.39    1.65   0
   4   3   6   10.02    1.45   0
  -4   3  -6    9.34    1.54   0
   4   3  -6   10.26    2.10   0
   4  -3   6    8.42    2.05   0
   4  -3  -6   10.41    2.00   0
  -5  -3  -6    1.62    1.97   0
   5   3   6    1.79    1.30   0
   5  -3  -6    1.58    1.94   0
  -5  -3   6    0.83    1.45   0
  -5   3  -6   -0.33    1.94   0
   5  -3  -6    2.60    2.16   0
   5  -3   6    1.25    2.15   0
   5   3  -6    3.35    2.01   0
  -6  -3  -6    4.71    2.11   0
   6   3   6    4.27    2.03   0
  -6  -3   6    4.48    1.50   0
  -6  -3   6    4.08    2.05   0
   6  -3  -6    4.72    1.99   0
  -6   3  -6    3.75    1.46   0
   6  -3   6    3.47    1.58   0
   6  -3  -6    4.21    2.14   0
   7   3   6    1.88    2.02   0
  -7  -3   6    0.39    1.41   0
   7  -3  -6    1.79    2.12   0
  -7   3  -6    1.75    1.36   0
  -7  -3   6    0.30    1.39   0
   7  -3   6    0.71    1.58   0
  -7  -3  -6    0.43    2.14   0
   7  -3  -6    0.30    2.02   0
   8   3   6    1.88    2.01   0
   8  -3  -6    1.22    2.07   0
  -8  -3   6    1.19    2.00   0
  -8   3  -6    0.19    1.49   0
   8  -3  -6    0.92    2.12   0
  -8  -3  -6   -0.23    2.18   0
   8  -3   6    0.42    2.30   0
  -8  -3   6    1.27    2.18   0
  -9  -3   6    1.29    2.13   0
  -9  -3   6    1.17    2.04   0
  -9   3  -6    2.26    1.55   0
   9  -3  -6    0.30    2.11   0
  -9  -3  -6    0.23    1.58   0
   9  -3  -6    1.27    1.99   0
   9   3   6    0.28    1.48   0
   9  -3   6    2.46    1.69   0
  10  -3   6    3.11    2.45   0
 -10  -3   6    2.04    2.13   0
  10  -3  -6    1.59    2.35   0
 -10   3  -6    2.25    1.58   0
 -10  -3  -6   -0.24    1.60   0
  10   3   6    2.78    2.14   0
 -10  -3   6    0.43    1.55   0
  11  -3   6    0.59    1.75   0
 -11   3  -6    2.14    1.57   0
 -11  -3  -6    2.89    1.57   0
 -11  -3   6    0.78    2.38   0
  11   3   6   -0.31    1.50   0
  11  -3  -6    1.61    2.38   0
 -11  -3   6    1.29    1.55   0
  12  -3  -6    2.08    2.48   0
  12  -3   6    1.18    1.76   0
 -12   3   6    1.97    2.56   0
 -12  -3   6    3.36    2.21   0
 -12   3  -6    0.09    2.18   0
 -12  -3   6    3.35    2.01   0
 -12  -3  -6    2.77    2.25   0
  12   3   6    1.56    1.41   0
 -13   3   6    0.55    2.08   0
  13  -3   6   -0.10    2.29   0
  13  -3  -6    0.66    2.56   0
 -13  -3   6    0.68    2.00   0
 -13  -3   6    0.40    1.56   0
 -13  -3  -6   -0.08    2.24   0
 -13   3  -6    0.18    1.50   0
  13   3   6   -0.47    1.40   0
 -14  -3   6    1.30    1.56   0
 -14   3   6    0.17    2.02   0
 -14  -3   6   -1.06    2.06   0
  14  -3  -6   -0.56    2.85   0
  14  -3   6    1.93    2.25   0
 -14   3  -6    1.50    1.46   0
 -14  -3  -6   -1.11    1.63   0
  14   3   6    0.60    1.53   0
  15  -3   6    0.71    1.64   0
  15  -3  -6    1.65    2.26   0
 -15   3   6    0.17    2.48   0
 -15  -3   6    2.02    2.19   0
 -15   3  -6   -0.19    1.54   0
 -15  -3  -6    2.01    2.41   0
  15   3   6   -0.72    1.53   0
 -15  -3   6    1.54    2.20   0
 -16   3   6   -0.56    2.59   0
 -16  -3   6    1.04    2.09   0
 -16  -3  -6    3.35    2.31   0
 -16   3  -6    0.55    2.18   0
  16  -3  -6    0.45    2.28   0
 -16  -3   6    1.33    2.32   0
  16   3   6    3.18    2.14   0
  16  -3   6    1.84    1.62   0
 -17   3   6    0.03    2.22   0
 -17  -3  -6   -0.07    1.66   0
 -17   3  -6    1.00    1.67   0
  17  -3  -6   -0.72    2.89   0
 -17  -3   6    0.38    1.60   0
 -17  -3   6   -1.43    2.12   0
  17  -3   6    0.55    1.51   0
  17   3   6    1.64    1.61   0
 -18  -3   6    1.20    2.32   0
 -18   3   6    0.49    2.77   0
  18  -3   6   -0.57    1.62   0
 -18   3  -6    0.77    1.59   0
 -18  -3   6    0.70    2.45   0
  18  -3  -6   -0.08    2.43   0
 -18  -3  -6    0.89    2.36   0
  18   3   6    0.52    1.51   0
 -19   3   6   -0.07    2.82   0
 -19  -3   6    1.77    2.47   0
 -19  -3  -6    3.09    2.43   0
  19  -3   6    1.76    1.70   0
 -19  -3   6   -0.22    2.60   0
 -19   3  -6    1.51    2.37   0
  19  -3  -6    1.37    2.46   0
  19   3   6    1.69    1.63   0
  20   3   6   -0.25    2.42   0
  20  -3  -6    0.07    3.25   0
 -20   3   6    0.48    2.97   0
 -20  -3  -6   -0.31    1.83   0
  20  -3   6    1.51    1.86   0
 -20  -3   6    0.53    2.52   0
 -20   3  -6   -0.19    2.54   0
 -20  -3   6   -1.02    2.77   0
   0  -4  -6    1.55    1.95   0
   0   4  -6    6.31    1.38   0
   0  -4  -6    7.13    1.62   0
   0  -4   6    4.82    1.47   0
   1  -4  -6    2.18    1.34   0
  -1   4  -6    2.07    1.83   0
  -1  -4   6    2.18    1.46   0
   1  -4   6    4.36    2.06   0
  -1  -4  -6    1.95    1.51   0
   1  -4  -6    2.31    1.53   0
   1   4  -6    2.11    1.43   0
   2   4  -6   -0.47    1.36   0
   2  -4  -6    1.01    1.52   0
   2  -4  -6    1.34    1.89   0
   2  -4   6    1.13    1.46   0
  -2   4  -6    1.03    1.26   0
  -2  -4  -6    0.19    2.10   0
  -2  -4   6    1.29    1.42   0
   2   4   6    0.05    1.48   0
   3  -4  -6    0.60    1.89   0
  -3   4  -6    0.63    1.89   0
  -3  -4  -6    3.43    2.26   0
  -3  -4   6    1.95    2.01   0
   3   4   6    2.55    1.97   0
   3  -4   6   -0.83    2.13   0
   3  -4  -6    2.62    2.06   0
   3   4  -6    2.95    1.94   0
   4   4  -6    2.18    1.39   0
   4  -4  -6    1.99    1.45   0
  -4   4  -6    1.52    1.37   0
  -4  -4   6    3.24    1.43   0
   4  -4   6    2.26    1.51   0
   4  -4  -6    1.37    2.08   0
   4   4   6    2.96    2.12   0
  -4  -4  -6    4.55    2.14   0
  -5  -4  -6    0.55    2.17   0
   5  -4  -6   -0.81    1.97   0
  -5   4  -6   -0.15    1.29   0
  -5  -4   6    0.56    1.39   0
   5   4   6    0.66    1.43   0
   5  -4   6    1.03    2.13   0
   5  -4  -6   -2.11    2.08   0
   6  -4  -6    1.24    2.13   0
  -6  -4  -6    1.23    2.23   0
   6   4   6    0.81    2.05   0
  -6  -4   6   -0.52    1.46   0
  -6  -4   6    2.24    2.05   0
   6  -4  -6    1.89    2.10   0
  -6   4  -6    0.82    1.87   0
   6  -4   6    1.20    1.63   0
  -7   4  -6    2.28    1.49   0
  -7  -4   6   -0.14    1.47   0
   7  -4  -6    2.27    2.10   0
  -7  -4  -6    1.71    2.09   0
   7  -4  -6    2.62    2.17   0
  -7  -4   6    1.35    1.51   0
   7  -4   6    1.36    1.73   0
   7   4   6    1.66    1.35   0
  -8  -4  -6   -0.78    2.10   0
  -8  -4   6    1.19    1.98   0
   8  -4  -6   -0.03    2.20   0
  -8   4  -6    2.88    1.96   0
   8   4   6    1.10    1.46   0
   8  -4  -6    0.40    2.24   0
   8  -4   6    1.03    2.32   0
  -8  -4   6    1.83    1.55   0
   9  -4  -6    1.65    2.12   0
  -9  -4   6    0.13    2.03   0
   9  -4  -6   -0.47    2.23   0
   9   4   6    1.05    1.35   0
  -9   4  -6    0.13    2.05   0
   9  -4   6    0.35    1.67   0
  -9  -4   6    1.34    2.14   0
  -9  -4  -6    3.00    1.50   0
 -10  -4   6    3.49    1.54   0
 -10  -4   6    1.77    1.51   0
 -10   4  -6   -0.00    2.08   0
  10   4   6    1.71    2.02   0
  10  -4  -6    3.79    2.22   0
  10  -4  -6    1.72    2.12   0
 -10  -4  -6    3.14    1.58   0
  10  -4   6    1.53    1.66   0
  11  -4  -6    1.55    2.25   0
 -11  -4   6   -0.12    1.39   0
 -11   4  -6    2.40    2.07   0
  11   4   6    4.38    1.53   0
 -11  -4  -6    0.54    1.57   0
  11  -4  -6    0.68    1.45   0
 -11  -4   6    1.40    1.53   0
  11  -4   6    1.27    2.30   0
 -12  -4  -6    1.97    1.60   0
 -12  -4   6    0.57    2.06   0
 -12   4  -6    0.95    1.40   0
  12   4   6    2.31    2.08   0
 -12  -4   6    1.14    2.33   0
  12  -4  -6    0.57    2.32   0
  12  -4   6    1.13    1.65   0
  13  -4   6   -2.85    2.39   0
 -13  -4   6    1.06    2.08   0
 -13   4  -6   -0.13    1.60   0
 -13  -4   6    0.62    1.67   0
  13   4   6    1.35    2.12   0
 -13  -4  -6    4.48    2.22   0
  13  -4  -6    1.85    2.21   0
  14  -4  -6    1.23    2.30   0
  14  -4   6    1.27    2.35   0
 -14   4   6    0.29    2.07   0
 -14   4  -6    0.52    1.44   0
 -14  -4   6    0.64    2.38   0
  14   4   6   -0.06    1.51   0
 -14  -4  -6    1.11    2.19   0
 -14  -4   6   -0.53    1.46   0
 -15   4   6    0.39    2.13   0
  15  -4   6    0.61    1.64   0
  15  -4  -6    0.20    3.00   0
 -15  -4   6   -0.77    2.31   0
 -15  -4   6    0.53    1.73   0
  15   4   6    3.04    1.52   0
 -15   4  -6    1.96    2.27   0
 -15  -4  -6   -2.54    1.65   0
 -16  -4   6    1.68    2.54   0
 -16   4   6    0.61    2.31   0
  16  -4   6    1.53    1.57   0
  16   4   6   -0.69    1.58   0
 -16  -4  -6   -0.34    1.64   0
  16  -4  -6    1.77    2.51   0
 -16   4  -6    0.63    2.02   0
 -16  -4   6    1.38    2.31   0
 -17   4   6    0.46    2.25   0
 -17  -4   6    0.26    2.33   0
 -17  -4  -6    0.02    2.45   0
  17  -4  -6    0.87    2.53   0
 -17   4  -6    0.49    2.31   0
  17  -4   6    2.64    2.52   0
  17   4   6   -0.94    2.32   0
 -17  -4   6    0.18    2.54   0
  18  -4   6    5.02    2.45   0
 -18   4   6    1.67    2.42   0
 -18   4  -6   -3.15    2.38   0
 -18  -4   6    0.43    2.48   0
  18  -4  -6    0.95    2.67   0
  18   4   6    2.05    2.45   0
 -18  -4   6    0.82    1.88   0
 -18  -4  -6    1.47    2.49   0
 -19  -4   6    1.92    2.44   0
 -19   4   6   -0.57    2.56   0
  19  -4   6    1.03    2.59   0
 -19   4  -6   -0.58    2.51   0
 -19  -4  -6    1.83    1.95   0
  19   4   6    2.57    1.68   0
  19  -4  -6    1.38    2.74   0
 -19  -4   6    2.36    2.65   0
  -1  -5  -6    1.11    1.50   0
   1   5  -6    1.35    1.39   0
  -1   5  -6    1.94    1.31   0
   1  -5   6    0.25    1.50   0
   1  -5  -6   -0.76    2.34   0
  -1  -5   6    0.81    2.11   0
  -1  -5  -6    0.94    1.62   0
   1  -5  -6    2.84    1.96   0
  -2  -5  -6    1.42    1.36   0
   2  -5  -6    0.76    2.29   0
   2   5  -6    2.90    1.90   0
   2  -5  -6    1.38    1.98   0
  -2  -5   6    4.16    2.15   0
   2  -5   6   -0.20    1.49   0
  -2  -5  -6    1.10    1.49   0
  -2   5  -6    2.11    1.28   0
   3   5  -6   -0.67    1.39   0
  -3  -5  -6    2.73    1.42   0
  -3   5  -6    0.88    1.27   0
   3  -5  -6    0.65    2.05   0
   3  -5  -6    0.90    1.49   0
  -3  -5   6    0.85    2.08   0
  -3  -5  -6   -0.29    1.53   0
   3  -5   6    3.17    2.08   0
  -4  -5   6    4.04    2.17   0
  -4  -5  -6    5.24    1.67   0
   4  -5  -6    3.55    1.57   0
   4  -5   6    3.13    2.10   0
   4  -5  -6    5.89    1.47   0
  -4   5  -6    5.71    1.37   0
  -5   5  -6    0.72    1.26   0
   5  -5  -6    1.02    1.38   0
   5   5   6    1.37    1.39   0
  -5  -5   6    2.65    1.49   0
  -5  -5  -6   -1.07    2.06   0
   5  -5   6    0.07    1.44   0
   5  -5  -6    2.54    2.16   0
  -5  -5   6    2.46    1.54   0
   6  -5  -6    1.10    2.12   0
  -6  -5   6    3.09    1.55   0
  -6   5  -6    3.30    1.90   0
   6   5   6    2.36    2.05   0
   6  -5   6    2.24    2.24   0
   6  -5  -6    3.03    2.07   0
  -6  -5  -6   -1.44    2.09   0
  -6  -5   6    2.39    1.56   0
   7  -5  -6    2.69    1.47   0
  -7  -5  -6    1.85    2.13   0
  -7   5  -6    2.11    1.44   0
  -7  -5   6    1.19    2.04   0
   7  -5  -6    2.00    2.08   0
   7  -5   6    0.31    2.22   0
   7   5   6    1.36    2.05   0
  -7  -5   6    3.78    1.44   0
  -8  -5  -6    1.87    1.49   0
  -8  -5   6    1.78    1.39   0
  -8   5  -6    2.28    1.39   0
   8   5   6    3.08    2.03   0
   8  -5  -6    1.51    1.50   0
   8  -5  -6    0.81    2.14   0
   8  -5   6    1.87    1.60   0
  -8  -5   6    1.77    1.62   0
   9   5   6    0.37    2.04   0
  -9  -5  -6    1.50    1.49   0
  -9  -5   6   -0.12    1.50   0
  -9   5  -6    0.64    1.91   0
   9  -5  -6    1.61    2.12   0
  -9  -5   6   -0.28    1.55   0
   9  -5  -6   -0.77    2.08   0
   9  -5   6    1.84    2.24   0
 -10  -5  -6    1.91    1.64   0
  10  -5  -6   -0.51    1.55   0
 -10  -5   6    0.13    2.11   0
 -10  -5   6    0.42    2.24   0
  10  -5  -6    1.53    2.22   0
 -10   5  -6    0.50    2.05   0
  10   5   6    0.67    2.01   0
  10  -5   6   -4.02    2.23   0
 -11  -5   6    1.12    2.21   0
 -11   5  -6    2.55    1.56   0
  11   5   6   -0.68    1.44   0
  11  -5  -6   -0.02    2.31   0
 -11  -5   6   -0.79    2.14   0
  11  -5  -6    0.81    2.27   0
  11  -5   6    0.81    1.72   0
 -11  -5  -6   -1.28    2.05   0
  12   5   6    2.19    2.09   0
  12  -5  -6   -0.20    2.24   0
 -12  -5   6   -0.18    2.09   0
 -12   5  -6    1.80    1.43   0
  12  -5  -6    0.59    2.30   0
 -12  -5   6    0.72    2.22   0
 -12  -5  -6    1.03    2.13   0
  12  -5   6   -0.21    1.66   0
 -13  -5   6    1.19    2.13   0
  13   5   6    1.81    1.54   0
  13  -5  -6    0.34    1.59   0
 -13  -5   6    0.49    2.29   0
  13  -5  -6    0.26    2.39   0
 -13   5  -6   -0.15    2.21   0
 -13  -5  -6    0.32    1.62   0
  13  -5   6    2.48    2.23   0
  14  -5   6    1.56    1.77   0
 -14  -5   6   -0.66    1.55   0
 -14   5  -6    1.19    1.57   0
 -14  -5   6   -2.49    2.35   0
  14  -5  -6    0.93    2.35   0
 -14  -5  -6   -0.31    1.77   0
  14   5   6    0.51    1.72   0
  14  -5  -6    0.27    2.44   0
  15  -5   6   -1.01    1.77   0
 -15  -5   6   -0.20    2.32   0
 -15  -5   6   -0.81    1.81   0
  15   5   6   -1.04    2.40   0
 -15   5  -6    0.10    2.25   0
 -15  -5  -6    1.43    2.43   0
  15  -5  -6   -0.25    2.50   0
  16  -5  -6    1.57    2.56   0
  16  -5   6    1.38    2.49   0
 -16  -5   6    0.15    1.70   0
 -16   5  -6    0.96    2.41   0
  16   5   6   -2.16    2.48   0
 -16  -5  -6   -0.37    2.51   0
 -16  -5   6    0.55    1.78   0
 -17  -5   6    1.00    1.87   0
  17  -5   6    1.55    2.71   0
  17  -5  -6    0.03    2.70   0
 -17  -5   6    1.84    2.51   0
  17   5   6   -0.88    2.53   0
 -17   5  -6   -0.65    1.82   0
 -17  -5  -6   -0.12    1.84   0
   0   6  -6   -0.70    1.34   0
   0  -6  -6    2.12    2.02   0
   0  -6   6   -1.40    1.98   0
   0  -6  -6   -0.79    1.51   0
  -1  -6  -6    2.47    2.04   0
   1  -6  -6    0.66    1.49   0
  -1   6  -6   -0.77    1.42   0
  -1  -6   6    0.89    1.45   0
   1  -6   6    0.91    2.04   0
   1   6  -6    1.00    1.46   0
  -1  -6  -6    5.93    2.05   0
   1  -6  -6    3.61    2.19   0
   2  -6  -6    0.84    2.05   0
   2   6  -6   -0.44    1.35   0
   2  -6  -6    1.18    1.59   0
  -2  -6  -6    1.32    1.95   0
  -2  -6   6    1.23    1.57   0
   2  -6   6    3.31    2.08   0
  -2  -6  -6    0.68    1.53   0
  -2   6  -6    0.93    1.37   0
  -3   6  -6   -0.22    1.91   0
   3  -6  -6    2.11    2.11   0
  -3  -6   6    0.87    2.12   0
   3  -6  -6    1.28    2.22   0
  -3  -6  -6    2.31    1.56   0
   3  -6   6    1.26    2.11   0
  -3  -6  -6    1.29    2.03   0
   4  -6  -6    0.54    1.51   0
  -4  -6   6    0.86    1.52   0
  -4   6  -6   -0.95    1.91   0
  -4  -6   6    1.49    1.55   0
   4  -6  -6    1.82    1.45   0
  -4  -6  -6    1.28    2.20   0
   4  -6   6    1.19    2.12   0
  -4  -6  -6    1.21    1.42   0
  -5  -6  -6    0.46    2.06   0
  -5  -6   6    1.87    2.17   0
  -5  -6  -6    1.13    1.64   0
   5  -6  -6    1.84    2.22   0
   5  -6  -6    0.39    2.29   0
  -5  -6   6    1.93    2.11   0
   5  -6   6    2.47    2.04   0
  -5   6  -6   -0.44    1.38   0
  -6  -6  -6    0.76    1.40   0
  -6  -6   6    1.04    1.58   0
  -6  -6  -6    2.28    1.52   0
   6  -6  -6   -0.33    2.22   0
  -6   6  -6   -0.09    1.97   0
   6  -6   6   -0.97    1.57   0
  -6  -6   6   -0.23    1.58   0
   6  -6  -6    0.64    1.50   0
  -7   6  -6   -2.92    2.06   0
  -7  -6  -6   -0.20    1.42   0
  -7  -6  -6    3.99    2.17   0
  -7  -6   6   -0.52    2.12   0
   7  -6  -6    1.10    1.56   0
   7  -6   6    0.69    1.49   0
  -7  -6   6   -0.48    2.20   0
   7  -6  -6    0.34    1.61   0
   8  -6  -6   -0.23    2.29   0
  -8  -6  -6   -0.85    1.49   0
  -8   6  -6   -1.02    1.45   0
   8  -6   6   -0.64    1.58   0
  -8  -6   6    1.86    2.25   0
  -8  -6   6    0.24    1.58   0
   8  -6  -6    0.40    2.20   0
  -9  -6  -6   -0.18    1.54   0
  -9   6  -6    0.62    1.49   0
   9  -6  -6    1.40    1.73   0
  -9  -6   6   -0.53    1.58   0
   9  -6   6   -1.24    1.61   0
   9  -6  -6    1.13    2.42   0
  -9  -6   6    1.34    1.55   0
 -10  -6  -6   -1.13    2.18   0
 -10   6  -6    0.89    1.51   0
 -10  -6   6    0.06    1.60   0
  10  -6  -6    0.47    2.35   0
  10  -6  -6    1.63    2.35   0
  10  -6   6    5.21    2.37   0
 -10  -6   6    2.07    2.19   0
 -11  -6   6   -0.86    1.68   0
 -11  -6  -6    0.32    2.36   0
  11  -6  -6    1.06    2.43   0
 -11  -6   6    0.72    1.66   0
  11  -6  -6    0.25    2.41   0
  11   6   6    1.30    1.63   0
 -11   6  -6    0.94    2.23   0
  11  -6   6    0.72    2.45   0
  12  -6  -6    1.18    2.46   0
 -12   6  -6   -1.27    2.28   0
 -12  -6   6    1.82    2.25   0
  12  -6  -6    0.36    2.46   0
  12   6   6    2.42    2.33   0
 -12  -6   6   -0.17    1.70   0
  12  -6   6    1.50    1.78   0
 -12  -6  -6    1.82    1.53   0
  13  -6  -6    1.02    2.72   0
 -13  -6   6    0.70    2.28   0
 -13   6  -6    0.31    1.66   0
  13   6   6    1.51    1.77   0
  13  -6  -6   -0.38    1.89   0
 -13  -6   6    0.62    2.37   0
 -13  -6  -6   -1.71    1.72   0
  13  -6   6    1.18    1.78   0
  14   6   6   -0.76    2.43   0
 -14  -6   6    0.62    1.74   0
  14  -6  -6    0.45    2.48   0
 -14  -6   6    1.18    2.46   0
 -14   6  -6    3.32    2.36   0
  14  -6  -6    0.81    1.81   0
 -14  -6  -6    0.76    2.49   0
  14  -6   6    2.06    1.85   0
   1  -7  -6   -0.90    1.52   0
  -1   7  -6   -1.75    2.11   0
  -1  -7  -6    0.33    1.40   0
  -1  -7   6    0.57    1.55   0
   1  -7   6    0.63    1.58   0
   1  -7  -6    2.05    1.53   0
  -1  -7  -6    0.35    1.61   0
  -2  -7  -6   -0.47    1.50   0
  -2   7  -6    0.08    2.07   0
   2  -7  -6    1.89    2.27   0
   2  -7  -6   -1.27    2.17   0
  -2  -7   6    0.58    1.66   0
  -2  -7   6    0.44    1.55   0
   2  -7   6    0.98    1.57   0
  -2  -7  -6    0.76    1.64   0
  -3  -7   6   -0.06    1.70   0
  -3   7  -6    1.38    1.49   0
  -3  -7  -6    2.08    2.22   0
   3  -7  -6   -0.29    2.33   0
   3  -7  -6    0.47    2.22   0
  -3  -7   6    0.76    1.60   0
   3  -7   6    2.54    2.17   0
  -3  -7  -6    3.08    2.35   0
  -4   7  -6   -0.75    2.10   0
  -4  -7  -6   -0.31    1.57   0
  -4  -7   6    1.39    1.71   0
   4  -7  -6   -0.05    1.72   0
   4  -7  -6    1.08    1.51   0
  -4  -7   6   -2.01    2.30   0
  -4  -7  -6   -1.11    1.70   0
   4  -7   6   -0.59    2.33   0
  -5  -7   6   -0.08    1.61   0
  -5  -7  -6    0.48    2.32   0
   5  -7  -6    1.86    1.59   0
   5  -7  -6   -0.59    1.72   0
  -5  -7  -6   -0.73    1.79   0
   5  -7   6    0.80    2.21   0
  -5  -7   6    1.88    1.61   0
  -5   7  -6   -0.27    2.07   0
  -6  -7   6    1.69    1.65   0
  -6  -7  -6    0.02    2.17   0
  -6   7  -6   -0.87    1.50   0
   6  -7  -6   -0.29    2.22   0
  -6  -7  -6    1.15    1.63   0
   6  -7  -6   -0.06    1.65   0
   6  -7   6   -0.69    1.55   0
  -6  -7   6    1.92    1.70   0
  -7   7  -6    1.26    1.58   0
  -7  -7  -6   -0.92    1.60   0
  -7  -7   6    3.58    2.28   0
   7  -7  -6    2.36    2.29   0
   7  -7  -6    0.80    1.68   0
   7  -7   6    0.91    1.65   0
  -7  -7  -6   -0.35    1.53   0
  -7  -7   6    3.09    2.46   0
  -8  -7  -6    1.67    1.60   0
  -8   7  -6    0.59    1.61   0
  -8  -7  -6   -1.39    2.32   0
  -8  -7   6   -0.27    2.31   0
   8  -7  -6    0.89    2.40   0
  -8  -7   6    2.99    2.35   0
   8  -7   6    0.70    1.69   0
   8  -7  -6   -0.79    1.78   0
  -9  -7  -6    0.69    2.13   0
  -9  -7  -6   -1.29    1.61   0
  -9   7  -6   -1.42    1.67   0
  -9  -7   6    1.85    1.78   0
   9  -7  -6    2.24    2.55   0
  -9  -7   6    0.42    2.31   0
   9  -7   6    1.28    1.75   0
   9  -7  -6    0.60    1.70   0
  10  -7  -6   -0.85    1.77   0
 -10  -7  -6    0.66    2.33   0
 -10  -7  -6   -0.63    2.35   0
 -10   7  -6    2.28    1.60   0
 -10  -7   6    2.12    2.58   0
 -10  -7   6    0.60    1.77   0
  10  -7  -6   -0.92    2.46   0
  10  -7   6   -0.56    1.76   0
 -11  -7   6    1.36    2.56   0
 -11  -7  -6    0.62    1.63   0
  11  -7  -6    1.52    2.64   0
 -11   7  -6   -0.31    1.71   0
 -11  -7   6   -0.03    1.82   0
  11  -7  -6   -1.99    1.75   0
 -11  -7  -6    0.79    1.72   0
  11  -7   6    0.31    1.81   0
   0  -8  -6   -1.56    2.33   0
   0  -8   6    2.31    1.68   0
   0  -8  -6    0.33    1.64   0
   0  -8   6    2.37    2.34   0
  -1  -8  -6   -2.44    2.23   0
   1  -8  -6   -1.98    1.75   0
  -1  -8   6    3.55    1.77   0
   1  -8   6   -0.68    1.61   0
  -1  -8  -6   -2.40    2.40   0
  -1  -8   6    0.47    2.51   0
   1  -8  -6   -0.69    1.84   0
   2  -8  -6   -0.69    1.87   0
  -2  -8  -6    0.98    2.42   0
   2  -8   6   -1.40    2.37   0
   2  -8  -6    0.87    1.62   0
  -2   8  -6   -0.69    1.61   0
  -2  -8   6   -0.56    1.73   0
  -2  -8  -6    2.40    1.74   0
  -2  -8   6    1.46    1.82   0
   3  -8  -6    0.53    1.77   0
  -3   8  -6    1.99    2.23   0
   3  -8  -6    0.18    1.63   0
   3  -8   6   -0.55    2.32   0
  -3  -8  -6   -2.01    1.76   0
  -3  -8  -6   -0.08    1.69   0
  -3  -8   6   -0.72    1.83   0
  -3  -8   6    1.67    2.42   0
   4  -8  -6    0.58    1.76   0
  -1   0  -7    7.11    2.71   0
  -1   0   7    5.75    2.54   0
   1   0   7    5.39    1.87   0
   1   0  -7    5.70    1.86   0
  -2   0  -7  163.26    3.57   0
  -2   0   7  152.95    4.81   0
   2   0   7  168.46    4.05   0
   2   0  -7  170.80    4.86   0
  -3   0  -7    6.83    2.57   0
  -3   0   7    5.50    2.99   0
   3   0   7    4.99    2.63   0
   3   0  -7    5.39    2.37   0
  -4   0  -7    8.85    1.96   0
  -4   0   7    7.95    2.72   0
   4   0   7    7.23    2.50   0
   4   0  -7    9.67    2.39   0
  -5   0  -7   27.64    2.74   0
   5   0  -7   24.52    3.44   0
   5   0   7   23.39    2.61   0
  -5   0   7   25.03    3.92   0
  -6   0  -7   74.05    2.40   0
   6   0   7   73.60    2.98   0
   7   0   7    6.20    2.27   0
  -7   0  -7    6.83    1.69   0
  -8   0  -7    8.40    2.24   0
   8   0   7    6.69    1.53   0
  -9   0  -7    4.15    2.37   0
   9   0   7    2.34    1.69   0
 -10   0  -7    7.38    1.76   0
  10   0   7    6.26    1.61   0
 -11   0  -7    9.34    2.51   0
  11   0   7   11.13    1.76   0
 -12   0  -7    2.07    1.68   0
  12   0   7    0.86    2.28   0
 -13   0  -7    1.62    1.70   0
 -13   0   7    0.12    3.66   0
 -13   0   7    0.11    4.02   0
  13   0   7    1.59    2.34   0
 -14   0  -7   -1.03    2.53   0
 -14   0   7    0.11    3.26   0
 -14   0   7   -0.03    3.31   0
  14   0   7    0.78    1.69   0
 -15   0  -7    0.90    2.28   0
 -15   0   7   -0.01    2.79   0
 -15   0   7    0.73    3.20   0
  15   0   7   -0.17    1.61   0
 -16   0  -7    1.39    2.40   0
 -16   0   7    1.20    2.50   0
 -16   0   7    0.80    3.10   0
  16   0   7    0.86    1.53   0
 -17   0   7    2.76    3.27   0
 -17   0   7    2.21    3.48   0
  17   0   7    2.43    2.32   0
 -17   0  -7    2.74    1.61   0
 -18   0   7    2.03    2.88   0
 -18   0   7    2.16    3.02   0
  18   0   7    2.12    1.62   0
 -18   0  -7    2.95    1.70   0
 -19   0   7    1.47    3.21   0
 -19   0   7    0.24    2.70   0
  19   0   7    0.95    1.54   0
 -19   0  -7    0.58    1.72   0
  20   0   7    2.36    2.32   0
 -20   0   7    1.12    3.32   0
 -20   0   7    0.49    3.45   0
 -20   0  -7   -0.91    1.74   0
 -21   0   7    0.57    3.42   0
  21   0   7    0.65    2.49   0
 -21   0   7    0.16    3.50   0
 -21   0  -7    0.10    2.60   0
   0   1   7   -1.65    2.15   0
   0  -1  -7    1.52    2.43   0
   0   1  -7    0.89    2.28   0
   0  -1   7   -0.20    2.46   0
   1   1   7   38.00    2.32   0
   1  -1  -7   40.25    2.38   0
  -1  -1  -7   32.14    2.29   0
  -1   1   7   44.20    2.85   0
   1   1  -7   44.39    2.79   0
  -1   1  -7   47.16    2.94   0
  -1  -1   7   40.86    2.99   0
   1  -1   7   39.99    2.32   0
   2  -1   7   43.72    3.00   0
   2  -1  -7   44.72    3.21   0
  -2  -1  -7   47.38    2.38   0
  -2   1   7   45.89    2.61   0
   2   1  -7   51.12    2.79   0
  -2   1  -7   55.86    2.96   0
  -2  -1   7   49.89    2.99   0
   2   1   7   49.52    2.37   0
   3  -1   7   60.76    3.08   0
   3  -1  -7   60.84    3.96   0
   3   1  -7   69.14    2.99   0
  -3  -1  -7   62.36    3.17   0
  -3   1  -7   66.07    2.54   0
  -3  -1   7   63.96    3.26   0
  -3   1   7   64.91    3.48   0
   3   1   7   64.76    2.50   0
   4  -1   7   18.86    2.04   0
   4  -1  -7   17.62    3.47   0
   4   1  -7   21.60    2.28   0
  -4  -1  -7   17.57    2.02   0
  -4  -1   7   19.56    2.54   0
  -4   1  -7   19.97    1.99   0
   4   1   7   20.14    2.55   0
  -4   1   7   20.15    3.14   0
   5  -1  -7    0.93    3.57   0
   5  -1   7    0.71    1.66   0
   5  -1  -7    1.31    2.76   0
  -5  -1  -7    2.33    1.72   0
  -5  -1   7    1.63    2.06   0
   5   1  -7    1.15    1.92   0
  -5   1  -7    0.37    2.29   0
   5   1   7    1.59    1.65   0
  -6  -1  -7    8.54    2.34   0
   6   1   7   12.43    1.66   0
  -6  -1   7   11.96    2.58   0
   6  -1   7   10.81    1.75   0
  -6   1  -7   12.77    2.35   0
   7  -1   7    3.71    1.68   0
  -7  -1  -7    3.66    2.23   0
  -7  -1   7    3.97    2.11   0
  -7   1  -7    7.99    2.28   0
   7   1   7    4.83    1.46   0
  -7  -1   7    5.58    2.20   0
   8  -1   7    9.51    2.38   0
  -8  -1   7   14.00    2.35   0
  -8  -1  -7   11.50    2.29   0
  -8   1  -7   12.67    1.63   0
  -8  -1   7   12.88    2.40   0
   8   1   7   11.88    2.23   0
  -9  -1   7    2.59    2.06   0
  -9  -1  -7    3.13    1.58   0
  -9   1  -7    3.11    1.61   0
   9  -1   7    2.55    2.28   0
  -9  -1   7    2.42    2.22   0
   9   1   7    3.54    1.62   0
 -10  -1   7    1.14    2.79   0
 -10  -1  -7    0.79    1.69   0
  10  -1   7    0.52    1.58   0
 -10  -1   7    1.42    2.52   0
 -10   1  -7    1.98    2.39   0
  10   1   7   -0.08    2.20   0
 -11  -1  -7    0.06    2.37   0
 -11  -1   7    0.39    2.35   0
  11  -1   7   -0.85    1.68   0
 -11  -1   7   -0.44    2.20   0
 -11   1  -7    1.34    2.33   0
  11   1   7   -0.57    1.50   0
  12  -1   7    1.60    2.41   0
 -12  -1  -7    4.73    2.42   0
 -12  -1   7    1.88    2.51   0
 -12  -1   7    1.97    2.43   0
 -12   1  -7    4.80    2.49   0
  12   1   7    4.12    2.20   0
 -13  -1  -7    2.24    2.40   0
 -13  -1   7    0.14    2.51   0
 -13  -1   7    0.61    3.09   0
  13  -1   7    0.13    1.65   0
 -13   1  -7   -0.11    1.62   0
  13   1   7    2.51    1.67   0
  14   1   7    0.82    1.50   0
  14  -1   7    2.25    1.71   0
 -14  -1  -7   -1.75    2.41   0
 -14  -1   7   -0.31    2.65   0
 -14  -1   7   -0.83    2.63   0
 -14   1  -7    0.37    2.35   0
  15   1   7    4.58    1.51   0
 -15  -1  -7    2.61    2.28   0
 -15  -1   7    1.83    2.07   0
  15  -1   7    0.79    2.34   0
 -15  -1   7    1.38    2.99   0
 -15   1  -7   -0.02    1.65   0
 -16  -1   7    0.66    2.43   0
 -16  -1  -7    2.18    1.63   0
  16   1   7    0.78    1.52   0
 -16  -1   7   -0.89    2.49   0
  16  -1   7   -0.17    1.66   0
 -16   1  -7   -0.65    1.67   0
 -17  -1  -7   -0.69    1.72   0
 -17  -1   7    2.15    3.01   0
  17   1   7    0.67    2.39   0
 -17  -1   7   -0.32    2.19   0
  17  -1   7    2.76    2.38   0
 -17   1  -7   -0.18    1.66   0
 -18  -1   7    0.59    2.49   0
 -18  -1   7    0.45    2.72   0
  18   1   7    0.74    2.31   0
 -18  -1  -7    1.12    1.59   0
  18  -1   7    1.67    1.73   0
 -18   1  -7    1.56    2.37   0
 -19  -1  -7    1.88    2.41   0
 -19  -1   7    0.04    2.78   0
  19   1   7    2.90    2.37   0
 -19   1   7    0.50    4.50   0
  19  -1   7   -1.96    2.19   0
 -19   1  -7    0.58    2.21   0
 -19  -1   7   -0.27    2.46   0
 -20  -1  -7    2.31    1.67   0
 -20  -1   7    1.23    2.87   0
  20   1   7    0.31    1.75   0
  20  -1   7    0.82    1.80   0
 -20   1  -7    1.31    1.70   0
 -20  -1   7   -0.50    2.51   0
 -21  -1  -7    2.97    1.94   0
 -21  -1   7    0.76    3.04   0
  21   1   7    0.78    1.82   0
 -21   1  -7    0.66    1.83   0
  21  -1   7    0.75    1.81   0
 -21  -1   7    0.98    2.65   0
   1  -2  -7    1.89    2.24   0
   1   2  -7    4.30    2.04   0
  -1   2   7    1.98    1.59   0
  -1   2  -7    3.91    2.15   0
  -1  -2   7    3.33    2.38   0
   1  -2   7    4.51    2.36   0
   1   2   7    2.14    2.17   0
  -1  -2  -7    4.05    2.32   0
   2  -2  -7    2.93    2.18   0
   2   2  -7    2.52    2.01   0
  -2   2  -7    1.63    1.53   0
  -2  -2   7    2.39    1.58   0
  -2   2   7    2.11    1.39   0
   2   2   7    1.40    1.66   0
   2  -2   7    3.34    2.47   0
  -2  -2  -7    2.08    1.64   0
  -3   2   7    9.04    2.04   0
   3   2  -7    9.41    2.04   0
  -3   2  -7    8.55    2.25   0
   3   2   7    8.10    1.72   0
  -3  -2   7    7.96    2.28   0
   3  -2  -7    8.31    2.20   0
  -3  -2  -7    7.28    2.35   0
   3  -2   7    6.10    1.76   0
   4   2  -7    3.10    1.91   0
   4  -2  -7    2.75    1.89   0
   4  -2  -7    2.88    2.23   0
   4   2   7    3.67    2.16   0
  -4  -2   7    2.83    2.19   0
  -4   2  -7    1.98    1.52   0
  -4  -2  -7    3.33    1.55   0
   4  -2   7    1.25    1.59   0
   5  -2  -7    1.32    2.36   0
   5  -2  -7    0.67    2.64   0
   5   2   7    2.50    2.07   0
  -5  -2   7    0.82    1.50   0
  -5   2  -7    0.44    1.39   0
   5   2  -7    1.18    1.30   0
  -5  -2  -7    0.04    2.21   0
   5  -2   7    0.67    2.23   0
   6  -2  -7   12.52    2.81   0
  -6  -2   7   12.89    2.26   0
  -6  -2  -7   11.90    1.63   0
  -6   2  -7   14.66    2.09   0
   6   2   7   13.14    2.06   0
   6  -2  -7   12.09    2.26   0
   6  -2   7    9.91    1.66   0
   7  -2   7    2.41    1.58   0
  -7  -2   7    1.82    2.09   0
   7   2   7    2.70    1.43   0
  -7  -2   7    3.26    1.96   0
   7  -2  -7    1.70    2.11   0
   7  -2  -7    1.35    2.08   0
  -7  -2  -7    2.45    2.11   0
  -7   2  -7   -0.27    1.49   0
   8  -2   7   -0.27    2.32   0
   8   2   7    3.26    2.16   0
  -8  -2   7   -0.43    2.04   0
   8  -2  -7    0.60    2.53   0
  -8   2  -7    0.78    1.52   0
  -8  -2  -7    2.17    1.52   0
   8  -2  -7    0.75    2.79   0
  -8  -2   7   -0.16    2.17   0
  -9  -2   7   -0.25    2.12   0
   9  -2  -7    1.04    2.99   0
   9  -2   7    1.16    2.21   0
   9   2   7    0.86    1.49   0
  -9  -2   7    0.31    1.97   0
  -9  -2  -7   -1.80    2.29   0
  -9   2  -7    0.28    2.14   0
   9  -2  -7    0.34    2.64   0
  10  -2   7    6.23    2.43   0
  10  -2  -7    6.97    3.19   0
 -10  -2   7    6.60    2.06   0
  10   2   7    8.32    1.64   0
  10  -2  -7    5.23    3.56   0
 -10  -2  -7    6.44    1.64   0
 -10   2  -7    6.40    1.67   0
 -10  -2   7    6.27    1.64   0
  11  -2   7    4.01    2.39   0
 -11  -2   7    1.99    1.84   0
 -11  -2   7    1.68    1.61   0
  11   2   7    0.95    2.07   0
 -11  -2  -7    1.44    1.69   0
  11  -2  -7    2.16    3.26   0
  11  -2  -7    1.58    3.90   0
 -11   2  -7    0.86    2.38   0
 -12  -2   7    0.48    2.04   0
  12  -2   7    0.03    2.40   0
  12   2   7    2.19    2.08   0
 -12  -2  -7    3.15    2.35   0
 -12   2  -7    1.30    1.62   0
 -12  -2   7    0.68    2.21   0
  12  -2  -7    0.07    3.82   0
  12  -2  -7    0.15    3.53   0
  13  -2  -7    0.09    3.34   0
  13  -2  -7    1.15    4.25   0
 -13  -2   7   -0.07    2.03   0
  13  -2   7   -0.06    2.40   0
 -13  -2  -7    0.62    1.70   0
  13   2   7    2.14    1.44   0
 -13   2  -7    1.40    1.50   0
 -13  -2   7    1.35    2.26   0
 -14  -2   7    1.42    2.02   0
  14  -2  -7    1.33    3.07   0
  14  -2   7    2.26    2.31   0
 -14  -2  -7    2.61    2.29   0
  14   2   7    2.09    1.59   0
  14  -2  -7    1.11    3.67   0
 -14   2  -7    0.35    1.54   0
 -14  -2   7    2.86    2.24   0
 -15  -2   7    0.18    2.15   0
 -15  -2  -7    1.81    1.68   0
  15  -2  -7    0.47    3.43   0
 -15  -2   7    1.23    2.26   0
 -15   2  -7    0.16    1.62   0
  15   2   7    0.09    2.18   0
  15  -2   7    0.01    2.39   0
 -16  -2   7    0.69    2.12   0
  16  -2   7    2.18    2.32   0
 -16  -2   7    0.45    2.28   0
 -16   2  -7    3.39    2.27   0
  16   2   7   -0.69    1.67   0
  16  -2  -7    0.22    3.74   0
 -16  -2  -7    1.88    1.64   0
  17  -2  -7    0.72    3.79   0
 -17  -2   7    0.27    2.19   0
 -17  -2  -7    3.52    2.39   0
 -17  -2   7    1.82    2.45   0
  17   2   7   -0.81    1.60   0
  17  -2   7    1.24    1.63   0
 -17   2  -7    0.16    2.32   0
 -18  -2   7   -0.38    2.36   0
 -18  -2  -7    0.87    1.69   0
 -18  -2   7    0.36    2.46   0
  18  -2  -7    0.05    4.09   0
  18  -2   7    0.87    1.61   0
 -18   2  -7    1.77    1.71   0
  18   2   7    0.70    2.24   0
 -19  -2  -7    1.12    2.48   0
 -19  -2   7   -0.35    2.35   0
 -19  -2   7    0.31    2.57   0
  19   2   7   -0.59    2.41   0
  19  -2   7   -0.73    2.39   0
 -19   2  -7    1.13    2.36   0
  19  -2  -7    0.26    4.35   0
 -20  -2  -7    0.64    1.75   0
 -20  -2   7   -0.14    2.74   0
 -20  -2   7    0.30    2.42   0
  20   2   7    2.49    1.74   0
  20  -2   7    3.01    2.40   0
 -20   2  -7   -0.00    1.76   0
  21   2   7    1.61    1.83   0
  21  -2   7    0.55    1.80   0
 -21   2  -7    2.71    1.84   0
   0  -3  -7    1.77    2.23   0
   0   3  -7    0.75    1.88   0
   0   3   7    1.31    1.56   0
   0  -3   7    2.51    2.17   0
  -1   3   7    1.16    2.09   0
  -1   3  -7    1.22    1.27   0
  -1  -3  -7    1.45    2.22   0
   1   3  -7   -0.02    1.42   0
   1  -3  -7    1.01    2.21   0
  -1  -3   7    1.13    1.61   0
   1  -3   7    0.60    1.64   0
   1   3   7   -0.04    2.13   0
  -2  -3  -7   16.17    1.85   0
   2   3  -7   14.03    1.69   0
  -2   3  -7   18.57    2.06   0
   2  -3  -7   19.05    2.42   0
  -2  -3   7   16.91    1.84   0
   2   3   7   18.82    1.80   0
   2  -3   7   15.03    1.76   0
  -3  -3  -7   19.15    1.85   0
   3  -3  -7   20.15    1.78   0
   3   3  -7   19.41    1.68   0
  -3   3  -7   20.60    1.53   0
   3   3   7   22.15    1.83   0
  -3  -3   7   22.50    2.41   0
   3  -3  -7   21.90    1.94   0
   3  -3   7   21.87    2.28   0
  -4  -3  -7    1.30    1.56   0
   4   3  -7   -0.93    1.98   0
   4   3   7    0.19    1.33   0
  -4   3  -7    1.34    1.92   0
  -4  -3   7    0.32    2.10   0
   4  -3   7    0.79    1.52   0
   4  -3  -7   -0.54    1.34   0
   4  -3  -7    0.29    2.09   0
   5  -3  -7    8.17    2.07   0
   5   3   7    9.60    2.16   0
  -5  -3   7    6.01    1.52   0
  -5   3  -7    8.31    1.99   0
   5  -3   7    5.41    1.68   0
   5   3  -7    7.39    1.46   0
  -5  -3  -7    7.55    1.67   0
   5  -3  -7    9.17    2.32   0
   6   3   7    6.49    1.46   0
   6  -3  -7    4.19    2.17   0
   6  -3  -7    5.48    2.11   0
  -6  -3   7    5.03    2.02   0
  -6   3  -7    4.53    1.48   0
   6  -3   7    6.52    2.34   0
  -6  -3  -7    4.33    2.22   0
   7  -3  -7    7.70    2.22   0
   7  -3  -7    6.83    2.17   0
  -7   3  -7    7.79    1.53   0
  -7  -3   7    7.20    2.14   0
  -7  -3   7    9.28    1.68   0
  -7  -3  -7    6.08    1.55   0
   7  -3   7    6.39    1.65   0
   7   3   7    8.44    1.58   0
  -8  -3   7   -0.03    2.09   0
  -8  -3   7    0.21    1.51   0
   8  -3  -7    0.08    2.02   0
   8  -3  -7   -0.62    2.00   0
  -8   3  -7    0.50    1.40   0
  -8  -3  -7   -2.62    1.54   0
   8   3   7    0.50    2.07   0
   8  -3   7    1.11    1.55   0
  -9  -3   7    0.51    1.68   0
  -9   3  -7    2.01    1.43   0
  -9  -3   7    1.54    1.74   0
   9  -3  -7    1.43    2.08   0
  -9  -3  -7    5.95    2.24   0
   9  -3  -7    1.54    1.99   0
   9   3   7    2.73    2.06   0
   9  -3   7    2.53    2.49   0
  10  -3   7    4.15    1.68   0
 -10  -3   7    1.30    1.64   0
  10  -3  -7    0.14    2.56   0
 -10  -3   7   -0.27    1.56   0
 -10   3  -7    2.69    1.51   0
 -10  -3  -7    1.66    1.55   0
  10  -3  -7    2.01    2.89   0
  10   3   7    0.63    1.50   0
  11  -3   7    0.68    1.61   0
 -11  -3   7    1.34    2.09   0
  11  -3  -7   -0.18    2.55   0
 -11   3  -7    3.58    2.07   0
 -11  -3  -7    0.72    1.49   0
  11   3   7    1.15    1.44   0
 -11  -3   7    2.04    2.33   0
  11  -3  -7    0.91    2.42   0
  12  -3  -7    0.62    2.61   0
  12  -3  -7    1.38    2.97   0
  12  -3   7    1.90    1.60   0
 -12  -3   7    1.20    1.51   0
 -12  -3   7    1.13    2.22   0
 -12   3  -7    1.84    1.56   0
  12   3   7    0.19    1.43   0
 -12  -3  -7    3.56    2.13   0
  13  -3   7    4.28    2.31   0
  13  -3  -7    0.48    2.36   0
 -13  -3   7    1.34    2.12   0
 -13  -3   7    0.39    2.34   0
 -13  -3  -7    2.43    1.58   0
 -13   3  -7    1.78    2.27   0
  13  -3  -7    1.15    2.67   0
  13   3   7    0.70    1.45   0
 -14  -3   7    0.78    2.34   0
  14  -3  -7    0.98    2.75   0
  14  -3   7    2.52    2.37   0
 -14  -3   7   -0.49    2.26   0
  14  -3  -7   -0.04    2.17   0
 -14  -3  -7    1.41    2.25   0
 -14   3  -7    1.47    2.25   0
  14   3   7    1.15    1.54   0
 -15  -3   7    0.94    2.15   0
  15  -3  -7    0.00    3.00   0
 -15  -3  -7    2.38    1.60   0
  15  -3   7    4.02    2.40   0
 -15   3  -7    1.28    1.61   0
  15   3   7    1.59    1.64   0
 -15  -3   7    1.44    1.65   0
 -16  -3   7    0.66    2.14   0
  16  -3   7    1.65    2.34   0
 -16  -3  -7    3.30    2.37   0
 -16   3  -7    0.52    1.50   0
  16  -3  -7   -0.07    2.95   0
 -16  -3   7   -0.73    1.57   0
  16   3   7    2.29    2.15   0
 -17  -3   7   -0.35    2.18   0
  17  -3   7    1.53    2.35   0
 -17  -3  -7    2.31    1.74   0
 -17  -3   7    0.32    2.37   0
 -17   3  -7    0.64    2.35   0
  17   3   7    1.17    1.62   0
  17  -3  -7    1.27    3.43   0
  18  -3  -7    0.71    2.97   0
 -18  -3   7    1.00    2.22   0
 -18  -3  -7    0.19    1.78   0
  18  -3   7    0.63    2.43   0
 -18  -3   7    0.51    2.43   0
 -18   3  -7   -0.82    2.35   0
  18   3   7    2.03    1.73   0
 -19  -3   7    1.95    2.60   0
 -19  -3   7    0.51    2.38   0
  19  -3   7   -1.38    2.56   0
 -19  -3  -7    1.32    2.55   0
 -19   3  -7    1.97    1.71   0
  19   3   7   -0.89    1.70   0
  19  -3  -7    0.53    3.23   0
 -20  -3   7    0.84    2.41   0
 -20  -3   7   -0.84    2.52   0
  20  -3   7    1.01    2.57   0
  20  -3  -7    0.23    3.22   0
 -20   3  -7    1.30    1.81   0
 -20  -3  -7   -0.05    1.70   0
  20   3   7   -3.73    2.36   0
   1  -4  -7    0.57    1.84   0
   1   4  -7   -0.05    1.46   0
  -1   4  -7    1.93    1.98   0
  -1  -4   7    2.17    2.21   0
   1  -4   7    2.11    2.14   0
   1  -4  -7    1.18    1.99   0
   1   4   7    3.06    2.09   0
  -1  -4  -7    0.39    1.57   0
   2   4  -7    6.70    2.08   0
   2  -4  -7    7.35    2.00   0
  -2   4  -7    8.10    1.46   0
  -2  -4  -7    6.02    1.66   0
  -2  -4   7    5.31    2.25   0
   2   4   7    6.64    1.55   0
   2  -4   7    6.01    1.66   0
   2  -4  -7    7.22    2.24   0
   3   4  -7    0.49    1.95   0
   3  -4  -7    0.99    1.37   0
  -3   4  -7    0.35    1.39   0
  -3  -4   7    1.36    1.48   0
   3  -4   7    0.77    1.54   0
  -3  -4  -7   -0.23    1.60   0
   3   4   7   -0.14    1.51   0
   3  -4  -7    0.85    2.10   0
   4   4  -7   -0.75    1.42   0
   4  -4  -7    2.15    1.89   0
  -4   4  -7   -0.50    1.32   0
   4   4   7   -0.67    1.42   0
  -4  -4   7    1.05    1.40   0
   4  -4  -7    2.33    2.14   0
   4  -4   7   -2.27    2.15   0
  -4  -4  -7    1.63    2.20   0
   5  -4  -7    2.10    2.22   0
  -5  -4  -7    0.60    2.24   0
   5  -4  -7   -0.41    2.21   0
   5   4   7    1.09    2.07   0
  -5   4  -7    0.35    1.39   0
   5   4  -7    1.99    1.96   0
   5  -4   7    0.37    1.55   0
  -5  -4   7    1.16    1.48   0
  -6  -4   7    4.16    2.05   0
  -6  -4  -7    3.16    2.11   0
   6  -4  -7    2.31    1.70   0
   6  -4  -7    2.92    2.17   0
  -6  -4   7    2.84    1.49   0
  -6   4  -7    1.49    1.42   0
   6  -4   7    2.24    2.24   0
   6   4   7    4.38    1.48   0
  -7  -4  -7   -1.62    1.57   0
  -7  -4   7    0.87    1.59   0
  -7  -4   7   -0.54    1.35   0
   7  -4  -7    1.34    2.18   0
  -7   4  -7   -0.15    1.41   0
   7  -4  -7    0.79    1.69   0
   7   4   7    0.09    2.08   0
   7  -4   7    0.49    1.56   0
  -8   4  -7    0.82    1.99   0
  -8  -4   7    0.68    1.47   0
  -8  -4   7    1.23    2.05   0
   8  -4  -7    1.19    2.19   0
   8   4   7    1.79    1.97   0
   8  -4  -7    2.09    2.13   0
   8  -4   7    0.96    1.48   0
  -8  -4  -7    1.21    1.41   0
   9  -4  -7   -0.15    2.09   0
  -9  -4   7   -0.17    2.08   0
  -9   4  -7    3.25    1.96   0
   9   4   7    1.70    1.46   0
   9  -4  -7    0.49    2.13   0
  -9  -4   7   -0.91    2.15   0
  -9  -4  -7    0.49    2.16   0
   9  -4   7    3.01    2.26   0
 -10  -4   7    1.28    2.11   0
  10  -4  -7    0.66    2.12   0
  10   4   7    0.49    1.34   0
 -10  -4   7   -0.22    2.12   0
 -10   4  -7    4.05    2.03   0
  10  -4  -7    1.62    2.14   0
 -10  -4  -7    0.69    1.53   0
  10  -4   7    0.48    1.72   0
 -11  -4   7   -0.45    2.21   0
 -11  -4   7    1.37    1.48   0
  11   4   7   -1.33    1.54   0
 -11   4  -7    0.61    2.07   0
  11  -4  -7    1.32    2.17   0
  11  -4  -7    0.89    2.27   0
 -11  -4  -7    1.04    1.58   0
  11  -4   7   -0.50    1.67   0
  12  -4   7   -1.46    1.64   0
 -12  -4   7   -0.36    1.52   0
  12   4   7   -1.96    2.07   0
 -12   4  -7   -0.61    1.54   0
 -12  -4  -7    3.26    2.16   0
 -12  -4   7    0.79    1.63   0
  12  -4  -7   -0.56    2.21   0
  12  -4  -7    0.47    2.31   0
  13  -4  -7    1.02    2.17   0
  13  -4   7   -1.87    2.45   0
 -13  -4   7    0.52    1.50   0
  13   4   7   -0.29    1.54   0
 -13   4  -7   -0.66    2.22   0
 -13  -4   7   -1.45    1.59   0
 -13  -4  -7    0.72    2.27   0
  13  -4  -7   -0.08    2.20   0
  14  -4  -7    0.59    2.47   0
  14  -4   7    1.37    2.36   0
  14   4   7   -0.88    1.59   0
 -14  -4   7    2.81    2.30   0
 -14   4  -7    2.23    1.52   0
 -14  -4  -7   -0.74    1.64   0
  14  -4  -7    0.67    2.35   0
 -14  -4   7    1.02    1.48   0
  15  -4   7   -1.98    2.44   0
 -15  -4   7   -1.17    2.59   0
 -15  -4   7    0.66    2.44   0
  15   4   7    1.64    1.61   0
 -15   4  -7    0.57    1.48   0
 -15  -4  -7   -0.26    2.37   0
  15  -4  -7    0.52    2.32   0
  15  -4  -7    1.23    3.10   0
  16  -4   7   -0.05    1.78   0
 -16  -4   7    1.84    2.31   0
  16  -4  -7    0.70    2.51   0
  16  -4  -7    0.83    2.96   0
  16   4   7   -0.92    1.77   0
 -16   4  -7    0.95    2.32   0
 -16  -4   7   -0.34    2.56   0
 -16  -4  -7    1.16    1.64   0
 -17  -4   7   -1.51    2.49   0
  17  -4  -7   -0.85    2.44   0
  17  -4  -7   -0.69    3.03   0
  17  -4   7    2.20    1.72   0
 -17  -4  -7    0.90    1.78   0
 -17   4  -7    2.83    2.30   0
  17   4   7   -0.86    2.38   0
 -17  -4   7    0.24    2.64   0
 -18  -4   7    0.12    2.57   0
  18  -4   7    1.84    1.74   0
  18  -4  -7    0.28    2.63   0
  18   4   7    0.67    2.39   0
 -18  -4  -7    0.13    2.55   0
 -18   4  -7    4.07    2.51   0
  18  -4  -7    0.80    3.26   0
 -18  -4   7    0.68    2.68   0
   0   5  -7    0.97    1.34   0
   0  -5  -7    0.41    1.49   0
   0  -5   7    0.64    2.10   0
   0  -5  -7   -0.32    1.56   0
  -1  -5  -7    3.07    2.06   0
   1   5  -7    2.87    1.90   0
   1  -5  -7    1.60    2.03   0
  -1  -5   7    1.76    2.19   0
   1  -5   7   -0.32    2.14   0
  -1  -5  -7    1.62    2.18   0
   1  -5  -7    0.79    1.62   0
  -1   5  -7    2.01    1.87   0
  -2  -5  -7    1.15    1.45   0
   2   5  -7    1.86    1.41   0
   2  -5  -7    1.90    2.03   0
  -2   5  -7    2.49    1.92   0
  -2  -5   7    3.39    2.10   0
  -2  -5  -7    0.02    1.54   0
   2  -5   7    4.00    2.13   0
   2  -5  -7    1.96    2.11   0
   3  -5  -7    3.05    1.55   0
   3  -5  -7    2.57    1.40   0
   3   5  -7    5.76    2.00   0
  -3   5  -7    2.38    1.94   0
  -3  -5  -7    2.25    1.67   0
   3  -5   7    2.41    1.47   0
  -3  -5   7   -0.23    2.11   0
   4   5  -7    3.31    2.07   0
   4  -5  -7    3.54    2.20   0
  -4   5  -7    0.37    2.00   0
  -4  -5  -7    3.86    2.04   0
  -4  -5   7    3.18    1.58   0
   4   5   7    3.91    1.41   0
   4  -5  -7    1.88    2.12   0
   4  -5   7    2.03    1.57   0
  -5  -5  -7    1.30    2.04   0
  -5   5  -7    1.61    1.41   0
   5  -5  -7    1.45    1.49   0
  -5  -5   7   -0.31    1.49   0
   5   5   7   -0.26    2.06   0
   5  -5  -7   -0.51    2.12   0
   5  -5   7    1.46    1.53   0
  -6  -5  -7    0.57    1.47   0
  -6   5  -7    1.43    2.02   0
   6  -5  -7    0.52    1.42   0
  -6  -5   7    0.23    2.03   0
   6  -5  -7    0.15    1.51   0
   6   5   7    0.75    1.57   0
   6  -5   7   -0.92    2.25   0
  -6  -5   7    0.19    2.11   0
   7   5   7    1.34    1.48   0
  -7  -5   7    0.52    1.53   0
  -7   5  -7   -0.21    1.41   0
   7  -5  -7    1.83    2.07   0
   7  -5  -7    2.67    2.09   0
  -7  -5  -7    1.20    1.54   0
   7  -5   7    4.76    2.23   0
  -7  -5   7    0.78    2.05   0
  -8  -5  -7    2.42    2.22   0
  -8   5  -7    1.83    2.01   0
  -8  -5   7    3.53    2.17   0
  -8  -5   7    1.74    2.17   0
   8  -5  -7    1.85    2.10   0
   8  -5  -7    0.84    2.21   0
   8  -5   7    1.82    1.58   0
   8   5   7    3.61    1.52   0
  -9  -5  -7   -1.33    1.48   0
  -9   5  -7    1.68    2.07   0
  -9  -5   7   -0.21    1.49   0
   9  -5  -7    0.05    2.29   0
   9   5   7    0.88    1.43   0
   9  -5   7    2.22    1.53   0
  -9  -5   7    1.67    2.15   0
   9  -5  -7   -0.45    1.64   0
  10  -5  -7    0.48    1.60   0
 -10  -5   7    0.43    1.52   0
 -10  -5   7   -0.18    1.60   0
 -10   5  -7    1.55    2.12   0
  10   5   7    2.23    1.99   0
  10  -5  -7    0.78    1.56   0
  10  -5   7    2.35    1.73   0
 -10  -5  -7    0.18    1.60   0
  11   5   7   -1.16    1.96   0
 -11  -5   7    0.55    1.66   0
 -11  -5   7    0.73    1.45   0
  11  -5  -7   -0.26    2.23   0
 -11   5  -7   -0.53    1.43   0
  11  -5  -7    2.17    2.25   0
 -11  -5  -7   -0.39    2.04   0
  11  -5   7    1.81    2.32   0
  12   5   7    1.98    1.57   0
 -12  -5   7    0.65    1.51   0
  12  -5  -7    0.73    1.63   0
 -12   5  -7    0.32    1.48   0
  12  -5  -7    1.59    2.30   0
 -12  -5  -7    0.85    1.59   0
 -12  -5   7   -0.57    2.24   0
  12  -5   7   -2.13    2.24   0
  13   5   7   -1.56    1.54   0
 -13  -5   7   -0.04    1.45   0
 -13   5  -7    3.27    2.26   0
  13  -5  -7    1.05    2.43   0
 -13  -5   7    1.36    2.44   0
 -13  -5  -7    1.94    1.56   0
  13  -5  -7    1.93    2.39   0
  13  -5   7   -1.20    2.39   0
  14  -5   7    0.41    1.73   0
 -14  -5   7    2.81    2.28   0
  14   5   7    2.01    2.36   0
 -14   5  -7    0.96    1.58   0
 -14  -5   7   -0.43    2.43   0
 -14  -5  -7    2.63    2.49   0
  14  -5  -7    0.11    2.47   0
  14  -5  -7   -1.36    2.46   0
  15  -5   7    2.65    1.77   0
 -15  -5   7    1.42    1.85   0
 -15   5  -7   -0.19    2.33   0
 -15  -5  -7   -0.87    1.64   0
  15   5   7    2.44    2.27   0
  15  -5  -7    0.66    1.65   0
 -15  -5   7    0.81    1.70   0
  15  -5  -7   -0.49    2.54   0
  16  -5  -7    1.26    2.59   0
  16  -5  -7    1.26    2.54   0
  16  -5   7    2.12    1.86   0
 -16   5  -7    1.63    2.18   0
 -16  -5   7    2.29    2.57   0
  16   5   7    0.05    2.46   0
 -16  -5   7    0.34    1.83   0
 -16  -5  -7    0.73    1.79   0
  -1  -6  -7   -0.85    1.41   0
   1  -6   7   -0.40    1.57   0
  -1   6  -7    0.03    2.02   0
   1  -6  -7    0.63    1.85   0
  -1  -6   7    1.46    2.23   0
   1   6  -7    0.72    2.10   0
  -1  -6  -7    2.07    2.22   0
   1  -6  -7    2.17    2.20   0
  -2  -6  -7    2.55    1.53   0
   2  -6  -7    3.22    1.56   0
  -2   6  -7    2.89    1.47   0
  -2  -6   7    2.84    2.22   0
  -2  -6  -7    1.23    1.62   0
   2  -6   7    4.84    1.62   0
   2   6  -7    1.72    1.54   0
   2  -6  -7    2.70    1.53   0
   3  -6  -7    0.79    2.23   0
  -3  -6  -7   -0.85    1.46   0
  -3   6  -7   -0.00    1.34   0
   3  -6   7    0.20    1.43   0
  -3  -6   7    0.32    1.58   0
  -3  -6  -7    0.57    2.28   0
   3   6  -7   -0.53    1.52   0
   3  -6  -7    1.08    1.33   0
  -4  -6  -7   -0.19    2.15   0
   4  -6  -7    0.57    2.21   0
   4  -6  -7    0.47    2.16   0
  -4  -6   7    0.36    2.14   0
   4  -6   7    0.47    2.05   0
  -4  -6  -7   -2.14    1.63   0
  -4   6  -7    1.78    1.95   0
  -5  -6  -7   -0.24    1.39   0
  -5  -6   7    0.99    1.64   0
  -5  -6  -7    3.41    2.20   0
   5  -6   7    3.40    2.15   0
  -5   6  -7    0.83    1.38   0
   5  -6  -7   -1.42    1.65   0
   5  -6  -7   -0.28    1.52   0
  -5  -6   7    0.75    1.48   0
  -6  -6  -7   -0.06    1.97   0
  -6   6  -7    0.13    1.90   0
  -6  -6   7    1.46    2.26   0
  -6  -6  -7    0.54    1.58   0
   6  -6  -7    0.39    2.24   0
   6  -6  -7   -0.34    1.56   0
  -6  -6   7    1.12    2.14   0
   6  -6   7    2.67    2.18   0
  -7  -6  -7   -0.73    1.57   0
  -7   6  -7   -1.38    1.44   0
  -7  -6   7    2.15    2.08   0
   7  -6  -7    0.04    2.18   0
   7  -6  -7   -1.14    2.21   0
  -7  -6   7    0.14    1.65   0
   7  -6   7    1.05    2.20   0
  -8  -6  -7    3.98    2.23   0
  -8   6  -7    2.60    1.41   0
  -8  -6   7    1.69    1.62   0
   8  -6  -7   -0.89    1.67   0
   8  -6  -7    1.07    2.34   0
   8  -6   7    1.13    1.57   0
  -8  -6   7    1.30    1.63   0
  -9  -6  -7   -1.91    1.63   0
  -9   6  -7    0.57    1.46   0
  -9  -6   7   -0.08    1.65   0
   9  -6  -7    0.98    1.61   0
  -9  -6   7    0.44    2.41   0
   9  -6  -7    1.15    2.30   0
   9  -6   7   -0.81    1.62   0
 -10  -6  -7    2.73    2.29   0
 -10  -6   7   -0.59    1.65   0
 -10   6  -7   -0.58    1.60   0
 -10  -6   7    0.37    1.61   0
  10  -6  -7    1.58    2.39   0
  10  -6   7   -0.07    1.80   0
  10   6   7    1.16    2.30   0
  10  -6  -7    2.94    2.47   0
  11  -6  -7    1.45    2.42   0
 -11  -6   7   -0.25    1.70   0
 -11   6  -7    1.76    1.60   0
 -11  -6   7   -2.22    1.63   0
  11   6   7    1.64    1.59   0
  11  -6  -7    0.60    2.40   0
  11  -6   7    0.72    1.67   0
 -11  -6  -7    4.58    2.27   0
  12  -6  -7    0.32    1.73   0
 -12   6  -7    0.85    2.31   0
 -12  -6   7    2.07    2.36   0
  12   6   7    3.37    2.34   0
  12  -6  -7    0.20    2.41   0
 -12  -6  -7    0.29    1.64   0
  12  -6   7   -0.97    1.73   0
 -12  -6   7   -0.34    1.67   0
  13  -6  -7    3.61    2.67   0
 -13  -6   7   -0.91    2.34   0
 -13   6  -7   -1.33    1.61   0
  13   6   7    1.19    1.68   0
  13  -6  -7   -0.53    1.87   0
 -13  -6   7   -1.15    2.47   0
 -13  -6  -7    0.41    2.31   0
  13  -6   7    0.21    1.69   0
  14  -6  -7    0.14    1.80   0
 -14  -6   7   -0.28    1.71   0
 -14   6  -7    1.46    2.33   0
 -14  -6   7    2.63    2.53   0
  14   6   7   -0.86    2.53   0
 -14  -6  -7    2.30    1.71   0
  14  -6  -7    0.16    1.83   0
  14  -6   7   -1.23    1.70   0
   0   7  -7    0.87    1.53   0
   0  -7  -7    2.51    1.60   0
   0  -7   7   -0.65    2.25   0
   0  -7  -7   -0.73    1.52   0
  -1  -7  -7    1.88    1.51   0
   1   7  -7   -1.54    2.20   0
  -1   7  -7   -1.10    1.47   0
   1  -7  -7   -0.36    1.55   0
  -1  -7   7    0.47    1.52   0
   1  -7   7   -0.46    1.51   0
  -1  -7  -7    1.64    2.30   0
   1  -7  -7    2.78    2.32   0
  -2   7  -7    0.92    2.14   0
  -2  -7  -7    0.57    1.56   0
   2  -7  -7    0.44    1.46   0
  -2  -7   7    2.06    2.38   0
   2  -7   7    1.14    1.69   0
  -2  -7  -7   -0.30    2.35   0
   2  -7  -7   -2.14    2.38   0
   3  -7  -7    2.88    2.43   0
  -3   7  -7    0.71    1.53   0
   3  -7  -7    2.30    2.24   0
   3  -7   7   -0.76    2.25   0
  -3  -7  -7   -1.11    2.20   0
  -3  -7   7   -0.24    1.63   0
  -3  -7  -7    0.64    1.70   0
  -3  -7   7   -0.72    2.31   0
  -4  -7   7    2.03    2.35   0
   4  -7  -7    1.85    1.57   0
  -4  -7   7   -0.16    1.63   0
  -4  -7  -7    0.97    2.41   0
  -4  -7  -7    2.14    1.62   0
   4  -7   7   -0.30    2.15   0
   4  -7  -7    2.20    1.66   0
  -4   7  -7    1.03    2.10   0
  -5  -7  -7    0.10    2.20   0
   5  -7  -7    1.00    1.66   0
  -5   7  -7   -0.97    1.49   0
   5  -7  -7   -1.34    2.23   0
  -5  -7  -7    1.06    1.67   0
  -5  -7   7    2.19    2.31   0
   5  -7   7    1.07    1.59   0
  -5  -7   7    1.52    1.68   0
  -6  -7  -7   -1.03    1.60   0
  -6   7  -7    1.26    1.57   0
   6  -7  -7    1.23    1.72   0
  -6  -7   7    1.73    1.70   0
  -6  -7  -7    3.39    2.38   0
   6  -7  -7    0.24    2.34   0
  -6  -7   7    1.55    1.69   0
   6  -7   7    0.36    1.65   0
  -7  -7   7    0.97    1.64   0
  -7  -7  -7   -1.57    1.55   0
  -7  -7  -7    0.48    1.65   0
  -7  -7   7    1.49    1.63   0
   7  -7  -7    0.73    2.52   0
   7  -7  -7    1.16    1.70   0
  -7   7  -7   -0.50    2.17   0
   7  -7   7    1.25    1.71   0
  -8  -7  -7   -1.93    2.39   0
  -8  -7  -7    2.34    1.46   0
  -8   7  -7    1.28    2.17   0
  -8  -7   7   -0.86    1.73   0
   8  -7  -7   -0.30    1.82   0
   8  -7  -7    1.22    2.51   0
   8  -7   7    4.22    2.41   0
  -8  -7   7    1.47    2.41   0
  -9  -7  -7    1.59    1.63   0
  -9  -7  -7    1.35    1.53   0
  -9   7  -7    1.59    2.30   0
  -9  -7   7    0.61    1.76   0
  -9  -7   7    1.36    1.65   0
   9  -7  -7   -0.11    2.53   0
   9  -7   7    1.72    2.49   0
   9  -7  -7    1.11    2.56   0
 -10  -7  -7    2.18    2.26   0
 -10  -7   7    0.18    2.48   0
 -10   7  -7    0.45    1.65   0
 -10  -7   7   -0.76    1.84   0
  10  -7  -7    0.10    1.84   0
  10  -7  -7    0.42    2.57   0
  10  -7   7    0.87    2.62   0
 -10  -7  -7    1.44    2.36   0
   0   0   8  536.64    6.53   0
   0   0  -8  556.00    6.59   0
   1   0   8  330.18    4.83   0
  -1   0   8  344.71    5.56   0
   1   0  -8  349.92    5.53   0
  -1   0  -8  351.99    5.24   0
  -2   0  -8  380.77    5.27   0
  -2   0   8  361.40    6.07   0
   2   0   8  366.61    5.26   0
   2   0  -8  348.77    5.71   0
  -3   0  -8    9.78    2.70   0
  -3   0   8   10.25    2.47   0
   3   0   8   10.85    2.57   0
   3   0  -8   12.15    2.46   0
  -4   0  -8    5.03    2.56   0
  -4   0   8    3.12    3.20   0
   4   0   8    4.07    1.84   0
   4   0  -8    2.92    2.21   0
  -5   0  -8   -0.90    1.61   0
   5   0  -8   -0.34    2.51   0
   5   0   8   -0.60    1.57   0
  -5   0   8    0.60    2.99   0
  -6   0  -8    3.32    2.21   0
   6   0   8   -0.39    1.53   0
  -6   0   8   -0.16    3.64   0
  -7   0  -8    5.81    2.27   0
   7   0   8    4.22    1.61   0
  -8   0  -8    0.27    2.26   0
   8   0   8    2.37    1.54   0
  -9   0  -8   -0.15    1.69   0
   9   0   8    0.97    1.57   0
 -10   0  -8   -0.33    1.65   0
  10   0   8   -0.17    1.58   0
 -11   0  -8    2.14    2.33   0
  11   0   8    0.78    1.53   0
 -12   0  -8    2.11    1.69   0
  12   0   8   -2.56    2.32   0
 -13   0  -8    2.91    2.39   0
  13   0   8    0.03    2.19   0
 -14   0  -8    2.16    2.37   0
  14   0   8    6.20    2.24   0
 -15   0  -8    0.62    1.67   0
  15   0   8    2.36    1.67   0
  16   0   8    4.87    1.73   0
 -16   0  -8    3.46    1.76   0
  17   0   8    1.60    1.57   0
 -17   0  -8   -1.24    1.69   0
  18   0   8    1.38    2.26   0
 -18   0  -8   -0.70    2.32   0
  19   0   8   -0.56    2.38   0
 -19   0  -8   -0.33    2.45   0
 -20   0  -8   -0.76    2.45   0
  20   0   8    3.00    1.75   0
  21   0   8   -3.10    2.66   0
 -21   0  -8    1.56    2.53   0
   1   1   8   63.09    3.06   0
   1  -1   8   57.60    2.49   0
   1  -1  -8   56.13    3.08   0
  -1  -1  -8   58.12    3.14   0
   1   1  -8   64.96    2.55   0
  -1   1  -8   64.02    2.47   0
  -1   1   8   64.27    3.06   0
  -1  -1   8   61.58    3.17   0
   2  -1   8   36.12    2.22   0
   2  -1  -8   33.16    2.84   0
  -2   1   8   36.38    2.73   0
  -2  -1  -8   36.87    2.86   0
   2   1  -8   41.60    2.64   0
  -2   1  -8   39.46    2.75   0
  -2  -1   8   35.05    2.89   0
   2   1   8   35.10    2.20   0
   3  -1   8   -0.00    1.77   0
   3  -1  -8    0.27    2.31   0
  -3  -1  -8    1.45    2.48   0
  -3   1   8   -0.50    2.13   0
   3   1  -8    0.79    1.85   0
  -3   1  -8   -0.24    1.66   0
  -3  -1   8    0.32    2.23   0
   3   1   8   -0.78    1.63   0
  -4  -1  -8    1.22    1.66   0
   4  -1   8    1.71    1.83   0
  -4   1   8    1.91    2.16   0
   4  -1  -8    1.45    2.53   0
   4   1  -8    2.61    1.84   0
  -4   1  -8    1.95    1.60   0
  -4  -1   8    1.79    2.24   0
   4   1   8    2.32    1.65   0
  -5   1   8   21.60    3.41   0
   5   1  -8   25.19    2.36   0
  -5  -1  -8   20.96    2.01   0
  -5  -1   8   22.35    2.68   0
  -5   1  -8   21.16    1.83   0
   5   1   8   23.01    2.50   0
   5  -1   8   23.92    2.56   0
   5  -1  -8   21.51    3.71   0
   6   1  -8    5.95    2.08   0
   6  -1   8    3.60    1.63   0
  -6  -1  -8    5.02    1.60   0
  -6  -1   8    6.08    2.36   0
  -6   1  -8    5.79    1.61   0
   6   1   8    7.30    2.15   0
   7  -1   8   14.51    1.71   0
  -7  -1   8   18.60    2.86   0
  -7  -1   8   17.94    3.01   0
  -7  -1  -8   15.45    2.23   0
  -7   1  -8   16.45    1.77   0
   7   1   8   16.87    2.26   0
  -8  -1  -8   10.00    1.78   0
   8  -1   8   11.84    2.36   0
  -8  -1   8    9.84    2.38   0
  -8  -1   8   10.18    2.45   0
  -8   1  -8   10.68    2.32   0
   8   1   8   12.25    1.72   0
  -9  -1  -8    1.89    1.71   0
   9  -1   8    2.97    1.63   0
  -9  -1   8    1.17    2.73   0
  -9  -1   8    1.20    2.34   0
  -9   1  -8    1.28    1.66   0
   9   1   8    0.69    2.18   0
 -10  -1  -8   -1.40    1.59   0
  10  -1   8   -1.56    1.62   0
 -10  -1   8   -0.03    2.07   0
 -10   1  -8   -2.04    1.60   0
  10   1   8   -1.59    1.46   0
 -10  -1   8    0.19    2.67   0
 -11  -1  -8    0.92    1.54   0
  11  -1   8    1.58    2.24   0
 -11  -1   8    0.19    2.46   0
 -11  -1   8    1.01    2.91   0
 -11   1  -8    1.21    1.56   0
  11   1   8    2.70    2.24   0
 -12  -1  -8    5.04    2.47   0
  12  -1   8    3.59    1.65   0
 -12  -1   8    5.00    3.23   0
 -12  -1   8    5.44    2.86   0
 -12   1  -8    4.65    1.75   0
  12   1   8    3.39    1.58   0
 -13  -1  -8    1.75    2.26   0
 -13  -1   8    2.32    3.08   0
  13  -1   8    4.11    2.24   0
 -13  -1   8    3.21    2.78   0
 -13   1  -8    3.25    2.33   0
  13   1   8    1.79    1.53   0
  14   1   8    2.22    2.19   0
 -14  -1  -8    5.55    2.24   0
 -14  -1   8    0.93    3.13   0
 -14  -1   8    1.69    2.66   0
  14  -1   8    0.38    1.65   0
 -14   1  -8    2.38    2.30   0
  15   1   8    1.84    2.26   0
 -15  -1  -8    2.07    1.68   0
 -15  -1   8    0.69    2.91   0
  15  -1   8    0.79    2.33   0
 -15   1  -8   -0.31    1.67   0
 -15  -1   8    0.25    2.62   0
 -16  -1   8   -0.87    3.03   0
  16   1   8   -0.65    2.20   0
 -16  -1   8    0.16    2.73   0
  16  -1   8   -0.85    1.70   0
 -16   1  -8   -0.84    2.42   0
 -16  -1  -8    1.31    1.63   0
 -17  -1  -8   -0.55    1.70   0
 -17  -1   8   -0.24    2.73   0
  17   1   8    3.05    1.50   0
  17  -1   8    3.61    2.45   0
 -17   1  -8    1.39    1.76   0
 -17  -1   8    0.88    3.00   0
 -18  -1  -8   -0.12    1.71   0
  18   1   8    1.15    1.68   0
  18  -1   8   -0.70    1.68   0
 -18  -1   8    0.15    2.76   0
 -18   1  -8   -3.02    2.42   0
 -18  -1   8   -0.51    3.00   0
 -19  -1  -8    0.91    1.65   0
  19   1   8   -0.66    1.68   0
 -19  -1   8    0.68    2.92   0
  19  -1   8   -1.20    2.58   0
 -19   1  -8    4.53    2.34   0
 -19  -1   8    0.01    2.93   0
 -20  -1  -8    4.59    2.50   0
  20   1   8   -0.83    1.72   0
 -20  -1   8    0.16    3.01   0
  20  -1   8    1.74    1.71   0
 -20  -1   8    0.38    3.13   0
 -20   1  -8    0.28    1.78   0
 -21  -1  -8   -0.33    2.68   0
  21   1   8   -0.27    1.78   0
 -21  -1   8   -0.20    3.05   0
 -21  -1   8    0.38    3.73   0
 -21   1  -8    2.08    1.83   0
  21  -1   8    0.59    2.58   0
   0   2  -8  339.68    4.64   0
   0  -2  -8  300.30    4.51   0
   0  -2   8  299.23    4.65   0
   0   2   8  325.27    5.01   0
  -1   2   8   27.51    2.01   0
   1   2  -8   30.90    2.39   0
  -1   2  -8   29.36    1.95   0
  -1  -2  -8   25.28    2.05   0
  -1  -2   8   25.56    2.63   0
   1   2   8   28.73    2.47   0
   1  -2  -8   28.41    2.12   0
   1  -2   8   24.54    2.00   0
   2   2  -8  183.64    3.47   0
  -2   2  -8  187.07    3.30   0
   2   2   8  180.44    3.83   0
  -2   2   8  189.19    4.33   0
  -2  -2   8  178.07    3.52   0
  -2  -2  -8  167.55    3.28   0
   2  -2  -8  168.56    3.83   0
   2  -2   8  164.84    3.70   0
  -3   2  -8   16.49    2.30   0
  -3  -2   8   14.23    1.82   0
   3   2  -8   15.17    1.68   0
   3   2   8   15.27    2.35   0
  -3   2   8   16.91    2.30   0
  -3  -2  -8   15.89    2.47   0
   3  -2  -8   15.13    2.47   0
   3  -2   8   14.10    1.85   0
   4   2   8    0.29    1.59   0
   4   2  -8    0.97    1.96   0
  -4   2  -8   -0.69    2.00   0
  -4  -2   8    0.14    2.15   0
  -4  -2  -8   -0.13    2.38   0
   4  -2  -8    1.67    2.19   0
   4  -2   8   -1.12    1.51   0
   5  -2  -8   28.04    2.54   0
   5   2  -8   23.44    1.89   0
   5   2   8   27.48    1.84   0
  -5  -2   8   26.22    2.51   0
  -5  -2  -8   25.26    2.52   0
  -5   2  -8   26.83    2.20   0
   5  -2  -8   23.67    2.69   0
   5  -2   8   25.12    2.31   0
   6  -2   8    2.83    2.27   0
   6   2   8    2.43    2.04   0
  -6  -2   8    2.07    2.09   0
  -6  -2  -8    3.47    1.69   0
  -6   2  -8    0.82    1.54   0
   6  -2  -8    2.39    2.43   0
   6   2  -8    3.28    1.92   0
   6  -2  -8    2.28    2.78   0
  -7  -2  -8    5.13    1.61   0
   7  -2   8    6.11    1.68   0
  -7  -2   8    9.45    2.20   0
   7   2   8    6.98    1.58   0
   7  -2  -8    7.58    2.91   0
  -7  -2   8    7.21    2.27   0
  -7   2  -8    6.92    1.64   0
   7  -2  -8    7.19    3.12   0
   8  -2   8    3.04    1.71   0
  -8  -2   8    4.48    2.14   0
   8   2   8    1.88    2.10   0
  -8  -2   8    4.91    2.11   0
  -8  -2  -8    3.95    2.30   0
  -8   2  -8    2.49    1.62   0
   8  -2  -8    4.12    3.34   0
   8  -2  -8    4.38    3.34   0
   9   2   8    4.82    2.04   0
  -9  -2  -8    1.68    2.24   0
   9  -2   8    2.36    1.71   0
  -9  -2   8    1.46    1.52   0
  -9  -2   8    1.13    1.40   0
  -9   2  -8    4.01    1.53   0
 -10  -2  -8    1.11    1.64   0
  10   2   8   -0.23    1.99   0
 -10  -2   8    0.31    2.02   0
 -10   2  -8   -0.52    2.20   0
  10  -2   8   -0.17    1.72   0
 -10  -2   8   -0.30    2.04   0
  11  -2   8    3.25    2.35   0
  11   2   8    0.78    2.10   0
 -11  -2  -8   -0.96    1.62   0
 -11  -2   8    1.86    2.10   0
 -11  -2   8    2.41    2.09   0
 -11   2  -8    1.74    1.64   0
 -12  -2   8   -0.11    2.09   0
  12  -2   8   -0.71    2.32   0
  12   2   8   -0.76    1.43   0
 -12  -2  -8   -1.41    2.27   0
 -12  -2   8    0.35    2.02   0
 -12   2  -8   -0.87    1.53   0
 -13  -2   8    0.71    2.28   0
 -13  -2   8    0.99    2.15   0
  13   2   8    2.82    1.44   0
  13  -2   8    2.38    2.35   0
 -13  -2  -8    0.78    2.28   0
 -13   2  -8    0.78    1.62   0
 -14  -2  -8    3.16    1.61   0
  14   2   8    1.18    2.10   0
 -14  -2   8    1.56    2.53   0
  14  -2   8    2.45    1.73   0
 -14   2  -8    0.58    1.60   0
 -14  -2   8    0.97    2.37   0
 -15  -2  -8   -0.86    1.68   0
 -15  -2   8    0.55    2.08   0
  15   2   8    1.31    1.67   0
  15  -2   8   -0.93    1.76   0
 -15  -2   8    0.64    2.30   0
 -15   2  -8   -0.65    1.68   0
 -16  -2   8    2.18    2.41   0
 -16  -2  -8    2.25    2.38   0
 -16  -2   8    3.24    2.29   0
  16   2   8    4.88    2.28   0
  16  -2   8    1.09    2.44   0
 -16   2  -8    2.94    1.65   0
 -17  -2   8   -0.14    2.32   0
 -17  -2   8   -1.61    2.56   0
  17   2   8    2.53    1.53   0
 -17  -2  -8    1.16    1.71   0
  17  -2   8    0.74    2.38   0
 -17   2  -8   -0.72    2.31   0
 -18  -2  -8    3.71    1.73   0
 -18  -2   8    1.75    2.35   0
 -18  -2   8    2.16    2.45   0
  18   2   8    1.41    1.73   0
  18  -2   8    1.21    1.70   0
 -18   2  -8    1.53    1.62   0
 -19  -2  -8    0.61    2.44   0
 -19  -2   8   -0.04    2.58   0
 -19  -2   8   -0.26    2.35   0
  19   2   8    1.14    2.37   0
  19  -2   8    0.60    1.71   0
 -19   2  -8    0.78    2.37   0
 -20  -2   8    1.00    2.70   0
 -20  -2  -8   -0.78    1.73   0
 -20  -2   8    0.19    3.01   0
  20   2   8   -1.03    2.38   0
  20  -2   8   -1.75    2.70   0
 -20   2  -8    1.76    1.66   0
  -1  -3  -8   20.25    2.53   0
   1  -3  -8   19.75    2.40   0
  -1   3   8   22.39    2.42   0
   1   3  -8   21.26    1.69   0
  -1   3  -8   18.20    1.70   0
  -1  -3   8   19.91    2.43   0
   1  -3   8   21.08    2.44   0
   1   3   8   20.42    2.42   0
  -2  -3  -8    2.71    1.54   0
  -2   3   8    3.84    2.03   0
   2   3  -8    3.97    1.56   0
  -2   3  -8    1.34    1.46   0
   2   3   8    3.94    1.52   0
  -2  -3   8    3.32    1.66   0
   2  -3   8    4.04    1.63   0
   2  -3  -8    2.74    1.53   0
   3  -3  -8   -0.28    2.00   0
   3   3  -8   -0.91    1.34   0
   3   3   8    1.43    1.49   0
   3  -3  -8    0.93    2.20   0
  -3   3  -8   -0.22    1.89   0
  -3  -3   8   -0.12    2.06   0
   3  -3   8    1.01    2.23   0
  -3  -3  -8    1.68    1.59   0
   4   3   8    1.04    2.07   0
   4   3  -8    1.75    1.36   0
   4  -3  -8    1.47    1.40   0
   4  -3  -8    2.78    2.22   0
  -4   3  -8    1.16    1.94   0
  -4  -3   8    1.31    1.43   0
   4  -3   8    0.80    1.58   0
  -4  -3  -8   -1.42    2.23   0
   5   3   8   -0.13    1.48   0
   5   3  -8    1.96    1.82   0
  -5  -3   8   -0.32    1.40   0
   5  -3  -8    1.96    2.12   0
  -5   3  -8   -0.14    1.98   0
   5  -3  -8    0.55    1.96   0
  -5  -3  -8    0.79    1.52   0
   5  -3   8   -0.87    1.55   0
   6  -3  -8    0.92    2.00   0
   6   3  -8   -0.01    1.92   0
  -6  -3   8    1.75    2.24   0
  -6   3  -8    1.49    1.44   0
   6  -3  -8    1.05    2.07   0
  -6  -3  -8    1.57    2.25   0
   6  -3   8    1.15    2.22   0
   6   3   8    1.18    1.48   0
   7  -3  -8    1.18    2.02   0
  -7  -3   8   -0.53    2.09   0
  -7   3  -8    1.26    2.03   0
   7  -3  -8    1.02    2.09   0
  -7  -3  -8   -0.65    1.68   0
   7   3   8    0.78    1.43   0
  -7  -3   8    0.71    1.47   0
   7  -3   8   -0.42    1.58   0
  -8  -3   8    0.99    2.10   0
   8  -3  -8    0.70    2.03   0
  -8   3  -8   -1.72    2.00   0
  -8  -3  -8    3.13    2.39   0
  -8  -3   8    1.48    1.51   0
   8   3   8    1.09    1.53   0
   8  -3  -8    2.02    2.47   0
   8  -3   8    2.01    1.53   0
   9  -3   8   -0.38    1.70   0
  -9  -3   8    0.28    2.19   0
  -9   3  -8    2.59    2.20   0
   9  -3  -8    1.01    2.28   0
  -9  -3  -8    0.39    1.54   0
   9   3   8   -0.62    2.14   0
  -9  -3   8    1.29    1.63   0
   9  -3  -8    0.96    2.11   0
  10  -3  -8    0.10    2.89   0
  10  -3   8   -1.00    1.67   0
 -10  -3   8   -0.75    2.15   0
 -10   3  -8    2.66    2.10   0
 -10  -3  -8    2.55    2.23   0
  10   3   8    0.96    1.32   0
 -10  -3   8    0.88    1.58   0
  10  -3  -8    0.19    2.45   0
  11  -3  -8    3.82    2.42   0
  11  -3   8    1.46    1.70   0
 -11  -3   8    4.55    2.17   0
 -11  -3  -8    1.56    1.53   0
 -11   3  -8    6.68    1.59   0
  11   3   8    5.78    1.57   0
 -11  -3   8    4.43    1.71   0
  11  -3  -8    4.26    3.16   0
  12  -3   8    0.90    2.27   0
  12  -3  -8    0.72    2.19   0
 -12  -3  -8    0.34    1.55   0
 -12   3  -8    0.71    2.07   0
 -12  -3   8    1.93    2.28   0
  12   3   8   -0.44    1.47   0
  12  -3  -8    0.73    2.86   0
 -12  -3   8    1.88    2.09   0
 -13  -3   8    0.76    2.22   0
  13  -3  -8    1.56    3.10   0
  13  -3  -8    0.40    2.82   0
 -13  -3   8   -0.01    2.19   0
 -13  -3  -8    4.10    2.25   0
 -13   3  -8    0.76    1.62   0
  13   3   8   -0.06    1.54   0
  13  -3   8    0.22    2.36   0
  14  -3   8    1.61    1.74   0
 -14  -3   8    0.88    1.63   0
  14  -3  -8    1.23    3.33   0
 -14  -3   8    0.16    2.14   0
 -14  -3  -8    1.78    1.69   0
  14  -3  -8    1.36    3.47   0
 -14   3  -8    1.04    1.58   0
  14   3   8    2.60    1.66   0
 -15  -3   8    0.53    2.25   0
  15  -3   8    1.89    1.70   0
  15  -3  -8    0.44    3.78   0
 -15  -3  -8    1.05    2.26   0
 -15  -3   8    1.80    2.08   0
 -15   3  -8    1.58    1.60   0
  15   3   8   -1.04    1.60   0
  15  -3  -8    0.32    3.87   0
  16  -3  -8   -0.03    4.12   0
  16  -3   8    0.55    1.68   0
 -16  -3   8    0.39    2.15   0
  16  -3  -8    0.21    3.99   0
 -16  -3  -8   -1.30    1.63   0
 -16   3  -8   -0.68    1.60   0
  16   3   8    2.63    2.28   0
 -16  -3   8   -1.78    2.25   0
 -17  -3   8    0.12    2.29   0
  17  -3   8    3.11    1.61   0
 -17  -3  -8   -0.10    2.48   0
 -17   3  -8    2.13    1.67   0
 -17  -3   8    0.03    2.49   0
  17   3   8   -0.12    1.66   0
 -18  -3   8    0.35    2.36   0
 -18  -3  -8    0.84    1.70   0
  18  -3   8   -0.39    1.74   0
 -18   3  -8    0.82    1.63   0
 -18  -3   8    1.81    2.45   0
  18   3   8    0.22    2.33   0
 -19  -3   8    0.76    2.37   0
 -19  -3  -8    0.32    2.58   0
 -19   3  -8   -0.59    2.62   0
  19  -3   8    2.10    1.82   0
 -19  -3   8    1.29    2.68   0
  19   3   8    2.52    1.78   0
   0   4  -8   94.21    2.39   0
   0  -4  -8   88.68    3.18   0
   0  -4   8   85.89    2.52   0
   1  -4  -8    8.18    2.12   0
   1   4  -8   10.05    2.07   0
  -1   4  -8    5.95    1.49   0
   1  -4  -8    9.29    2.24   0
  -1  -4   8    8.89    1.63   0
   1  -4   8    8.77    2.31   0
  -1  -4  -8    7.38    1.62   0
   1   4   8   10.02    2.17   0
   2   4  -8   28.78    2.28   0
  -2  -4  -8   32.21    2.56   0
   2  -4  -8   26.16    1.87   0
  -2   4  -8   30.86    1.77   0
   2  -4  -8   29.16    2.04   0
   2   4   8   31.55    2.51   0
  -2  -4   8   31.19    2.00   0
   2  -4   8   29.14    2.51   0
  -3  -4  -8    1.07    1.57   0
   3   4  -8    2.12    1.43   0
   3  -4  -8    1.30    1.43   0
  -3   4  -8    4.22    2.03   0
   3   4   8    1.76    1.56   0
  -3  -4   8    2.57    2.18   0
   3  -4  -8    1.10    2.17   0
   3  -4   8    1.41    1.65   0
  -4  -4  -8   -1.01    1.66   0
   4   4  -8    0.79    1.38   0
   4  -4  -8    1.29    2.02   0
   4   4   8    3.51    2.04   0
  -4   4  -8    2.11    1.96   0
  -4  -4   8    1.22    2.20   0
   4  -4   8    1.12    1.48   0
   4  -4  -8    4.31    2.49   0
  -5  -4  -8    3.20    2.26   0
  -5   4  -8    0.79    1.48   0
  -5  -4   8    1.59    2.09   0
   5   4  -8    3.61    1.96   0
   5  -4   8    3.97    2.32   0
   5  -4  -8    3.83    2.18   0
   5  -4  -8    2.76    2.38   0
   5   4   8    2.60    1.57   0
   6  -4  -8    1.80    2.11   0
  -6   4  -8    0.53    1.35   0
  -6  -4   8    0.69    1.50   0
   6   4   8    4.66    2.16   0
   6  -4   8    0.72    2.25   0
   6  -4  -8    1.02    2.34   0
  -6  -4  -8    2.14    1.60   0
   7  -4  -8    1.47    2.15   0
  -7  -4   8    1.74    2.11   0
   7  -4  -8    1.17    1.50   0
  -7  -4   8    2.30    1.56   0
  -7   4  -8    2.21    1.41   0
   7   4   8    2.09    2.11   0
   7  -4   8    0.06    1.62   0
  -7  -4  -8    0.87    2.20   0
   8  -4  -8    1.13    2.14   0
  -8  -4   8    2.74    2.12   0
  -8   4  -8    0.25    1.93   0
   8   4   8    2.66    2.00   0
  -8  -4   8    1.05    1.55   0
   8  -4  -8    1.36    2.05   0
  -8  -4  -8    0.30    2.11   0
   8  -4   8   -0.58    1.59   0
   9  -4  -8    1.17    2.24   0
  -9  -4   8   -0.24    1.50   0
   9   4   8    1.14    1.35   0
  -9   4  -8    2.62    1.97   0
   9  -4  -8    1.30    2.20   0
  -9  -4  -8   -0.58    1.49   0
   9  -4   8   -0.33    1.63   0
  -9  -4   8   -0.21    1.54   0
  10   4   8    1.82    1.52   0
  10  -4  -8    1.44    2.15   0
 -10  -4   8    1.03    2.15   0
 -10   4  -8    1.08    2.01   0
 -10  -4   8    0.64    1.59   0
  10  -4  -8   -0.31    2.23   0
 -10  -4  -8   -0.61    2.24   0
  10  -4   8    0.15    1.59   0
  11  -4   8    0.01    2.33   0
 -11  -4   8    1.55    1.61   0
  11   4   8    1.61    2.02   0
 -11  -4   8    0.90    2.05   0
 -11   4  -8    2.57    1.50   0
 -11  -4  -8    0.45    1.60   0
  11  -4  -8    0.92    2.27   0
  11  -4  -8    3.21    2.70   0
  12  -4   8    2.13    2.35   0
  12   4   8    2.77    2.19   0
 -12  -4   8   -1.44    1.50   0
 -12   4  -8   -0.75    1.50   0
  12  -4  -8    0.07    2.60   0
 -12  -4  -8    3.68    2.19   0
  12  -4  -8   -1.27    2.19   0
 -12  -4   8   -0.32    2.23   0
  13  -4   8   -0.32    2.29   0
  13   4   8    3.05    1.58   0
 -13  -4   8   -0.52    1.63   0
 -13   4  -8    1.73    1.46   0
  13  -4  -8    0.26    2.18   0
 -13  -4  -8    1.76    1.55   0
 -13  -4   8    1.39    2.12   0
  13  -4  -8    1.14    2.24   0
  14  -4  -8    0.48    2.46   0
  14  -4   8    5.23    2.45   0
  14   4   8    1.14    1.65   0
 -14  -4   8    2.29    2.26   0
 -14  -4   8    1.58    2.38   0
 -14   4  -8   -1.23    2.13   0
 -14  -4  -8    2.66    2.27   0
  14  -4  -8   -0.06    2.36   0
  15  -4   8    0.92    2.42   0
  15  -4  -8    0.30    2.97   0
  15   4   8   -0.41    1.56   0
 -15  -4   8    1.32    2.36   0
 -15  -4   8    0.41    2.26   0
 -15   4  -8   -2.51    1.63   0
 -15  -4  -8    0.51    1.72   0
  15  -4  -8    0.25    2.91   0
 -16  -4   8    1.24    1.64   0
  16   4   8    1.86    1.65   0
 -16  -4   8    0.63    2.37   0
  16  -4  -8    1.19    2.57   0
  16  -4   8   -1.89    2.56   0
 -16  -4  -8    1.34    1.65   0
 -16   4  -8   -0.10    1.69   0
  16  -4  -8    1.39    3.01   0
  17  -4   8    1.39    2.63   0
  17   4   8    2.59    2.35   0
 -17  -4   8    1.85    2.41   0
 -17  -4  -8   -0.42    2.46   0
 -17   4  -8    1.19    1.60   0
  17  -4  -8    0.97    3.26   0
  17  -4  -8    0.26    3.14   0
 -17  -4   8    0.91    2.53   0
  18  -4   8   -0.78    2.56   0
  18   4   8   -2.24    2.63   0
 -18  -4   8   -2.37    2.43   0
 -18  -4  -8   -0.63    1.90   0
 -18   4  -8    1.59    1.76   0
  18  -4  -8    0.06    3.66   0
  18  -4  -8    0.35    3.69   0
 -18  -4   8   -0.60    2.59   0
  -1  -5  -8    1.33    1.43   0
   1  -5  -8    2.25    1.33   0
   1  -5  -8    0.85    1.50   0
  -1  -5  -8    1.84    1.60   0
  -1  -5   8    3.65    2.15   0
   1  -5   8    1.00    1.48   0
   1   5  -8    1.17    1.34   0
  -1   5  -8    0.78    1.46   0
  -2   5  -8    2.93    1.40   0
  -2  -5   8    1.46    2.14   0
   2  -5   8    1.40    1.55   0
   2  -5  -8    1.10    2.25   0
  -2  -5  -8    1.73    2.26   0
   2  -5  -8    1.75    1.41   0
   2   5  -8    2.33    1.92   0
   3   5  -8   -1.74    1.43   0
   3  -5  -8    0.97    1.45   0
  -3  -5  -8    2.87    1.54   0
  -3  -5   8    1.01    2.05   0
   3  -5   8    1.31    1.54   0
   3  -5  -8    0.63    1.50   0
  -3   5  -8    1.98    1.36   0
  -4  -5  -8    1.82    2.10   0
   4  -5  -8    0.00    2.08   0
  -4   5  -8   -0.52    1.97   0
  -4  -5   8    0.22    1.49   0
   4   5  -8   -1.32    1.38   0
   4   5   8    0.20    1.49   0
   4  -5   8   -1.46    1.51   0
   4  -5  -8    0.89    2.22   0
  -5  -5  -8    1.94    1.51   0
   5  -5  -8    1.83    2.03   0
  -5   5  -8    1.79    1.43   0
  -5  -5   8    1.34    2.09   0
   5  -5   8    1.04    2.18   0
   5   5   8    3.01    2.11   0
   5  -5  -8    2.46    1.60   0
   6  -5  -8    1.56    2.14   0
   6   5   8    1.61    1.60   0
  -6  -5  -8    3.51    2.24   0
  -6  -5   8   10.30    1.51   0
  -6   5  -8    0.52    1.91   0
   6  -5  -8    0.39    1.99   0
  -6  -5   8    0.06    2.00   0
   6  -5   8    1.16    2.16   0
  -7  -5  -8    0.04    1.57   0
   7  -5  -8    1.03    2.10   0
  -7  -5   8    0.03    1.53   0
  -7   5  -8    1.12    1.40   0
   7  -5  -8   -0.52    1.44   0
  -7  -5   8    2.86    2.13   0
   7  -5   8    2.59    2.16   0
   7   5   8    0.74    1.44   0
   8  -5  -8    2.23    2.16   0
  -8   5  -8   -1.10    1.43   0
  -8  -5   8    1.06    1.57   0
   8  -5  -8    1.05    2.27   0
  -8  -5   8    0.90    1.69   0
   8   5   8    3.41    1.51   0
   8  -5   8    3.73    2.18   0
  -8  -5  -8    1.14    1.49   0
   9   5   8    1.89    1.55   0
  -9   5  -8    2.72    2.04   0
  -9  -5   8    1.21    2.14   0
   9  -5  -8    0.65    2.25   0
   9  -5  -8   -1.44    2.40   0
   9  -5   8    3.52    2.29   0
  -9  -5  -8    2.84    2.11   0
  -9  -5   8    3.97    2.23   0
  10   5   8    0.33    1.41   0
 -10   5  -8    2.51    1.40   0
 -10  -5   8    1.35    2.21   0
  10  -5  -8   -0.95    2.29   0
  10  -5  -8    0.73    1.56   0
 -10  -5   8    2.15    2.22   0
 -10  -5  -8    0.48    1.47   0
  10  -5   8   -2.28    2.32   0
 -11  -5   8    1.46    2.20   0
 -11   5  -8   -0.34    1.48   0
  11  -5  -8   -0.59    2.22   0
 -11  -5   8    0.98    1.68   0
  11  -5  -8    0.32    2.23   0
  11   5   8   -0.29    2.12   0
 -11  -5  -8    1.81    2.16   0
  11  -5   8   -0.47    1.61   0
  12   5   8   -1.61    1.52   0
 -12  -5   8    0.37    2.16   0
 -12   5  -8    0.09    2.17   0
  12  -5  -8    1.51    2.23   0
  12  -5  -8    0.99    2.34   0
 -12  -5  -8    0.36    1.59   0
  12  -5   8   -0.11    1.71   0
 -12  -5   8   -0.11    1.63   0
  13  -5   8    1.18    1.70   0
  13   5   8   -1.03    1.63   0
 -13  -5   8    0.58    2.31   0
 -13   5  -8    1.38    2.19   0
  13  -5  -8    0.55    1.75   0
 -13  -5  -8   -1.81    2.35   0
 -13  -5   8   -0.38    2.39   0
  13  -5  -8    0.69    2.39   0
  14   5   8   -1.30    2.34   0
  14  -5   8    0.16    1.78   0
 -14  -5   8    1.73    1.69   0
 -14   5  -8    3.42    2.34   0
 -14  -5   8    2.00    2.44   0
 -14  -5  -8   -0.36    1.71   0
  14  -5  -8    1.59    2.49   0
  14  -5  -8   -0.31    3.15   0
  15  -5  -8    0.23    2.53   0
  15   5   8    1.27    2.32   0
  15  -5   8   -0.46    1.72   0
 -15  -5   8    2.74    2.36   0
 -15  -5   8    1.02    1.70   0
 -15   5  -8    0.73    1.69   0
 -15  -5  -8    0.76    1.67   0
  15  -5  -8    0.60    2.46   0
  16   5   8   -1.78    2.40   0
  16  -5  -8   -0.17    3.41   0
 -16  -5   8    5.12    2.69   0
 -16  -5   8   -0.19    1.82   0
 -16   5  -8    2.42    2.42   0
 -16  -5  -8   -2.33    2.39   0
  16  -5   8    1.12    1.81   0
  16  -5  -8   -0.39    2.71   0
   0   6  -8   10.37    2.26   0
   0  -6  -8    7.82    1.76   0
   0  -6   8   14.33    2.41   0
   0  -6  -8   10.62    1.69   0
  -1  -6  -8    2.14    2.09   0
  -1   6  -8    1.49    2.04   0
   1  -6  -8    1.59    1.49   0
  -1  -6  -8    1.41    2.28   0
  -1  -6   8    2.88    1.63   0
   1   6  -8    1.13    2.01   0
   1  -6   8    3.42    2.18   0
   1  -6  -8    0.80    2.26   0
   2   6  -8    4.38    2.16   0
  -2  -6  -8    3.14    1.99   0
  -2   6  -8    4.71    2.13   0
   2  -6  -8    3.91    2.17   0
  -2  -6  -8    3.97    1.53   0
  -2  -6   8    4.24    1.67   0
   2  -6   8    3.34    1.51   0
   2  -6  -8    2.10    2.11   0
  -3  -6  -8   -1.68    1.60   0
   3   6  -8    0.74    1.34   0
  -3   6  -8   -0.01    1.38   0
   3  -6  -8   -0.90    2.09   0
  -3  -6  -8   -1.31    1.71   0
  -3  -6   8    1.73    2.36   0
   3  -6   8    2.65    1.43   0
   3  -6  -8    0.25    1.58   0
  -4   6  -8   -1.81    1.38   0
  -4  -6  -8    0.88    1.55   0
   4  -6  -8   -0.18    2.09   0
  -4  -6  -8    1.03    2.28   0
  -4  -6   8    1.57    1.51   0
   4  -6   8    0.93    1.58   0
   4  -6  -8   -0.78    1.56   0
   5  -6  -8    1.81    2.18   0
  -5  -6  -8   -0.19    1.48   0
  -5  -6  -8    0.72    1.52   0
  -5   6  -8   -0.88    1.32   0
  -5  -6   8    0.36    2.24   0
   5  -6  -8    1.80    2.09   0
  -5  -6   8    0.81    1.53   0
   5  -6   8    0.39    2.03   0
   6  -6  -8    0.90    2.23   0
  -6  -6  -8   -1.20    2.22   0
  -6   6  -8    2.32    1.98   0
   6  -6  -8    1.76    1.58   0
  -6  -6   8   -0.02    2.16   0
  -6  -6   8    2.45    2.21   0
   6  -6   8    3.65    2.16   0
  -7  -6  -8    1.21    1.57   0
   7  -6  -8    2.04    2.32   0
  -7   6  -8    0.80    1.50   0
   7  -6  -8    0.88    2.17   0
  -7  -6   8    2.48    1.65   0
  -7  -6   8   -0.01    1.59   0
   7  -6   8    2.05    2.18   0
   8   6   8    0.25    1.59   0
  -8  -6  -8    1.32    2.26   0
  -8  -6   8    1.29    2.40   0
   8  -6  -8    1.91    2.42   0
  -8   6  -8    0.37    1.60   0
  -8  -6   8    0.41    1.48   0
   8  -6  -8    1.03    1.60   0
   8  -6   8    0.20    2.28   0
  -9  -6  -8    0.82    1.79   0
  -9   6  -8   -1.58    1.52   0
   9  -6  -8   -1.09    2.57   0
  -9  -6   8   -0.42    1.67   0
   9   6   8    1.00    1.64   0
   9  -6  -8    0.97    1.58   0
   9  -6   8   -2.26    2.26   0
  -9  -6   8   -1.61    2.41   0
 -10   6  -8   -0.54    1.56   0
 -10  -6   8    1.73    1.63   0
  10   6   8    0.12    2.17   0
 -10  -6   8   -0.13    1.70   0
  10  -6  -8   -0.23    1.64   0
  10  -6   8   -0.71    2.40   0
  10  -6  -8   -0.60    2.35   0
 -10  -6  -8    1.38    2.34   0
 -11  -6   8    1.03    1.70   0
 -11   6  -8    0.37    2.28   0
 -11  -6   8    1.06    1.60   0
  11  -6  -8   -0.14    2.52   0
  11  -6  -8    1.47    2.43   0
  11   6   8    0.69    1.55   0
 -11  -6  -8    0.42    1.60   0
  11  -6   8    0.70    2.47   0
  12  -6  -8   -0.25    2.66   0
 -12   6  -8    3.61    2.29   0
 -12  -6   8    1.40    2.39   0
  12  -6  -8    1.42    2.66   0
  12   6   8    0.56    2.29   0
 -12  -6  -8   -1.47    1.61   0
  12  -6   8    1.13    2.48   0
 -12  -6   8    1.12    1.74   0
 -13   6  -8   -0.01    1.71   0
 -13  -6   8    0.91    2.48   0
  13   6   8   -0.65    1.68   0
  13  -6  -8    0.17    2.53   0
  13  -6  -8   -1.77    2.46   0
 -13  -6  -8    0.03    2.44   0
 -13  -6   8    1.83    2.45   0
  13  -6   8    1.12    2.57   0
  -1   7  -8    1.19    1.50   0
   1   7  -8   -1.08    2.28   0
   1  -7  -8    3.26    2.18   0
  -1  -7  -8    0.36    2.10   0
  -1  -7  -8   -1.30    1.50   0
  -1  -7   8   -0.96    1.71   0
   1  -7   8   -1.50    1.64   0
   1  -7  -8   -0.02    2.23   0
  -2   7  -8    0.87    2.17   0
  -2  -7  -8    0.58    1.54   0
   2  -7  -8    1.98    1.57   0
  -2  -7  -8   -0.46    1.67   0
  -2  -7   8    0.17    1.63   0
   2  -7   8    2.21    1.57   0
   2  -7  -8    0.38    2.38   0
  -3   7  -8   -0.15    1.56   0
  -3  -7  -8   -0.98    1.59   0
   3  -7  -8    3.28    2.27   0
  -3  -7  -8   -0.73    2.42   0
  -3  -7   8    1.32    2.32   0
   3  -7   8    0.17    2.32   0
   3  -7  -8    1.02    2.33   0
  -4  -7   8    1.73    2.38   0
  -4  -7  -8    2.21    2.24   0
  -4   7  -8    1.01    2.20   0
   4  -7  -8   -1.02    1.57   0
  -4  -7  -8    1.33    1.71   0
  -4  -7   8   -1.02    1.63   0
   4  -7   8    0.22    1.55   0
   4  -7  -8    0.82    1.66   0
  -5  -7  -8    1.84    2.27   0
  -5   7  -8   -1.78    1.46   0
  -5  -7  -8   -0.79    1.71   0
   5  -7  -8    3.28    2.39   0
  -5  -7   8   -1.24    1.71   0
  -5  -7   8    1.81    2.46   0
   5  -7   8    2.50    1.64   0
   5  -7  -8    1.09    1.72   0
   6  -7  -8    0.47    2.35   0
  -6  -7  -8   -1.06    1.66   0
  -6   7  -8   -0.14    1.51   0
  -6  -7  -8   -0.17    2.38   0
   6  -7  -8    0.91    2.47   0
  -6  -7   8    0.60    1.71   0
   6  -7   8    1.67    2.22   0
  -6  -7   8    2.76    2.30   0
  -7   7  -8   -0.11    2.21   0
   7  -7  -8    2.37    2.60   0
  -7  -7  -8    0.25    1.57   0
  -7  -7   8    0.44    1.79   0
  -7  -7  -8   -0.93    1.65   0
   7  -7  -8    0.69    2.47   0
  -7  -7   8    1.62    2.37   0
   7  -7   8    1.04    2.33   0
  -8  -7  -8    0.54    2.44   0
  -8  -7  -8   -0.86    1.60   0
  -8   7  -8   -0.40    2.33   0
   8  -7  -8    1.48    2.59   0
  -8  -7   8   -0.73    2.50   0
   8  -7  -8   -0.01    2.46   0
   8  -7   8    4.32    2.54   0
  -8  -7   8    1.17    2.56   0
  -9  -7  -8   -1.47    1.77   0
  -9  -7  -8   -0.02    1.67   0
   9  -7  -8    1.22    1.90   0
  -9   7  -8    0.88    1.66   0
  -9  -7   8    2.36    2.43   0
   9  -7  -8    0.85    1.84   0
  -9  -7   8   -0.23    1.79   0
   9  -7   8    2.30    1.91   0
  -1   0   9    0.30    1.61   0
   1   0   9    3.14    2.41   0
   1   0  -9    1.93    2.23   0
  -1   0  -9    0.74    1.69   0
   2   0   9   46.15    2.31   0
  -2   0   9   44.76    2.83   0
   2   0  -9   51.41    2.88   0
  -2   0  -9   49.19    2.34   0
  -3   0   9    9.76    2.51   0
   3   0   9    9.19    2.54   0
   3   0  -9   11.19    2.35   0
  -3   0  -9    7.46    1.91   0
  -4   0  -9    9.16    1.88   0
   4   0   9   10.18    1.85   0
  -4   0   9   11.47    3.10   0
   4   0  -9   12.82    2.50   0
  -5   0  -9   18.10    2.45   0
   5   0  -9   20.66    3.00   0
   5   0   9   19.02    1.83   0
  -5   0   9   18.06    3.33   0
  -6   0  -9    3.28    1.52   0
   6   0  -9    2.99    2.43   0
   6   0   9    2.86    2.23   0
  -6   0   9    2.40    3.29   0
  -7   0  -9    1.48    1.67   0
   7   0   9    2.28    2.19   0
  -8   0  -9    0.79    1.57   0
   8   0   9    3.66    2.24   0
  -9   0  -9   12.61    1.78   0
   9   0   9   11.84    2.38   0
 -10   0  -9   16.90    1.79   0
  10   0   9   14.98    2.34   0
 -11   0  -9    0.26    2.34   0
  11   0   9    2.32    2.25   0
 -12   0  -9    6.52    1.68   0
  12   0   9    7.58    2.20   0
 -13   0  -9   -0.08    2.25   0
  13   0   9    0.28    2.21   0
 -14   0  -9    5.23    1.70   0
  14   0   9    9.43    2.29   0
  15   0   9    2.68    1.61   0
 -15   0  -9    2.27    1.65   0
  16   0   9    0.65    1.68   0
 -16   0  -9    2.70    2.44   0
  17   0   9    2.67    1.66   0
 -17   0  -9   -1.32    2.29   0
  18   0   9    2.18    2.44   0
 -18   0  -9   -2.62    1.73   0
 -19   0  -9    1.37    1.74   0
  19   0   9   -0.20    2.44   0
 -20   0  -9   -1.26    1.74   0
  20   0   9   -0.12    1.77   0
   0   1   9   95.68    3.30   0
   0  -1   9   81.66    2.74   0
   0  -1  -9   85.94    3.33   0
   0   1  -9   97.35    3.19   0
  -1  -1   9   16.20    2.67   0
   1  -1   9   14.29    2.54   0
  -1   1   9   15.35    2.39   0
   1  -1  -9   14.28    2.62   0
  -1  -1  -9   11.93    1.87   0
   1   1  -9   17.38    1.86   0
  -1   1  -9   16.16    1.84   0
   1   1   9   16.35    2.41   0
   2  -1   9    6.82    2.62   0
   2  -1  -9    5.56    2.41   0
  -2  -1  -9    5.97    2.50   0
  -2   1   9    6.93    2.17   0
   2   1  -9    7.57    1.65   0
  -2   1  -9    6.87    2.47   0
   2   1   9    7.54    2.27   0
  -2  -1   9    8.22    2.58   0
   3  -1   9    1.34    1.79   0
  -3  -1  -9    2.23    2.37   0
   3   1  -9    1.10    1.93   0
  -3   1   9    1.76    2.13   0
   3  -1  -9    1.62    2.33   0
  -3   1  -9    0.89    2.34   0
   3   1   9    3.08    1.55   0
  -3  -1   9    2.52    2.31   0
   4  -1  -9   15.55    2.73   0
   4  -1   9   16.32    2.63   0
  -4  -1  -9   16.32    2.69   0
   4   1  -9   18.17    2.31   0
  -4   1  -9   19.03    2.37   0
   4   1   9   18.29    2.57   0
  -4   1   9   19.46    3.07   0
  -4  -1   9   18.23    2.74   0
   5  -1   9    0.98    1.48   0
  -5  -1  -9    1.42    2.28   0
   5   1  -9    1.52    1.88   0
  -5   1  -9    0.48    2.25   0
   5   1   9   -1.37    2.37   0
  -5  -1   9    2.19    2.30   0
   5  -1  -9   -0.30    2.87   0
  -5   1   9    0.79    2.47   0
   6   1  -9    0.12    2.40   0
   6  -1  -9    0.23    3.74   0
   6  -1   9   -0.60    2.26   0
  -6  -1  -9   -0.18    1.57   0
   6  -1  -9    0.38    4.01   0
  -6   1  -9   -1.21    2.24   0
  -6  -1   9    0.11    2.34   0
   6   1   9    2.94    2.07   0
  -7  -1  -9    1.27    2.27   0
   7  -1   9    2.85    1.57   0
  -7  -1   9    0.55    2.43   0
  -7   1  -9    0.60    2.22   0
   7   1   9   -2.01    2.10   0
  -8  -1  -9    4.83    1.71   0
   8  -1   9    6.82    2.37   0
  -8  -1   9    7.25    3.21   0
  -8  -1   9    7.08    2.88   0
  -8   1  -9    7.76    1.69   0
   8   1   9    7.22    1.65   0
  -9  -1  -9    4.16    2.43   0
   9  -1   9    1.90    1.67   0
  -9  -1   9    1.63    2.22   0
  -9  -1   9    1.28    2.86   0
   9   1   9    2.44    1.62   0
  -9   1  -9   -0.60    2.17   0
  10  -1   9    4.38    2.35   0
 -10  -1   9    5.56    3.42   0
 -10  -1  -9    5.33    2.35   0
 -10  -1   9    5.23    2.97   0
 -10   1  -9    6.86    2.40   0
  10   1   9    4.72    2.14   0
 -11  -1  -9   12.89    1.74   0
  11  -1   9   10.55    1.81   0
 -11  -1   9   12.11    3.88   0
 -11  -1   9   11.66    4.00   0
 -11   1  -9   10.49    2.49   0
  11   1   9    9.94    1.69   0
 -12  -1  -9    1.52    1.66   0
  12  -1   9   -3.04    2.30   0
 -12  -1   9    0.12    3.62   0
 -12  -1   9   -0.12    2.95   0
 -12   1  -9   -2.96    2.30   0
  12   1   9    1.41    1.48   0
 -13  -1  -9    1.79    1.61   0
 -13  -1   9    1.53    3.63   0
  13  -1   9    4.34    1.64   0
 -13  -1   9    1.23    3.32   0
 -13   1  -9    0.93    1.72   0
  13   1   9    3.51    2.12   0
  14   1   9    0.41    2.13   0
 -14  -1  -9    0.33    1.71   0
 -14  -1   9    1.84    3.73   0
  14  -1   9    1.30    2.35   0
 -14  -1   9    1.84    3.18   0
 -14   1  -9    4.16    1.58   0
 -15  -1   9    0.02    3.93   0
  15   1   9   -0.46    1.53   0
 -15  -1  -9    0.15    1.64   0
 -15  -1   9    0.39    3.61   0
  15  -1   9   -0.16    1.59   0
 -15   1  -9    0.61    2.31   0
  16   1   9    2.96    1.55   0
 -16  -1  -9   -2.00    1.63   0
 -16  -1   9    0.54    4.04   0
  16  -1   9    1.59    1.57   0
 -16   1  -9    2.43    1.59   0
 -16  -1   9    0.43    4.34   0
 -17  -1  -9    1.28    1.66   0
  17   1   9    0.16    1.50   0
 -17  -1   9    0.11    3.99   0
  17  -1   9    3.12    2.41   0
 -17  -1   9    0.50    4.48   0
 -17   1  -9    2.32    2.37   0
 -18  -1  -9    0.22    1.70   0
  18   1   9   -0.26    1.65   0
  18  -1   9   -1.46    1.75   0
 -18   1  -9    1.26    1.64   0
 -19  -1  -9    2.61    1.73   0
  19   1   9    2.87    1.68   0
  19  -1   9    0.75    2.43   0
 -19   1  -9    3.00    2.47   0
 -20  -1  -9    0.40    1.78   0
  20   1   9    3.01    1.82   0
  20  -1   9    0.38    1.65   0
 -20   1  -9    0.52    2.32   0
  -1   2   9    2.90    1.54   0
   1   2  -9    2.53    1.54   0
  -1   2  -9    3.01    1.59   0
  -1  -2  -9    3.11    2.43   0
   1   2   9    2.34    1.61   0
   1  -2  -9    2.50    2.22   0
  -1  -2   9    4.39    2.44   0
   1  -2   9    2.91    1.78   0
   2   2  -9   82.30    2.96   0
  -2   2   9   78.12    3.08   0
   2   2   9   81.02    2.56   0
  -2   2  -9   80.57    2.90   0
  -2  -2  -9   69.54    2.58   0
   2  -2  -9   62.86    2.65   0
  -2  -2   9   74.63    3.04   0
   2  -2   9   63.68    3.03   0
  -3   2   9   13.66    2.30   0
   3   2  -9   12.18    1.56   0
   3   2   9   13.12    2.39   0
  -3  -2  -9   10.56    1.95   0
  -3   2  -9   13.58    1.64   0
   3  -2  -9   13.19    2.39   0
  -3  -2   9   13.22    1.82   0
   3  -2   9   12.05    2.18   0
  -4   2   9    7.00    2.22   0
   4   2  -9    9.14    2.06   0
   4   2   9    8.97    1.62   0
  -4  -2  -9    8.76    2.36   0
  -4   2  -9    7.48    1.66   0
   4  -2  -9    7.34    2.49   0
  -4  -2   9    7.23    2.35   0
   4  -2   9    6.69    2.40   0
   5  -2   9   -0.14    2.27   0
   5  -2  -9    0.61    1.96   0
   5   2   9    4.19    2.14   0
  -5  -2  -9    3.52    2.26   0
   5  -2  -9    2.00    2.89   0
  -5   2  -9    3.34    2.01   0
  -5  -2   9    0.67    1.62   0
   5   2  -9    1.26    1.98   0
   6  -2   9    5.24    2.34   0
   6  -2  -9    1.54    2.45   0
  -6  -2  -9    2.69    2.25   0
   6  -2  -9    2.30    2.47   0
  -6  -2   9    2.81    2.34   0
  -6   2  -9    3.54    1.53   0
   6   2   9    2.68    2.16   0
   6   2  -9    1.93    1.99   0
   7  -2   9    3.42    2.41   0
   7   2   9    4.00    1.53   0
   7  -2  -9    7.74    2.74   0
  -7  -2  -9    8.10    2.53   0
   7  -2  -9    6.21    3.15   0
  -7  -2   9    6.65    2.32   0
  -7   2  -9    7.02    1.63   0
   8  -2   9   -1.25    1.64   0
   8   2   9    0.72    1.51   0
   8  -2  -9    0.55    4.52   0
  -8  -2  -9    1.33    2.38   0
  -8  -2   9    1.13    2.08   0
  -8   2  -9    2.02    1.53   0
   8  -2  -9    0.54    4.29   0
  -8  -2   9    0.08    2.04   0
   9  -2   9    1.03    1.69   0
  -9  -2  -9    4.30    2.38   0
   9   2   9    2.56    1.56   0
  -9  -2   9    2.17    2.00   0
  -9  -2   9    3.19    2.10   0
  -9   2  -9    2.57    1.58   0
 -10  -2   9    3.51    2.06   0
  10  -2   9    2.78    1.70   0
  10   2   9    1.55    1.47   0
 -10  -2  -9   -0.13    1.62   0
 -10  -2   9    1.60    2.03   0
 -10   2  -9   -1.86    2.13   0
  11  -2   9   10.92    2.33   0
  11   2   9    3.50    1.51   0
 -11  -2  -9    5.93    1.69   0
 -11  -2   9    5.63    2.17   0
 -11  -2   9    6.55    2.36   0
 -11   2  -9    6.65    2.29   0
  12   2   9    1.02    1.58   0
 -12  -2   9    3.90    2.72   0
  12  -2   9   -0.33    2.35   0
 -12  -2  -9    3.40    1.63   0
 -12  -2   9    3.37    2.30   0
 -12   2  -9    1.90    1.62   0
 -13  -2   9    0.38    2.24   0
 -13  -2  -9    0.64    1.55   0
  13   2   9    1.69    2.09   0
 -13  -2   9    1.94    2.20   0
  13  -2   9    0.95    1.65   0
 -13   2  -9    1.11    1.55   0
 -14  -2  -9    1.53    2.35   0
  14   2   9   -0.17    1.60   0
  14  -2   9    1.24    1.75   0
 -14  -2   9    1.44    2.15   0
 -14   2  -9    1.06    1.61   0
 -14  -2   9    1.58    2.32   0
 -15  -2  -9   -0.26    2.34   0
  15   2   9   -1.77    2.31   0
 -15  -2   9    0.33    2.69   0
  15  -2   9   -0.83    2.18   0
 -15  -2   9    0.74    2.40   0
 -15   2  -9    0.50    1.58   0
 -16  -2  -9    0.48    2.32   0
  16   2   9   -0.29    1.61   0
 -16  -2   9    2.20    2.34   0
  16  -2   9   -0.76    1.63   0
 -16  -2   9    1.39    3.04   0
 -16   2  -9    2.40    2.34   0
 -17  -2  -9   -0.09    1.73   0
 -17  -2   9    1.08    2.36   0
 -17  -2   9    1.26    2.99   0
  17   2   9    1.17    2.37   0
  17  -2   9    1.70    1.67   0
 -17   2  -9    1.11    2.37   0
 -18  -2  -9   -0.89    1.74   0
 -18  -2   9   -0.62    2.78   0
 -18  -2   9    1.01    2.19   0
  18   2   9    1.20    2.35   0
  18  -2   9    0.86    2.44   0
 -18   2  -9   -1.09    1.77   0
 -19  -2   9    0.36    2.63   0
 -19  -2  -9   -1.41    2.49   0
 -19  -2   9    0.55    2.46   0
  19   2   9   -0.89    1.75   0
  19  -2   9   -0.01    1.77   0
 -19   2  -9    1.34    2.51   0
 -20  -2   9    1.07    3.28   0
 -20  -2  -9    1.35    2.62   0
 -20  -2   9    1.10    2.90   0
  20   2   9    1.51    1.64   0
  20  -2   9    1.29    2.50   0
 -20   2  -9    1.69    1.72   0
   0   3  -9    3.53    2.00   0
   0  -3   9    3.17    2.36   0
   0   3   9    1.84    1.54   0
   0  -3  -9    4.26    2.24   0
   1  -3  -9    0.56    2.11   0
   1   3  -9    1.27    1.36   0
  -1   3  -9    0.97    1.99   0
  -1   3   9    1.00    1.38   0
   1   3   9    0.20    1.42   0
  -1  -3   9    0.09    2.28   0
   1  -3   9   -0.64    1.64   0
  -1  -3  -9    1.42    1.64   0
   2  -3  -9    8.37    1.82   0
   2   3  -9   10.52    2.10   0
   2   3   9   11.35    2.24   0
  -2   3  -9    8.44    1.57   0
  -2   3   9    9.24    1.56   0
  -2  -3   9    9.04    1.71   0
   2  -3   9    7.40    1.70   0
  -2  -3  -9    8.12    1.74   0
   3  -3  -9    2.38    1.65   0
   3   3  -9    1.06    1.30   0
   3   3   9    1.19    2.14   0
  -3   3  -9    1.75    1.47   0
  -3  -3   9    0.40    1.60   0
   3  -3   9    2.52    1.65   0
  -3  -3  -9    1.29    2.27   0
   4   3   9   29.79    1.97   0
   4  -3  -9   24.54    2.04   0
   4  -3  -9   28.68    2.43   0
   4   3  -9   25.24    1.81   0
  -4   3  -9   25.29    2.42   0
  -4  -3   9   31.36    2.58   0
  -4  -3  -9   27.32    2.61   0
   4  -3   9   30.07    2.64   0
   5  -3  -9    1.32    1.56   0
   5   3  -9    0.23    2.06   0
   5  -3  -9    0.49    1.93   0
  -5   3  -9    1.62    1.42   0
  -5  -3   9    2.89    2.24   0
  -5  -3  -9   -0.29    1.64   0
   5  -3   9    1.39    2.45   0
   5   3   9    1.45    1.47   0
   6   3  -9    2.24    1.96   0
   6  -3  -9    2.84    2.42   0
   6  -3  -9    1.18    1.99   0
  -6   3  -9   -0.46    2.03   0
  -6  -3   9    3.33    2.24   0
  -6  -3  -9    0.82    1.60   0
   6   3   9    2.83    2.08   0
   6  -3   9    0.29    2.28   0
   7  -3  -9    1.40    2.13   0
   7  -3  -9    1.79    2.00   0
  -7   3  -9    1.32    1.39   0
  -7  -3   9    2.45    2.19   0
  -7  -3  -9    2.29    2.34   0
   7   3   9    1.64    1.58   0
   7  -3   9    4.91    2.29   0
   8  -3   9    4.64    2.22   0
   8  -3  -9    2.91    2.35   0
  -8  -3   9    2.52    1.49   0
   8  -3  -9    2.28    2.31   0
  -8  -3   9    1.28    2.24   0
  -8   3  -9    3.14    1.36   0
  -8  -3  -9    3.02    1.65   0
   8   3   9    2.05    1.47   0
   9  -3   9   -2.03    2.11   0
   9  -3  -9   -0.13    2.24   0
  -9  -3   9    0.32    2.26   0
  -9   3  -9    0.80    1.48   0
  -9  -3  -9    1.23    1.61   0
   9  -3  -9    1.11    2.81   0
   9   3   9   -0.92    1.47   0
  -9  -3   9    1.28    2.35   0
  10  -3   9   -2.90    2.26   0
  10  -3  -9    0.72    2.41   0
 -10  -3   9    0.98    1.57   0
 -10  -3   9    2.70    2.27   0
 -10  -3  -9    0.16    2.16   0
 -10   3  -9    0.49    1.40   0
  10   3   9    1.47    1.99   0
  10  -3  -9    0.68    3.07   0
  11  -3  -9    5.66    3.47   0
 -11  -3   9    5.99    2.37   0
  11  -3   9    3.30    2.26   0
  11  -3  -9    7.53    3.33   0
 -11  -3   9    7.75    2.28   0
 -11  -3  -9    4.54    1.63   0
 -11   3  -9    7.91    2.15   0
  11   3   9    6.26    1.55   0
  12  -3  -9    0.20    3.47   0
  12  -3  -9    0.32    4.01   0
 -12  -3   9    1.72    2.14   0
  12  -3   9    0.44    2.35   0
 -12  -3  -9    1.30    1.58   0
 -12   3  -9    0.55    1.55   0
  12   3   9    1.13    1.46   0
 -12  -3   9    1.10    2.21   0
  13  -3   9   -0.92    2.31   0
 -13  -3   9    0.19    2.25   0
 -13  -3   9   -0.03    2.25   0
 -13  -3  -9   -2.02    2.15   0
 -13   3  -9    0.83    1.57   0
  13   3   9    1.89    1.66   0
 -14  -3   9    1.62    2.33   0
  14  -3   9    0.83    1.70   0
 -14  -3   9    1.02    2.16   0
 -14  -3  -9    2.37    1.60   0
 -14   3  -9    1.80    2.15   0
  14   3   9    4.34    2.14   0
 -15  -3   9    0.25    2.27   0
  15  -3   9    0.14    1.57   0
 -15  -3  -9   -0.64    1.66   0
 -15   3  -9    3.81    2.21   0
  15   3   9   -2.46    2.18   0
 -15  -3   9    2.29    2.25   0
  16  -3   9    0.91    1.76   0
 -16  -3  -9   -0.96    2.54   0
 -16  -3   9    1.36    2.22   0
 -16   3  -9   -2.00    2.36   0
  16   3   9    1.16    1.72   0
 -16  -3   9   -0.14    2.46   0
 -17  -3  -9   -0.75    1.76   0
  17  -3   9   -1.32    2.47   0
 -17  -3   9    0.84    2.37   0
 -17   3  -9   -1.91    2.37   0
  17   3   9    2.74    1.70   0
 -17  -3   9    0.08    2.48   0
 -18  -3  -9    0.82    1.70   0
 -18  -3   9   -0.51    2.42   0
  18  -3   9    2.95    2.54   0
 -18  -3   9   -0.74    2.60   0
 -18   3  -9    0.69    1.68   0
  18   3   9    0.68    1.69   0
 -19  -3  -9    1.64    2.62   0
 -19  -3   9   -0.28    2.62   0
  19  -3   9    0.86    1.66   0
 -19  -3   9    0.31    2.63   0
 -19   3  -9   -0.07    1.66   0
  19   3   9    1.04    1.80   0
  -1  -4  -9    2.18    1.38   0
   1   4   9    1.98    1.34   0
   1  -4  -9    1.51    1.54   0
   1   4  -9    3.22    2.05   0
  -1   4  -9    3.89    1.47   0
  -1  -4   9    0.60    1.61   0
   1  -4   9    1.32    2.33   0
  -2  -4  -9   12.32    1.78   0
   2  -4  -9   12.18    2.20   0
   2   4  -9   13.36    1.59   0
   2  -4  -9   12.96    2.33   0
  -2   4  -9   12.17    1.57   0
  -2  -4   9   11.91    1.79   0
   2   4   9   14.74    1.79   0
   2  -4   9   12.38    2.40   0
  -3  -4  -9    3.15    2.26   0
   3   4  -9    5.86    2.04   0
   3   4   9    2.81    1.67   0
  -3   4  -9    3.69    2.09   0
   3  -4  -9    2.00    2.39   0
   3  -4  -9    3.51    1.52   0
  -3  -4   9    4.76    2.36   0
   3  -4   9    5.08    2.36   0
   4   4  -9    2.06    2.16   0
   4  -4  -9    3.02    2.09   0
  -4   4  -9    5.51    2.07   0
   4  -4  -9    2.64    1.64   0
  -4  -4   9    6.18    2.39   0
   4  -4   9    3.46    2.31   0
   4   4   9    3.83    1.63   0
  -4  -4  -9    3.63    1.68   0
   5   4  -9    2.51    1.42   0
   5  -4  -9    1.77    2.08   0
  -5   4  -9    1.21    1.42   0
   5  -4  -9    1.30    2.27   0
  -5  -4   9    1.91    2.10   0
   5   4   9    4.12    2.25   0
   5  -4   9    4.99    2.28   0
  -5  -4  -9    3.71    2.29   0
   6  -4  -9    1.85    1.98   0
  -6   4  -9   -2.59    1.90   0
  -6  -4   9   -0.75    1.54   0
   6  -4  -9    1.08    2.12   0
   6   4   9    0.61    2.20   0
   6   4  -9    1.36    1.39   0
   6  -4   9    2.98    2.19   0
  -6  -4  -9   -0.73    1.70   0
  -7  -4   9    2.60    2.11   0
   7  -4  -9    2.19    2.02   0
  -7   4  -9    3.06    1.44   0
  -7  -4   9   -0.01    1.52   0
   7   4   9    1.05    2.04   0
   7  -4  -9    1.67    2.19   0
  -7  -4  -9    3.57    2.25   0
   7  -4   9    2.00    2.27   0
  -8  -4   9   -0.01    2.16   0
   8   4   9    1.05    2.08   0
   8  -4  -9    1.32    2.19   0
  -8   4  -9   -0.39    1.39   0
  -8  -4   9    2.87    2.17   0
   8  -4  -9   -0.29    2.21   0
  -8  -4  -9    0.25    2.23   0
   8  -4   9   -0.10    1.51   0
  -9  -4   9    3.63    2.24   0
   9   4   9    2.15    1.59   0
  -9  -4   9    2.50    1.55   0
  -9   4  -9    1.79    1.45   0
   9  -4  -9    2.86    2.17   0
  -9  -4  -9    3.76    1.53   0
   9  -4  -9    3.44    2.29   0
   9  -4   9    2.98    1.67   0
  10   4   9    1.25    1.58   0
 -10  -4   9    1.85    1.48   0
 -10   4  -9    2.14    1.42   0
  10  -4  -9    1.25    2.22   0
 -10  -4  -9    4.91    2.27   0
 -10  -4   9    2.33    2.19   0
  10  -4  -9   -0.20    2.12   0
  10  -4   9    2.68    1.68   0
  11  -4   9   -2.20    1.70   0
 -11  -4   9    1.16    2.29   0
 -11  -4   9    0.74    2.17   0
 -11   4  -9    0.36    2.18   0
 -11  -4  -9    3.08    1.74   0
  11  -4  -9    2.16    2.16   0
  11   4   9    0.54    1.48   0
  11  -4  -9    0.82    2.59   0
  12  -4   9    1.20    2.26   0
  12   4   9    3.02    2.14   0
 -12  -4   9    3.18    2.29   0
 -12   4  -9    2.46    2.09   0
 -12  -4  -9    5.27    2.10   0
  12  -4  -9    1.43    2.24   0
  12  -4  -9    0.44    2.99   0
 -12  -4   9   -1.28    2.29   0
  13  -4   9    0.28    2.31   0
  13   4   9   -1.85    2.12   0
 -13  -4   9    3.04    2.26   0
 -13   4  -9    1.86    1.55   0
 -13  -4  -9    1.19    1.54   0
 -13  -4   9   -0.60    2.44   0
  13  -4  -9    1.21    2.44   0
  13  -4  -9    0.76    2.47   0
  14  -4   9    0.77    2.47   0
  14  -4  -9    1.10    3.05   0
 -14  -4   9    1.99    2.10   0
 -14  -4   9    1.56    2.42   0
 -14   4  -9    1.58    1.59   0
 -14  -4  -9    1.74    2.39   0
  14   4   9   -0.20    1.57   0
  14  -4  -9   -0.07    2.94   0
  15  -4   9    2.18    2.46   0
  15   4   9   -0.37    2.15   0
 -15  -4   9    2.11    2.40   0
  15  -4  -9    0.01    2.92   0
 -15  -4   9    2.00    2.37   0
 -15  -4  -9    1.72    1.64   0
 -15   4  -9    0.86    2.31   0
  15  -4  -9    0.77    2.86   0
  16   4   9    0.86    2.22   0
  16  -4   9   -1.15    2.37   0
 -16  -4   9   -0.65    2.46   0
 -16  -4  -9    2.28    1.75   0
 -16  -4   9    0.87    2.45   0
 -16   4  -9   -0.23    2.26   0
  16  -4  -9    0.40    3.69   0
  16  -4  -9    0.74    3.66   0
  17   4   9    1.30    2.45   0
  17  -4   9   -1.88    2.50   0
 -17  -4   9    1.33    2.56   0
 -17  -4  -9    1.98    2.52   0
 -17   4  -9    2.60    2.43   0
 -17  -4   9    0.23    2.74   0
   0  -5  -9    4.76    1.52   0
   0   5  -9    3.61    2.04   0
   0  -5  -9    4.21    1.59   0
   0  -5   9    4.23    1.65   0
  -1  -5  -9    2.73    2.04   0
   1  -5  -9    5.14    1.96   0
   1   5  -9    0.28    1.98   0
  -1   5  -9    2.28    1.48   0
  -1  -5  -9    2.43    1.59   0
   1  -5  -9    3.64    2.29   0
  -1  -5   9    1.69    1.56   0
   1  -5   9    1.34    1.54   0
   2  -5  -9    2.25    2.06   0
  -2  -5  -9    1.54    2.17   0
  -2   5  -9    3.13    1.50   0
   2  -5  -9    2.21    2.23   0
  -2  -5   9    1.79    2.18   0
   2  -5   9    0.34    2.15   0
   2   5  -9    1.46    1.36   0
  -3  -5  -9   -0.46    1.45   0
   3  -5  -9   -0.74    2.07   0
  -3   5  -9   -0.13    1.39   0
   3  -5  -9    0.92    1.60   0
   3   5   9    1.61    2.02   0
  -3  -5   9    0.13    2.05   0
   3  -5   9   -1.19    2.17   0
   3   5  -9    1.22    1.37   0
   4   5  -9    1.61    1.96   0
  -4  -5  -9    3.31    2.12   0
   4  -5  -9    0.43    2.14   0
  -4   5  -9    1.07    1.93   0
  -4  -5   9    0.12    1.45   0
   4  -5  -9    1.61    2.30   0
   4  -5   9   -0.58    2.13   0
   4   5   9    3.67    2.13   0
  -5  -5  -9    2.11    1.65   0
   5  -5  -9    1.01    1.48   0
   5   5  -9    0.00    1.94   0
   5   5   9    1.38    1.48   0
  -5   5  -9    1.19    1.36   0
  -5  -5   9    0.84    2.05   0
   5  -5  -9    0.82    2.17   0
   5  -5   9    1.52    2.24   0
  -6  -5  -9    0.69    1.60   0
   6  -5  -9    0.53    1.39   0
  -6   5  -9   -1.96    1.96   0
  -6  -5   9    0.82    1.53   0
   6  -5  -9    2.58    2.15   0
   6  -5   9    1.56    2.17   0
   6   5   9    0.99    1.50   0
  -7  -5   9    2.43    2.20   0
  -7   5  -9    0.32    1.49   0
   7   5   9    2.03    2.18   0
   7  -5  -9   -0.25    2.14   0
   7  -5  -9    1.71    2.05   0
   7  -5   9    1.34    2.18   0
  -7  -5   9    2.57    1.95   0
  -7  -5  -9   -0.62    2.24   0
   8   5   9    3.19    2.24   0
  -8   5  -9    1.30    1.55   0
   8  -5  -9   -0.32    2.32   0
  -8  -5   9    1.37    2.14   0
  -8  -5   9    2.71    1.65   0
   8  -5  -9    1.50    2.27   0
   8  -5   9    3.56    2.32   0
  -8  -5  -9    2.59    1.54   0
  -9  -5   9   -0.65    1.58   0
   9   5   9    1.23    1.56   0
  -9   5  -9    0.70    1.33   0
  -9  -5   9   -0.43    1.52   0
   9  -5  -9   -0.21    2.18   0
  -9  -5  -9    0.06    2.19   0
   9  -5   9    1.89    2.06   0
   9  -5  -9    0.35    2.24   0
  10  -5  -9    1.26    2.29   0
  10   5   9    1.74    1.54   0
 -10   5  -9    0.04    1.43   0
 -10  -5   9   -0.31    1.57   0
  10  -5  -9   -0.42    2.21   0
 -10  -5   9   -0.59    2.27   0
 -10  -5  -9    2.26    1.52   0
  10  -5   9    2.75    1.54   0
  11  -5  -9    2.12    2.32   0
  11   5   9    2.23    2.13   0
 -11  -5   9    1.01    2.31   0
 -11   5  -9    2.31    1.60   0
 -11  -5   9   -0.69    1.57   0
  11  -5  -9    0.04    2.32   0
 -11  -5  -9    3.25    2.37   0
  11  -5   9    0.06    1.66   0
 -12  -5   9   -0.19    1.76   0
  12  -5  -9    0.31    2.46   0
 -12  -5   9   -1.21    1.63   0
 -12   5  -9    0.40    2.29   0
 -12  -5  -9    0.48    1.62   0
  12  -5  -9    1.06    2.45   0
  12   5   9   -0.93    1.59   0
  12  -5   9    2.23    1.79   0
  13  -5   9    1.99    1.76   0
  13  -5  -9    0.72    2.36   0
 -13  -5   9   -0.46    2.34   0
 -13   5  -9   -0.14    1.64   0
 -13  -5  -9    2.70    2.15   0
  13  -5  -9    1.33    2.47   0
 -13  -5   9    1.34    2.45   0
  13   5   9   -0.46    1.49   0
  14  -5   9    0.92    1.65   0
  14  -5  -9   -0.33    2.47   0
 -14  -5   9   -0.29    2.45   0
 -14   5  -9    0.51    2.35   0
 -14  -5   9   -0.21    1.72   0
 -14  -5  -9   -1.27    1.62   0
  14   5   9   -1.71    2.24   0
  14  -5  -9    1.37    2.57   0
  15  -5  -9    0.77    2.65   0
  15  -5  -9   -0.64    2.60   0
  15  -5   9   -0.84    1.81   0
 -15  -5   9    0.02    2.41   0
 -15   5  -9    0.64    2.28   0
 -15  -5   9    2.14    2.58   0
 -15  -5  -9    0.92    2.51   0
  15   5   9    0.58    2.45   0
   1   6  -9    1.91    2.02   0
  -1  -6  -9    0.14    2.10   0
  -1   6  -9    1.98    2.10   0
  -1  -6  -9    0.09    2.28   0
   1  -6  -9    4.15    1.70   0
  -1  -6   9    2.32    2.21   0
   1  -6  -9    2.12    1.47   0
   1  -6   9    1.01    2.22   0
   2   6  -9    0.75    2.22   0
  -2  -6  -9   -1.13    2.04   0
  -2   6  -9    3.56    2.03   0
   2  -6  -9    0.01    2.13   0
  -2  -6  -9    3.36    2.35   0
   2  -6  -9    0.98    2.27   0
  -2  -6   9    0.66    1.68   0
   2  -6   9    0.24    2.21   0
   3   6  -9    0.56    2.18   0
  -3  -6  -9    0.74    2.16   0
  -3   6  -9    1.45    1.39   0
  -3  -6  -9    0.58    1.65   0
   3  -6  -9    1.44    2.11   0
  -3  -6   9    0.95    2.31   0
   3  -6  -9   -0.27    2.23   0
   3  -6   9    1.65    1.55   0
   4   6  -9   -0.53    1.56   0
  -4  -6  -9   -0.17    1.59   0
  -4  -6  -9   -1.15    2.40   0
  -4   6  -9    1.46    1.54   0
   4  -6  -9   -2.01    2.16   0
  -4  -6   9   -0.02    1.60   0
   4  -6  -9    1.52    2.21   0
   4  -6   9    0.37    1.53   0
  -5  -6  -9    2.69    2.29   0
  -5   6  -9   -0.55    1.45   0
   5  -6  -9    2.01    2.35   0
  -5  -6   9    0.24    2.09   0
   5  -6   9    4.05    2.31   0
   5  -6  -9    1.84    2.38   0
  -6  -6  -9    0.55    1.60   0
  -6  -6   9    1.12    1.72   0
  -6   6  -9   -1.60    1.97   0
   6  -6  -9    0.62    1.46   0
  -6  -6   9    0.23    2.24   0
   6  -6   9   -1.29    2.25   0
   6  -6  -9    2.68    2.30   0
  -7  -6  -9    0.25    2.35   0
   7   6   9    0.82    1.61   0
  -7   6  -9    2.71    2.13   0
   7  -6  -9    0.39    2.35   0
  -7  -6   9   -1.04    1.63   0
   7  -6   9    0.62    1.62   0
   7  -6  -9   -0.83    2.52   0
  -7  -6   9    1.21    1.71   0
  -8   6  -9    1.86    1.53   0
   8  -6  -9   -0.43    2.45   0
  -8  -6   9    0.89    1.55   0
  -8  -6   9    1.77    2.34   0
   8   6   9    1.37    1.71   0
   8  -6   9    1.18    1.70   0
   8  -6  -9    2.37    2.49   0
  -8  -6  -9   -1.01    1.72   0
  -9   6  -9    2.03    1.50   0
  -9  -6   9   -0.22    1.67   0
   9   6   9    2.84    2.31   0
   9  -6  -9    3.09    2.38   0
   9  -6   9    1.60    1.74   0
   9  -6  -9    0.88    1.71   0
  -9  -6  -9    2.10    1.69   0
  -9  -6   9    5.40    2.36   0
  10  -6  -9    1.23    2.43   0
 -10   6  -9    2.35    2.12   0
 -10  -6   9    2.70    1.64   0
  10  -6  -9    0.85    2.45   0
 -10  -6   9   -0.71    1.74   0
  10   6   9    0.51    2.28   0
  10  -6   9    1.17    1.62   0
 -10  -6  -9    0.30    2.33   0
  11  -6  -9    0.51    2.54   0
 -11  -6   9   -0.12    1.84   0
 -11   6  -9   -0.21    2.26   0
  11   6   9    1.16    1.65   0
 -11  -6   9   -0.15    1.67   0
  11  -6  -9    0.19    2.54   0
 -11  -6  -9    2.08    1.65   0
  11  -6   9    0.32    1.67   0
 -12  -6   9   -0.20    1.82   0
  12  -6  -9    0.24    2.58   0
 -12   6  -9    2.05    1.70   0
  12   6   9    0.96    2.35   0
 -12  -6   9    3.06    2.37   0
  12  -6  -9    2.03    2.55   0
 -12  -6  -9    0.96    2.37   0
  12  -6   9   -0.76    2.49   0
  13  -6  -9   -0.12    1.74   0
   0   7  -9    1.54    1.58   0
   0  -7  -9    0.11    2.19   0
   0  -7  -9   -0.02    2.35   0
   0  -7   9    2.03    1.69   0
  -1   7  -9   -0.30    1.53   0
   1   7  -9   -1.93    2.29   0
  -1  -7  -9   -0.76    2.28   0
   1  -7  -9    1.71    2.25   0
  -1  -7  -9   -0.47    2.45   0
   1  -7  -9    0.11    2.38   0
  -1  -7   9    1.11    2.33   0
   1  -7   9    0.62    2.38   0
   2   7  -9    0.19    2.29   0
  -2   7  -9    1.60    2.12   0
   2  -7  -9   -0.29    1.63   0
   2  -7  -9    0.92    2.45   0
  -2  -7   9   -0.03    1.68   0
   2  -7   9    0.66    1.62   0
  -2  -7  -9    0.55    1.74   0
  -2  -7  -9   -0.19    1.70   0
  -3  -7  -9   -0.72    1.61   0
  -3  -7  -9    0.93    1.69   0
   3  -7  -9    1.86    2.40   0
  -3  -7   9    1.09    1.68   0
  -3   7  -9    2.01    1.59   0
   3  -7  -9    1.74    2.42   0
   3  -7   9    0.57    2.33   0
  -4  -7   9    0.27    2.42   0
  -4  -7  -9   -0.77    2.28   0
  -4   7  -9    2.73    2.16   0
  -4  -7  -9    0.10    2.43   0
   4  -7  -9   -0.10    1.76   0
  -4  -7   9    1.22    2.36   0
   4  -7  -9   -0.44    2.54   0
   4  -7   9    0.69    1.64   0
  -5  -7   9    2.31    2.36   0
  -5  -7  -9   -0.55    2.22   0
  -5  -7  -9    1.03    2.37   0
  -5   7  -9    0.25    1.54   0
   5  -7  -9    3.76    2.29   0
  -5  -7   9    2.37    2.35   0
   5  -7   9   -1.97    1.56   0
   5  -7  -9   -0.25    2.65   0
  -6  -7  -9   -0.32    1.74   0
  -6   7  -9   -0.46    1.50   0
   6  -7  -9    0.20    2.46   0
  -6  -7   9   -1.43    1.77   0
   6  -7   9    2.50    2.42   0
   6  -7  -9    0.37    2.48   0
  -6  -7  -9    1.58    1.56   0
  -6  -7   9    1.31    1.79   0
  -7  -7  -9   -0.32    1.76   0
  -7  -7  -9   -0.84    1.63   0
  -7   7  -9   -0.52    1.57   0
   7  -7  -9    2.08    2.53   0
  -7  -7   9   -0.23    1.82   0
  -7  -7   9    3.39    1.78   0
   7  -7   9    0.85    1.73   0
   7  -7  -9    1.67    1.83   0
  -8  -7  -9    1.92    2.56   0
  -8  -7   9    2.03    2.48   0
  -8   7  -9    2.67    1.67   0
   8  -7  -9    0.79    1.83   0
  -8  -7   9   -0.95    1.79   0
  -8  -7  -9    1.44    1.70   0
   8  -7   9    0.75    1.77   0
   8  -7  -9    0.16    1.92   0
   0   0  10   11.94    2.52   0
   0   0 -10   13.02    2.40   0
   1   0  10    1.07    2.53   0
  -1   0  10    2.40    2.24   0
   1   0 -10    0.30    2.17   0
  -1   0 -10   -0.23    2.54   0
   2   0  10    6.96    1.86   0
  -2   0  10    7.55    2.38   0
   2   0 -10    8.13    2.32   0
  -2   0 -10    5.10    2.58   0
   3   0  10    8.91    2.52   0
  -3   0  10    7.67    2.35   0
   3   0 -10    6.99    2.30   0
  -3   0 -10    6.65    2.58   0
   4   0  10    0.41    1.70   0
   4   0 -10    1.80    2.08   0
  -4   0  10    0.72    2.78   0
  -4   0 -10    0.32    2.50   0
   5   0 -10    0.91    2.49   0
   5   0  10    0.29    2.30   0
  -5   0  10    0.58    2.75   0
  -5   0 -10   -1.27    1.68   0
  -6   0 -10    0.26    2.40   0
   6   0 -10    1.29    2.38   0
   6   0  10    0.42    2.33   0
  -6   0  10    0.93    2.85   0
  -7   0 -10   -0.20    1.67   0
   7   0  10    1.07    1.74   0
  -8   0 -10   20.67    1.89   0
   8   0  10   22.31    1.85   0
  -9   0 -10   35.66    2.16   0
   9   0  10   34.70    2.08   0
 -10   0 -10   14.05    2.56   0
  10   0  10   17.99    1.86   0
 -11   0 -10   11.13    2.40   0
  11   0  10   10.12    2.22   0
  12   0  10    2.21    2.21   0
 -12   0 -10    2.12    1.60   0
  13   0  10   -0.68    1.51   0
 -13   0 -10    1.35    2.29   0
  14   0  10    5.30    1.69   0
 -14   0 -10    4.72    1.73   0
  15   0  10    1.57    1.66   0
 -15   0 -10    2.82    2.23   0
  16   0  10   -1.04    1.60   0
 -16   0 -10    0.36    2.34   0
  17   0  10    1.53    1.65   0
 -17   0 -10    1.65    1.68   0
  18   0  10   -1.32    2.39   0
 -18   0 -10   -1.66    1.73   0
 -19   0 -10    5.42    2.46   0
  19   0  10    1.41    2.46   0
 -20   0 -10   -2.92    2.56   0
  20   0  10    5.35    2.56   0
  -1   1  10    2.31    1.63   0
  -1  -1  10    4.35    2.56   0
   1  -1  10    1.62    2.49   0
   1  -1 -10    3.59    2.40   0
  -1  -1 -10    2.92    1.73   0
   1   1 -10    3.60    2.19   0
  -1   1 -10    2.02    1.66   0
   1   1  10    4.34    2.31   0
  -2  -1  10    3.53    2.48   0
   2  -1  10    5.94    2.50   0
  -2   1  10    4.52    2.18   0
  -2  -1 -10    3.28    1.79   0
   2   1 -10    5.66    2.23   0
  -2   1 -10    4.02    1.75   0
   2   1  10    4.33    2.37   0
   2  -1 -10    4.53    2.40   0
  -3  -1  10    1.45    1.62   0
   3  -1 -10    2.44    2.37   0
   3  -1  10    2.48    1.76   0
  -3  -1 -10    1.19    1.86   0
  -3   1  10    2.86    2.13   0
   3   1 -10    1.91    2.16   0
  -3   1 -10    1.42    1.69   0
   3   1  10    2.46    1.69   0
  -4  -1  10    8.11    2.55   0
  -4  -1 -10    8.26    1.79   0
   4  -1  10   10.71    2.65   0
   4   1 -10    9.60    2.20   0
  -4   1  10    8.44    2.29   0
  -4   1 -10    7.73    1.81   0
   4   1  10   10.04    2.42   0
   4  -1 -10    8.64    3.04   0
   5  -1  10    0.40    2.37   0
   5   1 -10    0.32    2.06   0
  -5   1  10    0.47    2.55   0
  -5  -1 -10   -0.61    1.66   0
  -5   1 -10   -0.12    1.59   0
   5  -1 -10   -0.17    2.24   0
   5   1  10    2.35    2.24   0
  -5  -1  10    0.24    2.50   0
  -6  -1 -10    1.42    1.68   0
   6  -1  10    3.76    1.70   0
   6  -1 -10    2.17    3.28   0
  -6   1 -10    1.59    1.65   0
   6   1 -10    2.93    2.02   0
   6   1  10    2.37    2.22   0
  -6  -1  10    2.53    2.41   0
  -7  -1 -10    1.43    2.45   0
   7  -1  10    2.82    2.43   0
   7   1 -10    1.42    1.98   0
  -7   1 -10    2.72    1.71   0
   7   1  10    1.42    2.28   0
  -7  -1  10    0.99    2.39   0
  -8  -1 -10    5.11    1.78   0
   8  -1  10    1.40    2.41   0
  -8  -1  10    4.08    2.64   0
  -8   1 -10    6.25    2.30   0
   8   1  10    2.97    1.61   0
  -8  -1  10    4.65    2.99   0
  -9  -1 -10    4.41    2.65   0
   9  -1  10    3.43    1.70   0
  -9   1 -10    2.17    2.36   0
   9   1  10    3.45    1.77   0
  -9  -1  10    3.73    3.27   0
  -9  -1  10    4.47    2.87   0
 -10  -1 -10   22.11    1.95   0
  10  -1  10   16.02    2.54   0
 -10   1 -10   21.01    1.88   0
  10   1  10   22.40    2.35   0
 -10  -1  10   24.48    3.85   0
 -10  -1  10   22.73    4.38   0
 -11  -1 -10    7.57    2.29   0
  11  -1  10    3.69    1.60   0
 -11  -1  10    4.89    4.27   0
 -11   1 -10    7.78    1.65   0
  11   1  10    6.14    1.61   0
 -11  -1  10    4.30    4.25   0
 -12  -1 -10    3.21    2.24   0
  12  -1  10    3.96    1.64   0
 -12   1 -10    1.76    1.62   0
  12   1  10    2.18    1.48   0
 -13  -1 -10    2.72    1.59   0
  13  -1  10    4.19    2.27   0
 -13   1 -10    4.32    2.24   0
  13   1  10    2.34    2.20   0
 -14  -1 -10   -0.82    1.66   0
  14  -1  10   -0.37    1.62   0
 -14   1 -10    0.92    2.34   0
  14   1  10    2.19    1.49   0
  15   1  10    2.68    1.62   0
 -15  -1 -10    4.46    1.75   0
  15  -1  10    2.59    1.58   0
 -15   1 -10    2.85    1.64   0
  16   1  10    1.81    1.54   0
 -16  -1 -10   -1.22    1.69   0
  16  -1  10    2.05    2.22   0
 -16   1 -10   -3.37    2.20   0
 -17  -1 -10    1.28    1.71   0
  17  -1  10    0.67    1.63   0
 -17   1 -10    1.28    1.72   0
  17   1  10   -3.08    2.40   0
 -18  -1 -10    0.38    1.73   0
  18   1  10    0.92    2.43   0
  18  -1  10    0.59    2.37   0
 -18   1 -10    1.81    2.44   0
 -19  -1 -10    2.39    1.77   0
  19   1  10   -2.18    2.43   0
  19  -1  10    0.91    2.45   0
 -19   1 -10    1.16    1.71   0
 -20  -1 -10   -1.59    1.87   0
  20   1  10   -0.31    2.52   0
  20  -1  10   -0.56    1.84   0
 -20   1 -10   -1.39    2.42   0
   0   2 -10   24.23    2.31   0
   0  -2 -10   19.77    1.95   0
   0   2  10   26.89    2.39   0
   0  -2  10   21.82    2.63   0
   1   2 -10    0.77    1.40   0
  -1  -2 -10   -0.90    1.61   0
   1  -2 -10    1.30    2.29   0
  -1   2 -10    1.16    2.10   0
   1   2  10   -0.48    1.44   0
  -1  -2  10    2.97    2.29   0
   1  -2  10    0.89    2.44   0
  -1   2  10    0.52    2.06   0
  -2   2  10    4.89    2.19   0
   2   2 -10    3.85    1.51   0
   2   2  10    4.42    1.73   0
   2  -2 -10    4.48    1.75   0
  -2  -2 -10    3.23    2.43   0
  -2   2 -10    7.03    1.64   0
  -2  -2  10    7.39    2.35   0
   2  -2  10    4.45    1.79   0
   3   2 -10    2.52    2.04   0
   3   2  10    0.36    2.22   0
  -3  -2 -10    1.81    1.77   0
   3  -2 -10    0.88    2.35   0
  -3   2 -10    0.45    1.54   0
  -3   2  10   -0.14    1.42   0
  -3  -2  10    2.41    2.25   0
   3  -2  10    0.19    1.74   0
   4  -2  10    4.02    1.67   0
   4   2 -10    2.68    2.07   0
   4   2  10    6.33    2.12   0
   4  -2 -10    2.73    2.37   0
  -4  -2 -10    4.25    2.46   0
  -4   2 -10    3.71    1.61   0
  -4  -2  10    4.32    2.54   0
  -4   2  10    4.26    2.13   0
   5  -2  10    3.71    2.48   0
   5   2 -10    0.97    1.99   0
   5   2  10    0.14    2.26   0
   5  -2 -10    1.04    2.37   0
  -5  -2 -10    2.29    2.43   0
  -5   2 -10   -0.80    2.27   0
  -5  -2  10    0.87    2.39   0
   6  -2  10    2.62    2.43   0
   6  -2 -10   -0.03    1.87   0
   6   2  10    0.60    1.57   0
   6  -2 -10    0.24    2.37   0
  -6  -2 -10   -0.74    1.75   0
   6   2 -10    0.16    1.97   0
  -6   2 -10   -0.52    1.56   0
  -6  -2  10   -0.55    2.33   0
   7   2 -10    6.63    2.14   0
   7  -2  10    5.84    1.69   0
   7  -2 -10    6.13    3.72   0
   7   2  10    6.38    2.22   0
   7  -2 -10    6.60    3.10   0
  -7  -2 -10    6.53    1.80   0
  -7   2 -10    7.10    1.72   0
  -7  -2  10    6.86    2.36   0
   8  -2  10    5.84    1.83   0
  -8  -2  10    8.73    2.24   0
   8   2  10   10.66    2.27   0
  -8  -2 -10    6.00    1.82   0
  -8  -2  10    7.94    2.30   0
  -8   2 -10    7.95    1.70   0
   9  -2  10    5.05    2.32   0
   9   2  10    5.18    2.21   0
  -9  -2 -10    4.62    2.44   0
  -9  -2  10    6.96    2.29   0
  -9   2 -10    6.14    2.20   0
  -9  -2  10    5.58    2.21   0
 -10  -2  10    9.04    2.39   0
  10  -2  10    4.16    1.71   0
  10   2  10   10.10    2.15   0
 -10  -2 -10   10.63    2.28   0
 -10  -2  10    8.15    2.42   0
 -10   2 -10    5.40    1.63   0
  11   2  10   15.78    2.27   0
  11  -2  10   11.54    2.39   0
 -11  -2 -10   10.87    2.36   0
 -11  -2  10   12.55    2.45   0
 -11  -2  10   11.72    2.42   0
 -11   2 -10   12.44    2.30   0
  12   2  10   -0.51    1.41   0
 -12  -2 -10    0.48    2.17   0
  12  -2  10    0.91    2.24   0
 -12  -2  10    0.31    2.69   0
 -12  -2  10    1.01    2.21   0
 -12   2 -10    0.51    1.49   0
 -13  -2  10    2.72    2.75   0
  13   2  10    4.43    1.51   0
 -13  -2 -10    2.64    2.33   0
  13  -2  10    2.20    1.71   0
 -13  -2  10    3.54    2.19   0
 -13   2 -10   -0.62    1.60   0
 -14  -2 -10    3.17    1.66   0
  14   2  10    3.48    2.12   0
  14  -2  10    7.14    2.31   0
 -14  -2  10    5.76    2.96   0
 -14   2 -10    4.78    1.63   0
 -14  -2  10    4.61    2.45   0
 -15  -2 -10    1.41    1.56   0
  15   2  10   -0.83    1.50   0
  15  -2  10    1.58    1.55   0
 -15  -2  10    0.70    2.35   0
 -15  -2  10   -0.36    3.12   0
 -15   2 -10   -0.67    1.52   0
 -16  -2 -10    0.72    1.67   0
  16   2  10    2.27    2.31   0
 -16  -2  10    1.55    3.07   0
  16  -2  10    2.06    2.36   0
 -16  -2  10    0.22    2.90   0
 -16   2 -10    2.92    2.31   0
 -17  -2 -10    2.44    1.68   0
 -17  -2  10    0.58    3.04   0
  17   2  10    0.83    1.71   0
  17  -2  10   -0.19    1.72   0
 -17  -2  10    0.55    2.38   0
 -17   2 -10    0.17    2.32   0
 -18  -2 -10    0.36    1.76   0
 -18  -2  10   -0.39    3.70   0
  18   2  10    1.49    1.67   0
 -18  -2  10    0.14    3.04   0
  18  -2  10   -1.06    1.76   0
 -18   2 -10    2.96    1.72   0
 -19  -2  10    0.51    3.24   0
 -19  -2 -10   -3.27    2.54   0
  19   2  10    1.89    2.44   0
 -19  -2  10   -0.24    3.54   0
  19  -2  10    2.24    2.40   0
 -19   2 -10    1.68    2.44   0
  -1   3  10    9.15    2.31   0
   1   3 -10    9.26    2.14   0
  -1   3 -10    7.70    1.55   0
   1   3  10   12.10    2.23   0
  -1  -3  10    7.13    1.73   0
  -1  -3 -10   11.76    2.41   0
   1  -3  10    6.90    1.88   0
   1  -3 -10    9.26    1.86   0
  -2   3  10    1.12    2.15   0
   2   3  10    3.15    1.98   0
   2   3 -10   -0.29    1.33   0
  -2   3 -10    0.79    2.10   0
  -2  -3  10    1.07    1.63   0
  -2  -3 -10    1.76    2.26   0
   2  -3  10    0.34    1.76   0
   2  -3 -10    1.49    2.28   0
   3   3  10   12.66    2.25   0
   3   3 -10   12.24    2.15   0
  -3   3  10   14.05    2.47   0
  -3   3 -10   13.93    1.63   0
  -3  -3  10   12.18    1.83   0
  -3  -3 -10   12.83    2.35   0
   3  -3  10   10.76    1.79   0
   3  -3 -10   11.76    2.63   0
   4  -3 -10    0.73    1.91   0
   4   3 -10    1.62    2.07   0
  -4   3 -10    4.14    1.56   0
  -4  -3  10    0.87    1.73   0
  -4  -3 -10    2.22    2.35   0
   4  -3 -10    1.76    1.58   0
   4  -3  10    0.51    1.80   0
   4   3  10    1.38    1.60   0
   5  -3 -10   -0.17    1.38   0
  -5   3 -10    0.71    2.10   0
  -5  -3  10    0.36    1.82   0
  -5  -3 -10    2.55    1.60   0
   5   3  10    0.35    1.52   0
   5  -3 -10    0.51    2.10   0
   5  -3  10    4.49    2.46   0
   5   3 -10    1.59    1.42   0
   6  -3 -10    2.97    1.94   0
  -6   3 -10    3.47    1.50   0
   6   3 -10    2.80    2.14   0
  -6  -3  10    3.58    2.52   0
  -6  -3 -10    2.02    1.68   0
   6   3  10    4.07    1.56   0
   6  -3 -10    3.40    2.30   0
   6  -3  10    2.67    2.40   0
   7  -3  10   -2.25    2.37   0
   7  -3 -10    1.04    2.05   0
  -7   3 -10    1.19    1.54   0
  -7  -3  10   -0.06    2.30   0
  -7  -3 -10    1.47    1.61   0
   7   3  10    1.27    1.61   0
   7  -3 -10    2.11    2.34   0
   8  -3  10    6.03    2.30   0
  -8  -3  10    2.84    2.30   0
   8  -3 -10    1.40    2.07   0
  -8  -3  10    2.66    2.22   0
  -8  -3 -10    3.25    1.77   0
  -8   3 -10   -0.33    2.07   0
   8   3  10    7.09    2.14   0
   8  -3 -10    1.92    2.56   0
   9  -3  10    0.94    1.55   0
  -9  -3  10    2.80    2.24   0
  -9  -3  10    0.33    1.64   0
  -9  -3 -10    1.66    2.27   0
  -9   3 -10    1.17    1.41   0
   9  -3 -10    2.66    2.85   0
   9   3  10    2.78    1.51   0
   9  -3 -10    2.87    2.97   0
  10  -3  10    8.49    1.68   0
 -10  -3 -10    7.38    2.30   0
 -10  -3  10    9.52    2.41   0
 -10   3 -10    7.13    1.59   0
  10   3  10    5.96    1.60   0
 -10  -3  10    8.73    2.29   0
  10  -3 -10    6.39    3.18   0
  10  -3 -10    7.19    3.51   0
 -11  -3  10    1.99    1.59   0
  11  -3  10   -1.71    1.61   0
 -11  -3 -10   -1.25    2.29   0
 -11  -3  10    0.49    2.22   0
 -11   3 -10    0.26    2.11   0
  11   3  10    3.63    2.22   0
  12  -3  10    5.87    2.21   0
 -12  -3 -10    1.03    1.64   0
 -12  -3  10    1.08    2.21   0
 -12   3 -10    2.89    1.48   0
  12   3  10   -2.08    2.07   0
 -12  -3  10    1.12    2.34   0
  13  -3  10    4.35    2.33   0
 -13  -3 -10    4.36    1.52   0
 -13  -3  10    3.38    2.27   0
 -13  -3  10    1.59    2.20   0
 -13   3 -10    1.65    1.48   0
  13   3  10    2.48    2.07   0
 -14  -3  10    1.53    2.43   0
  14  -3  10    0.34    1.71   0
 -14  -3 -10   -0.19    2.25   0
 -14  -3  10    0.23    2.13   0
 -14   3 -10    1.13    2.18   0
  14   3  10    3.80    1.56   0
 -15  -3  10    1.57    2.54   0
  15  -3  10    0.82    1.70   0
 -15  -3 -10    0.32    2.27   0
 -15  -3  10    0.20    2.30   0
 -15   3 -10    1.24    2.39   0
  15   3  10    1.29    1.61   0
 -16  -3 -10   -0.41    1.64   0
  16  -3  10    2.18    2.43   0
 -16  -3  10    0.28    2.38   0
 -16   3 -10    0.85    2.30   0
  16   3  10    0.08    2.30   0
 -16  -3  10    1.26    2.47   0
 -17  -3 -10    0.95    1.77   0
  17  -3  10   -1.16    2.50   0
 -17  -3  10    0.42    2.36   0
 -17   3 -10    3.73    2.38   0
 -17  -3  10    0.68    2.34   0
  17   3  10   -0.23    1.63   0
 -18  -3 -10   -0.73    2.59   0
  18  -3  10   -0.52    1.81   0
 -18  -3  10   -0.55    2.61   0
 -18  -3  10    0.51    3.36   0
 -18   3 -10   -1.56    1.76   0
  18   3  10    0.67    1.65   0
   0   4  10    2.29    2.10   0
   0  -4 -10    1.72    2.22   0
   0   4 -10    0.60    2.08   0
   0  -4  10    1.62    2.38   0
  -1  -4 -10    0.49    2.21   0
   1  -4 -10    2.30    1.72   0
   1   4 -10    0.72    1.44   0
  -1   4 -10   -2.32    1.50   0
  -1  -4  10   -1.42    2.39   0
   1  -4  10   -1.37    1.71   0
   1   4  10    0.57    1.46   0
   2  -4 -10    1.44    1.98   0
   2  -4 -10    0.99    1.54   0
   2   4 -10    1.68    1.39   0
  -2   4 -10    1.53    1.38   0
   2   4  10   -0.41    2.17   0
  -2  -4  10    1.40    2.31   0
   2  -4  10    0.02    1.65   0
  -2  -4 -10    1.28    2.37   0
   3   4  10    2.10    2.10   0
   3  -4 -10    0.45    2.14   0
   3   4 -10    2.27    1.43   0
  -3   4 -10   -0.44    1.42   0
   3  -4 -10    1.21    1.56   0
  -3  -4  10   -0.36    1.62   0
   3  -4  10    2.08    1.73   0
  -3  -4 -10    2.33    1.63   0
   4  -4 -10   -0.77    2.23   0
   4   4 -10   -1.18    1.92   0
  -4   4 -10   -0.82    1.38   0
  -4  -4  10   -0.11    1.62   0
   4   4  10    0.91    1.56   0
   4  -4  10    1.15    1.57   0
  -4  -4 -10    2.83    1.65   0
   4  -4 -10   -0.87    2.05   0
   5  -4 -10    2.57    2.28   0
   5  -4 -10    1.52    2.02   0
   5   4 -10    2.13    1.39   0
  -5   4 -10    0.04    1.94   0
  -5  -4  10    0.96    2.24   0
   5   4  10    1.21    2.14   0
  -5  -4 -10    1.08    2.28   0
   5  -4  10    0.76    1.66   0
   6  -4 -10    0.79    2.24   0
   6  -4 -10    3.08    2.04   0
   6   4 -10    0.05    1.97   0
  -6   4 -10   -0.03    1.44   0
   6   4  10    2.19    2.10   0
  -6  -4  10    1.90    2.19   0
  -6  -4 -10    0.87    2.28   0
   6  -4  10    3.66    2.27   0
   7  -4 -10    1.24    2.24   0
   7   4  10    4.25    2.11   0
  -7   4 -10   -0.74    2.05   0
  -7  -4  10    2.36    2.28   0
   7  -4 -10    1.70    2.04   0
  -7  -4 -10    1.57    1.59   0
   7  -4  10    1.85    2.21   0
   8  -4 -10    4.28    2.28   0
   8   4  10    2.89    2.24   0
   8  -4 -10    4.02    2.20   0
  -8   4 -10    2.86    2.04   0
  -8  -4  10    2.49    2.20   0
  -8  -4  10    4.13    2.15   0
  -8  -4 -10    4.99    1.65   0
   8  -4  10    1.14    2.22   0
   9   4  10    1.21    1.54   0
   9  -4 -10    2.02    2.67   0
  -9   4 -10    3.42    2.04   0
  -9  -4  10    1.63    2.09   0
  -9  -4  10    2.54    2.10   0
   9  -4 -10    3.26    2.26   0
  -9  -4 -10    1.47    2.34   0
   9  -4  10    3.68    2.20   0
  10  -4  10    1.34    1.52   0
  10   4  10    1.71    2.08   0
  10  -4 -10    3.54    2.28   0
 -10  -4  10    2.98    2.29   0
 -10   4 -10    2.95    2.18   0
  10  -4 -10    1.71    2.20   0
 -10  -4 -10    1.24    2.30   0
 -10  -4  10    3.23    2.30   0
  11  -4  10    2.77    1.66   0
  11   4  10    3.80    1.55   0
  11  -4 -10    2.89    2.93   0
 -11  -4  10    5.38    2.42   0
 -11  -4  10    2.10    1.62   0
 -11   4 -10    3.81    1.43   0
 -11  -4 -10    2.92    1.62   0
  11  -4 -10    4.42    2.86   0
 -12  -4  10    1.76    2.34   0
  12  -4  10   -0.14    1.57   0
  12   4  10   -0.10    1.48   0
  12  -4 -10    0.93    3.00   0
 -12  -4  10    0.76    1.56   0
 -12   4 -10   -3.46    2.13   0
 -12  -4 -10   -1.01    2.21   0
  12  -4 -10    1.58    3.05   0
  13  -4 -10   -0.22    3.53   0
  13  -4  10    0.63    1.68   0
  13   4  10    0.92    2.24   0
  13  -4 -10    1.35    2.88   0
 -13  -4  10   -1.04    2.22   0
 -13   4 -10    0.48    1.51   0
 -13  -4 -10    1.22    2.29   0
 -13  -4  10    0.50    2.31   0
  14  -4 -10    1.30    3.52   0
  14   4  10    0.90    2.23   0
  14  -4  10   -0.31    2.50   0
  14  -4 -10    1.44    3.55   0
 -14  -4  10    1.97    2.32   0
 -14  -4 -10    1.77    1.74   0
 -14  -4  10    2.00    1.69   0
 -14   4 -10    1.44    2.28   0
  15  -4  10   -2.69    2.49   0
 -15  -4  10   -0.33    2.47   0
 -15  -4  10   -0.90    1.74   0
 -15  -4 -10    0.69    2.34   0
 -15   4 -10   -1.52    2.37   0
  15   4  10    3.09    2.25   0
  16   4  10    0.33    1.74   0
  16  -4  10    5.85    2.50   0
 -16  -4  10   -0.35    2.49   0
 -16  -4 -10    2.01    1.68   0
 -16  -4  10   -0.06    2.43   0
 -16   4 -10    0.97    1.69   0
  17   4  10   -0.42    1.80   0
  17  -4  10   -0.46    1.81   0
 -17  -4 -10   -0.74    1.86   0
 -17   4 -10    0.25    1.77   0
 -17  -4  10   -0.10    2.51   0
   1  -5 -10    0.16    1.44   0
  -1  -5 -10    2.44    2.19   0
   1   5 -10   -0.50    1.93   0
   1  -5 -10    1.64    2.20   0
  -1   5 -10    2.20    1.42   0
  -1  -5  10   -0.96    1.54   0
   1  -5  10    0.04    2.28   0
  -2  -5 -10   -0.32    1.47   0
   2  -5 -10    0.80    1.42   0
   2   5 -10    1.08    1.47   0
   2  -5 -10    1.22    1.60   0
  -2   5 -10   -0.31    1.46   0
  -2  -5  10    0.75    2.22   0
   2  -5  10    2.28    1.60   0
   2   5  10   -0.40    1.45   0
  -3  -5 -10    1.14    1.51   0
   3   5 -10    1.40    1.98   0
   3  -5 -10    2.26    2.04   0
  -3   5 -10   -0.12    1.97   0
   3  -5 -10    2.33    1.50   0
  -3  -5  10    0.47    1.54   0
   3  -5  10    1.69    1.70   0
   3   5  10    1.64    1.49   0
  -4  -5 -10    0.63    2.25   0
   4   5 -10   -0.37    1.90   0
   4  -5 -10   -0.40    1.39   0
  -4   5 -10    2.09    2.07   0
   4  -5 -10    0.71    1.54   0
   4   5  10    0.26    2.03   0
  -4  -5  10    1.44    1.58   0
   4  -5  10    1.52    1.61   0
   5   5 -10    1.26    2.14   0
   5  -5 -10    1.88    2.04   0
  -5   5 -10   -0.99    1.51   0
   5  -5 -10   -0.74    1.54   0
  -5  -5  10    0.99    1.47   0
   5  -5  10   -1.68    2.33   0
   5   5  10   -0.43    1.56   0
  -5  -5 -10   -0.64    2.25   0
   6  -5 -10   -0.50    1.54   0
  -6   5 -10    0.99    2.01   0
   6  -5 -10   -0.24    2.34   0
  -6  -5  10    1.28    2.22   0
   6   5  10    0.56    1.57   0
   6  -5  10    1.72    2.15   0
  -6  -5 -10    2.25    1.64   0
  -7  -5  10   -0.05    2.22   0
   7  -5 -10    2.10    2.20   0
   7   5  10   -0.08    1.62   0
  -7   5 -10    1.21    2.14   0
   7  -5 -10    0.18    2.36   0
  -7  -5  10    2.34    1.59   0
   7  -5  10   -0.09    1.53   0
  -7  -5 -10    2.28    1.61   0
   8   5  10    0.56    1.53   0
  -8  -5  10   -0.43    2.30   0
  -8   5 -10    1.31    1.95   0
   8  -5 -10    1.96    2.09   0
  -8  -5  10   -1.61    1.53   0
   8  -5 -10   -0.22    2.26   0
  -8  -5 -10   -0.33    2.24   0
   8  -5  10    1.16    1.45   0
   9   5  10    0.38    1.56   0
  -9   5 -10    2.01    2.04   0
  -9  -5  10   -0.51    2.27   0
   9  -5 -10    0.14    2.17   0
   9  -5 -10    1.54    2.28   0
  -9  -5 -10    0.73    1.60   0
  -9  -5  10    0.75    1.60   0
   9  -5  10    3.47    1.58   0
  10   5  10    3.28    2.28   0
 -10   5 -10    2.72    2.21   0
 -10  -5  10    1.79    2.27   0
  10  -5 -10    1.80    1.63   0
  10  -5 -10    3.35    2.46   0
 -10  -5 -10    4.56    1.63   0
 -10  -5  10    3.69    2.41   0
  10  -5  10    2.30    1.71   0
 -11   5 -10    0.47    1.63   0
 -11  -5  10    1.05    2.43   0
 -11  -5  10    1.27    2.46   0
  11  -5 -10    0.27    2.60   0
  11  -5 -10    0.82    2.45   0
 -11  -5 -10    2.30    2.48   0
  11   5  10   -0.20    1.59   0
  11  -5  10   -1.10    2.29   0
  12  -5  10   -0.89    2.37   0
 -12  -5  10    0.20    2.46   0
 -12   5 -10    1.54    1.56   0
 -12  -5  10    0.40    1.66   0
  12  -5 -10   -0.53    2.36   0
 -12  -5 -10    2.80    1.66   0
  12  -5 -10    0.99    2.30   0
  12   5  10   -0.85    2.23   0
  13  -5  10    1.24    2.42   0
 -13   5 -10    2.42    2.30   0
 -13  -5  10    0.23    2.45   0
  13  -5 -10    1.23    2.47   0
 -13  -5 -10    0.14    1.58   0
  13   5  10    0.77    1.58   0
  13  -5 -10   -0.28    2.49   0
 -13  -5  10    2.01    2.40   0
  14  -5  10   -0.12    1.73   0
 -14   5 -10    0.35    1.72   0
 -14  -5  10   -0.27    2.48   0
  14  -5 -10    1.24    2.57   0
 -14  -5 -10    3.96    2.55   0
 -14  -5  10    0.61    2.58   0
  14   5  10    1.68    1.79   0
  14  -5 -10   -0.02    3.36   0
  15  -5 -10    0.97    2.73   0
  15  -5  10   -0.33    1.89   0
 -15   5 -10    0.57    1.75   0
  15  -5 -10   -0.12    2.49   0
 -15  -5 -10    2.00    1.71   0
  15   5  10    1.83    1.83   0
   0  -6 -10   -0.63    2.21   0
   0  -6 -10    0.84    1.63   0
   0  -6  10    0.48    2.29   0
   0   6 -10   -0.17    2.01   0
  -1  -6 -10   -1.40    2.09   0
   1   6 -10    0.09    2.11   0
   1  -6 -10   -0.29    1.56   0
  -1   6 -10    1.30    2.08   0
  -1  -6 -10   -0.92    2.28   0
   1  -6 -10    0.98    1.63   0
  -1  -6  10   -0.38    1.60   0
   1  -6  10    0.13    1.54   0
  -2  -6 -10   -0.01    2.13   0
   2   6 -10    0.91    2.11   0
  -2  -6 -10    4.16    2.27   0
   2  -6 -10   -0.59    2.12   0
  -2   6 -10    2.04    2.10   0
   2  -6 -10    0.35    1.60   0
  -2  -6  10    0.67    2.28   0
   2  -6  10    1.74    2.22   0
  -3  -6 -10    1.64    2.19   0
   3   6 -10    1.33    1.50   0
  -3  -6 -10    1.46    1.70   0
   3  -6 -10    1.80    1.62   0
   3  -6 -10    0.86    1.76   0
  -3  -6  10    3.17    1.59   0
  -3   6 -10   -0.56    1.53   0
   3  -6  10    0.79    1.69   0
  -4  -6 -10    0.47    1.61   0
  -4  -6 -10    0.83    1.46   0
   4   6 -10    1.38    1.53   0
  -4   6 -10    0.31    2.12   0
   4  -6 -10    0.97    1.65   0
  -4  -6  10    1.51    2.30   0
   4  -6  10   -0.98    1.60   0
   4  -6 -10    0.75    2.19   0
  -5  -6 -10    0.79    1.61   0
  -5   6 -10    0.70    1.56   0
   5  -6 -10   -0.71    2.34   0
   5  -6 -10   -0.54    2.47   0
  -5  -6  10    2.22    2.37   0
   5  -6  10    0.23    2.32   0
  -6  -6 -10    2.16    2.35   0
  -6  -6  10   -0.61    1.70   0
  -6   6 -10   -0.39    1.47   0
   6  -6 -10    1.77    1.60   0
  -6  -6  10    1.62    1.73   0
   6  -6 -10    1.89    2.46   0
   6  -6  10    0.00    2.38   0
  -7  -6  10   -0.64    1.73   0
  -7   6 -10    1.95    2.06   0
   7  -6 -10    0.08    2.37   0
  -7  -6  10   -0.75    1.70   0
   7   6  10    1.74    1.70   0
   7  -6 -10    1.98    2.26   0
   7  -6  10    1.75    1.69   0
  -7  -6 -10   -1.71    1.68   0
  -8   6 -10    1.20    2.13   0
   8  -6 -10    1.43    2.23   0
  -8  -6  10    0.32    1.66   0
   8   6  10   -0.14    2.41   0
   8  -6 -10    1.01    1.64   0
  -8  -6  10    1.50    2.30   0
   8  -6  10    1.28    1.72   0
  -8  -6 -10    0.66    1.76   0
  -9  -6  10    4.34    2.51   0
  -9   6 -10    1.11    2.16   0
  -9  -6  10    0.89    1.62   0
   9  -6 -10    2.52    2.30   0
   9  -6 -10    2.31    2.32   0
   9   6  10    4.00    2.41   0
  -9  -6 -10    3.09    2.41   0
   9  -6  10    3.39    2.33   0
 -10   6 -10    1.93    2.20   0
  10   6  10   -1.20    1.63   0
 -10  -6  10   -0.73    1.77   0
  10  -6 -10   -0.14    1.73   0
  10  -6 -10   -1.12    2.52   0
 -10  -6  10   -0.09    2.60   0
 -10  -6 -10    0.57    1.67   0
  10  -6  10    1.36    2.32   0
  11   6  10    0.56    1.79   0
 -11   6 -10   -1.38    1.74   0
 -11  -6  10   -1.28    1.86   0
 -11  -6  10    0.95    2.49   0
  11  -6 -10    1.50    2.49   0
  11  -6 -10    0.56    2.50   0
 -11  -6 -10    0.62    1.75   0
  11  -6  10    1.08    1.77   0
  12   6  10    1.77    2.46   0
 -12   6 -10    3.01    2.45   0
  12  -6 -10    0.51    2.49   0
  12  -6 -10    1.86    2.63   0
 -12  -6 -10    5.08    2.55   0
  12  -6  10    1.93    1.92   0
   1   7 -10    1.76    2.24   0
  -1   7 -10   -0.15    1.57   0
  -1  -7 -10    4.41    2.25   0
   1  -7 -10    0.90    1.75   0
  -1  -7 -10    3.65    2.54   0
   1  -7 -10    1.31    2.37   0
  -1  -7  10    0.29    1.67   0
   1  -7  10    2.39    2.41   0
   2   7 -10   -0.06    2.28   0
  -2   7 -10   -0.10    2.25   0
  -2  -7 -10   -0.75    1.67   0
  -2  -7 -10   -0.31    2.49   0
   2  -7 -10    1.16    1.56   0
   2  -7 -10    4.15    2.54   0
  -2  -7  10    1.08    2.32   0
   2  -7  10   -1.57    1.69   0
  -3  -7 -10    2.58    2.35   0
  -3  -7 -10   -2.17    2.49   0
   3  -7 -10   -1.18    2.45   0
   3  -7 -10    0.59    2.49   0
  -3  -7  10    0.42    1.69   0
   3  -7  10    0.05    2.34   0
  -3   7 -10    1.64    1.49   0
  -4  -7 -10   -1.60    1.62   0
  -4  -7 -10    0.35    1.52   0
  -4   7 -10    0.83    2.29   0
   4  -7 -10   -0.17    1.86   0
   4  -7 -10    1.07    2.72   0
  -4  -7  10   -1.84    1.60   0
   4  -7  10   -0.41    1.77   0
  -5  -7  10   -0.51    1.88   0
  -5  -7 -10    0.88    1.70   0
  -5  -7 -10   -0.12    2.23   0
  -5   7 -10   -0.10    2.29   0
   5  -7 -10   -0.31    1.70   0
   5  -7 -10    0.33    1.84   0
  -5  -7  10   -0.36    1.82   0
   5  -7  10   -2.17    2.47   0
  -6  -7 -10    1.61    1.86   0
  -6  -7 -10    3.13    2.30   0
  -6   7 -10    1.65    1.71   0
  -6  -7  10   -0.19    1.87   0
   6  -7 -10    0.95    1.79   0
  -6  -7  10    0.68    1.85   0
   6  -7 -10    1.05    1.91   0
   6  -7  10   -1.18    1.67   0
  -7  -7 -10    1.01    2.57   0
  -7   7 -10    0.01    1.58   0
  -7  -7 -10    1.89    1.68   0
   7  -7 -10    0.78    1.74   0
   7  -7 -10   -0.00    2.68   0
   1   0  11    2.82    1.67   0
  -1   0  11    4.24    2.45   0
   1   0 -11    1.43    1.64   0
  -1   0 -11   -0.52    1.70   0
   2   0  11    7.97    1.78   0
  -2   0  11    8.96    1.90   0
   2   0 -11   13.08    2.40   0
  -2   0 -11   10.21    1.88   0
   3   0  11   25.79    2.67   0
  -3   0  11   25.51    2.87   0
   3   0 -11   27.99    2.78   0
  -3   0 -11   23.35    2.11   0
   4   0  11    3.15    1.77   0
   4   0 -11    2.04    2.21   0
  -4   0  11    3.91    2.27   0
  -4   0 -11    3.31    1.69   0
   5   0 -11    5.81    2.21   0
   5   0  11    4.13    2.42   0
  -5   0  11    3.95    2.42   0
  -5   0 -11    4.57    1.77   0
   6   0 -11    1.20    1.97   0
   6   0  11   -0.65    1.75   0
  -6   0  11    1.16    2.80   0
  -6   0 -11    2.04    1.76   0
   7   0 -11    1.67    3.21   0
  -7   0  11    1.50    3.54   0
   7   0  11   -0.33    1.57   0
  -7   0 -11   -0.71    2.40   0
   8   0  11    1.37    2.40   0
  -8   0 -11   -1.05    2.43   0
   9   0  11    1.04    2.38   0
  -9   0 -11    4.73    2.36   0
  10   0  11    3.19    1.58   0
 -10   0 -11    3.67    2.26   0
  11   0  11    0.95    1.58   0
 -11   0 -11   -0.16    1.62   0
  12   0  11    1.35    1.51   0
 -12   0 -11    2.67    1.54   0
  13   0  11    0.66    1.59   0
 -13   0 -11   -1.15    2.24   0
  14   0  11    2.68    1.52   0
 -14   0 -11    3.55    1.55   0
  15   0  11    0.91    1.57   0
 -15   0 -11    2.29    2.22   0
  16   0  11    1.14    1.64   0
 -16   0 -11   -0.06    1.64   0
  17   0  11   -0.72    1.74   0
 -17   0 -11    2.36    1.69   0
  18   0  11    3.00    2.43   0
 -18   0 -11    3.77    2.42   0
 -19   0 -11   -0.70    2.48   0
  19   0  11   -0.99    2.44   0
   0   1  11    5.77    1.74   0
   0  -1 -11    5.23    2.49   0
   0  -1  11    3.36    2.45   0
   0   1 -11    5.29    2.21   0
  -1   1  11    3.65    2.30   0
   1  -1 -11   -0.07    2.57   0
  -1  -1  11    3.39    2.34   0
  -1  -1 -11    1.63    2.39   0
   1  -1  11   -1.54    2.41   0
   1   1 -11   -0.35    2.10   0
  -1   1 -11    2.82    2.19   0
   1   1  11   -0.50    2.21   0
   2  -1 -11    8.66    2.58   0
  -2  -1  11    8.92    2.51   0
  -2  -1 -11    7.52    1.79   0
  -2   1  11   10.25    2.43   0
   2  -1  11    9.73    2.51   0
   2   1 -11   11.28    2.19   0
  -2   1 -11   11.22    2.43   0
   2   1  11    8.52    2.30   0
  -3  -1  11    1.90    2.51   0
  -3  -1 -11    3.98    2.45   0
   3  -1  11    2.73    1.71   0
  -3   1  11    1.91    2.23   0
   3   1 -11    4.15    2.06   0
  -3   1 -11    3.22    2.31   0
   3   1  11    2.13    1.67   0
   3  -1 -11    0.97    2.50   0
  -4  -1  11    7.43    1.97   0
  -4  -1 -11    8.14    1.82   0
   4  -1  11    6.82    1.78   0
   4   1 -11   11.15    2.15   0
  -4   1  11    9.10    2.38   0
  -4   1 -11    9.92    1.78   0
   4   1  11    9.68    2.39   0
   4  -1 -11    9.59    2.54   0
  -5  -1  11   12.92    2.62   0
  -5   1  11   13.88    3.02   0
   5  -1  11   11.91    1.87   0
   5   1 -11   14.07    2.23   0
  -5  -1 -11   12.24    1.94   0
   5  -1 -11   13.72    3.24   0
  -5   1 -11   14.24    2.56   0
   5   1  11   14.99    2.44   0
  -6  -1  11    2.17    2.92   0
  -6  -1 -11    2.49    1.74   0
   6   1 -11    3.13    1.95   0
   6  -1  11    6.67    2.47   0
   6  -1 -11    3.20    3.13   0
  -6   1 -11    0.00    2.35   0
   6   1  11    1.16    2.33   0
  -6   1  11    2.27    2.56   0
  -7  -1  11    0.55    2.43   0
  -7  -1 -11   -0.67    2.36   0
   7  -1  11    1.04    2.41   0
   7   1 -11    0.17    1.81   0
  -7   1 -11    0.35    1.68   0
   7   1  11   -2.90    2.21   0
  -8  -1  11   31.27    3.77   0
  -8  -1 -11   33.36    2.71   0
   8  -1  11   32.03    2.03   0
  -8  -1  11   36.61    3.73   0
  -8   1 -11   35.62    2.57   0
   8   1  11   31.95    2.06   0
  -9  -1  11   26.87    4.10   0
  -9  -1  11   34.74    4.38   0
   9  -1  11   28.16    1.97   0
  -9  -1 -11   29.14    2.08   0
  -9   1 -11   31.87    2.03   0
   9   1  11   28.76    1.88   0
 -10  -1 -11    0.35    2.31   0
 -10  -1  11    3.14    4.23   0
 -10  -1  11    2.37    3.40   0
  10  -1  11    5.69    2.27   0
 -10   1 -11    0.26    1.70   0
  10   1  11    2.80    2.18   0
 -11  -1 -11    3.59    1.65   0
  11  -1  11    6.00    2.28   0
 -11   1 -11    3.50    1.63   0
  11   1  11    3.45    1.66   0
 -12  -1 -11   -1.55    1.59   0
  12  -1  11    1.52    1.53   0
 -12   1 -11   -1.33    1.57   0
  12   1  11    1.56    1.50   0
  13  -1  11    1.88    1.58   0
 -13  -1 -11    2.29    2.21   0
 -13   1 -11    1.39    1.51   0
  13   1  11   -0.73    2.09   0
  14  -1  11    4.75    2.22   0
 -14  -1 -11   -1.23    1.59   0
 -14   1 -11    3.18    1.65   0
  14   1  11   -0.01    1.50   0
  15   1  11    1.77    1.52   0
 -15  -1 -11   -2.31    1.59   0
  15  -1  11    3.34    2.19   0
 -15   1 -11   -1.42    2.22   0
 -16  -1 -11   -0.52    1.67   0
  16   1  11    0.63    2.27   0
  16  -1  11    0.40    1.62   0
 -16   1 -11   -1.97    1.64   0
 -17  -1 -11   -0.70    1.70   0
  17   1  11    0.38    2.32   0
  17  -1  11    0.41    1.73   0
 -17   1 -11    2.48    2.36   0
 -18  -1 -11    2.87    2.50   0
  18   1  11    0.15    2.40   0
  18  -1  11    0.67    2.38   0
 -18   1 -11   -1.59    1.77   0
 -19  -1 -11   -0.86    2.66   0
  19   1  11    0.67    2.59   0
  19  -1  11   -0.31    1.80   0
 -19   1 -11    2.19    2.50   0
   1  -2 -11    1.95    1.88   0
  -1  -2 -11    1.30    2.28   0
   1   2 -11    3.86    2.10   0
  -1   2 -11    2.12    2.16   0
   1   2  11    3.47    2.19   0
  -1   2  11    3.13    2.22   0
  -1  -2  11    3.53    1.63   0
   1  -2  11    3.52    1.72   0
   2  -2  11   10.19    1.88   0
  -2   2  11   12.80    2.39   0
   2  -2 -11   12.16    2.64   0
  -2  -2 -11   10.60    1.82   0
   2   2 -11   12.48    1.74   0
   2   2  11   14.58    2.23   0
  -2   2 -11   12.78    1.74   0
  -2  -2  11    9.43    2.71   0
   3  -2  11    1.55    2.51   0
   3   2 -11    2.54    2.03   0
   3  -2 -11    0.50    2.29   0
   3   2  11    2.24    1.55   0
  -3  -2 -11    1.43    1.83   0
  -3   2  11   -0.25    2.05   0
  -3   2 -11    0.41    1.58   0
  -3  -2  11    0.88    2.43   0
   4  -2  11    1.96    1.80   0
  -4   2  11    2.52    2.03   0
   4   2 -11    3.30    2.11   0
   4  -2 -11    2.72    2.44   0
   4   2  11    1.32    1.60   0
  -4  -2 -11    5.48    2.43   0
  -4   2 -11    3.27    1.53   0
  -4  -2  11    2.79    1.74   0
   5  -2  11    4.52    2.53   0
   5   2 -11    7.06    2.10   0
   5  -2 -11    4.76    2.42   0
   5   2  11   11.11    2.38   0
  -5  -2 -11    4.02    1.76   0
  -5   2  11    6.82    2.12   0
  -5   2 -11    7.21    2.26   0
  -5  -2  11    5.28    2.60   0
   6  -2 -11    3.17    2.01   0
   6   2 -11    4.83    2.02   0
   6  -2 -11    4.24    3.15   0
   6   2  11    2.17    1.56   0
  -6  -2 -11    5.48    2.40   0
   6  -2  11    4.19    1.70   0
  -6   2 -11    3.32    1.68   0
  -6  -2  11    3.47    2.47   0
   7  -2 -11    0.84    3.67   0
   7  -2  11   -1.65    2.47   0
   7   2  11    0.78    2.19   0
   7  -2 -11    0.81    2.57   0
  -7  -2 -11   -1.90    1.73   0
   7   2 -11    1.00    1.77   0
  -7   2 -11   -0.44    1.62   0
  -7  -2  11    0.52    2.33   0
   8   2  11    1.37    1.54   0
  -8  -2 -11    0.83    1.67   0
   8  -2  11    1.28    1.61   0
  -8   2 -11   -1.64    2.20   0
  -8  -2  11    0.88    2.22   0
  -8  -2  11    0.62    2.07   0
   9   2  11    0.54    1.50   0
   9  -2  11   -0.19    1.58   0
  -9  -2 -11   -0.30    2.31   0
  -9  -2  11    2.50    2.54   0
  -9   2 -11    1.93    2.11   0
  -9  -2  11    0.61    2.28   0
  10   2  11    2.03    1.56   0
  10  -2  11   -0.03    1.63   0
 -10  -2 -11    4.06    2.35   0
 -10  -2  11    3.85    2.26   0
 -10   2 -11    3.91    1.61   0
 -10  -2  11    2.45    2.27   0
  11   2  11    1.34    2.10   0
 -11  -2 -11    3.51    2.34   0
  11  -2  11    0.47    1.54   0
 -11  -2  11    0.78    2.81   0
 -11   2 -11    0.25    1.47   0
 -11  -2  11   -0.31    2.16   0
  12   2  11    2.86    2.23   0
 -12  -2 -11    1.37    1.58   0
  12  -2  11    0.64    1.54   0
 -12  -2  11    2.59    2.71   0
 -12  -2  11    0.20    2.78   0
 -12   2 -11    2.14    2.12   0
 -13  -2  11    4.03    2.93   0
 -13  -2 -11    3.06    1.64   0
  13   2  11    3.39    1.49   0
  13  -2  11    1.30    1.56   0
 -13  -2  11    3.17    2.48   0
 -13   2 -11    5.29    2.21   0
 -14  -2 -11    3.37    1.59   0
  14   2  11   -1.36    2.10   0
  14  -2  11   -0.37    2.25   0
 -14  -2  11    1.17    3.00   0
 -14   2 -11    2.95    2.17   0
 -14  -2  11    0.58    2.48   0
 -15  -2 -11   -0.94    1.70   0
  15   2  11    3.00    1.60   0
  15  -2  11   -1.54    1.60   0
 -15  -2  11   -0.67    3.00   0
 -15  -2  11    0.80    2.95   0
 -15   2 -11    1.34    2.29   0
 -16  -2 -11    1.12    1.58   0
  16   2  11    0.34    2.16   0
 -16  -2  11   -0.02    3.35   0
  16  -2  11    0.58    2.41   0
 -16  -2  11    1.15    3.28   0
 -16   2 -11    1.87    2.43   0
 -17  -2 -11    1.32    2.44   0
 -17  -2  11    0.14    3.74   0
  17   2  11   -0.53    1.62   0
  17  -2  11   -0.07    1.77   0
 -17  -2  11    0.68    3.65   0
 -17   2 -11   -0.12    1.71   0
 -18  -2  11    0.32    4.97   0
 -18  -2 -11    1.26    2.52   0
  18   2  11   -2.64    2.40   0
  18  -2  11    3.39    2.44   0
 -18   2 -11   -0.57    2.47   0
 -18  -2  11    0.39    4.83   0
   0   3 -11    0.24    1.43   0
   0   3  11    0.58    1.55   0
   0  -3 -11    0.81    1.88   0
   0  -3  11   -0.84    1.79   0
   1   3  11   -0.05    2.01   0
   1   3 -11   -0.39    1.96   0
  -1   3 -11    0.52    1.42   0
  -1  -3 -11    2.25    2.37   0
   1  -3 -11    2.11    2.53   0
  -1  -3  11    1.25    2.38   0
   1  -3  11    3.31    1.66   0
  -1   3  11    0.63    1.65   0
   2   3  11    4.77    2.21   0
   2   3 -11    3.04    1.46   0
  -2   3 -11    3.23    1.54   0
  -2   3  11    4.18    2.35   0
  -2  -3 -11    3.76    1.63   0
   2  -3 -11    2.34    1.89   0
  -2  -3  11    2.47    2.13   0
   2  -3  11    3.05    2.48   0
   3   3  11    0.64    1.47   0
  -3   3  11   -0.87    2.10   0
   3   3 -11    0.52    1.90   0
  -3   3 -11    0.85    2.03   0
  -3  -3 -11   -0.49    1.80   0
   3  -3 -11    0.46    2.38   0
  -3  -3  11    2.25    2.43   0
   3  -3  11    0.56    2.36   0
   4   3 -11    1.05    1.96   0
  -4   3 -11    1.66    1.46   0
  -4  -3 -11    1.70    2.43   0
  -4  -3  11    0.92    1.78   0
   4  -3 -11    1.52    2.25   0
   4  -3  11    1.07    1.71   0
   4   3  11    1.42    2.23   0
   5   3 -11    6.94    2.09   0
  -5   3 -11    6.59    1.48   0
  -5  -3 -11    4.77    2.51   0
  -5  -3  11    8.08    2.38   0
   5  -3 -11    6.70    2.33   0
   5  -3 -11    6.56    2.12   0
   5   3  11    5.39    1.66   0
   5  -3  11    2.88    1.83   0
   6  -3  11    3.88    2.34   0
   6  -3 -11    3.47    2.55   0
  -6   3 -11    5.97    1.50   0
   6   3 -11    3.64    1.60   0
  -6  -3 -11    1.39    2.45   0
  -6  -3  11    1.99    2.41   0
   6  -3 -11    2.11    2.31   0
   6   3  11    4.53    1.68   0
   7  -3  11    4.56    2.33   0
   7   3 -11    7.05    2.18   0
   7  -3 -11    5.92    2.41   0
  -7  -3 -11    4.90    2.43   0
  -7   3 -11    4.94    2.06   0
  -7  -3  11    5.51    2.37   0
   7  -3 -11    6.45    3.11   0
   7   3  11    8.58    2.28   0
   8  -3  11   18.35    1.88   0
   8  -3 -11   24.56    3.35   0
  -8  -3 -11   19.70    2.47   0
  -8   3 -11   25.22    2.34   0
   8  -3 -11   19.50    3.56   0
  -8  -3  11   24.18    2.63   0
  -8  -3  11   22.80    2.62   0
   8   3  11   24.41    1.89   0
   9  -3  11    5.81    2.33   0
  -9  -3 -11    7.01    2.26   0
   9  -3 -11    6.27    3.10   0
  -9   3 -11    5.09    1.56   0
  -9  -3  11    9.10    2.43   0
   9  -3 -11    7.91    3.50   0
   9   3  11    7.20    2.28   0
  -9  -3  11    8.08    1.80   0
  10  -3  11    0.32    2.19   0
 -10  -3 -11    0.19    2.36   0
 -10  -3  11   -0.33    1.62   0
 -10   3 -11   -1.11    1.47   0
  10   3  11   -0.25    1.60   0
 -10  -3  11   -0.57    2.25   0
  11  -3  11    3.42    1.70   0
 -11  -3  11    4.31    2.33   0
 -11  -3 -11    0.57    2.37   0
 -11  -3  11    2.49    2.38   0
 -11   3 -11    2.79    2.16   0
  11   3  11    3.77    1.60   0
  12  -3  11   -0.75    1.57   0
 -12  -3 -11    2.07    1.53   0
 -12  -3  11   -1.46    2.15   0
  12   3  11    1.91    1.49   0
 -12   3 -11   -1.21    1.47   0
 -12  -3  11    1.91    2.27   0
  13  -3  11    1.27    2.21   0
 -13  -3 -11    2.24    1.59   0
 -13  -3  11   -0.17    2.34   0
 -13  -3  11   -0.12    2.18   0
  13   3  11    0.46    1.50   0
 -13   3 -11    1.42    1.48   0
 -14  -3  11    0.82    2.37   0
  14  -3  11   -0.51    1.67   0
 -14  -3 -11    0.97    1.62   0
 -14  -3  11    1.61    2.43   0
 -14   3 -11    0.34    2.26   0
  14   3  11   -0.24    2.19   0
 -15  -3  11   -0.24    2.58   0
 -15  -3 -11   -0.29    1.69   0
  15  -3  11    1.03    1.60   0
 -15  -3  11    0.28    2.36   0
 -15   3 -11   -0.06    2.37   0
  15   3  11    1.09    2.27   0
 -16  -3 -11   -0.67    2.45   0
  16  -3  11    0.18    2.50   0
 -16  -3  11    0.53    2.37   0
 -16   3 -11    3.42    2.35   0
  16   3  11    1.88    1.62   0
 -16  -3  11    0.26    3.01   0
 -17  -3 -11    6.02    2.41   0
  17  -3  11    2.46    1.75   0
 -17  -3  11    1.31    2.58   0
 -17   3 -11    0.17    2.38   0
 -17  -3  11    0.71    2.70   0
  17   3  11    0.18    2.37   0
   1   4 -11   -0.96    2.03   0
  -1   4 -11    2.38    1.99   0
   1   4  11    0.60    2.26   0
  -1  -4  11    1.31    2.34   0
   1  -4  11    0.37    1.64   0
  -1  -4 -11    1.74    1.59   0
  -1   4  11    0.53    1.58   0
   1  -4 -11   -0.01    2.21   0
   2   4  11    2.76    2.14   0
   2   4 -11    4.84    1.53   0
  -2   4 -11    1.86    1.47   0
  -2  -4  11    5.25    1.61   0
   2  -4  11    6.38    2.33   0
  -2  -4 -11    2.85    1.52   0
   2  -4 -11    0.76    2.31   0
   3  -4 -11    2.29    2.19   0
   3  -4 -11   -0.41    1.47   0
  -3   4 -11   -0.57    1.47   0
  -3  -4  11    0.28    2.28   0
  -3  -4 -11   -0.12    1.68   0
   3  -4  11    2.51    2.35   0
   3   4  11    0.51    2.16   0
   3   4 -11   -0.38    1.42   0
   4  -4 -11    1.39    2.29   0
   4  -4 -11    1.45    2.00   0
   4   4 -11    4.97    2.09   0
  -4   4 -11    3.08    2.03   0
   4   4  11    0.69    1.49   0
  -4  -4  11   -0.72    2.41   0
  -4  -4 -11   -0.42    1.61   0
   4  -4  11    1.22    1.59   0
   5  -4 -11    4.54    2.35   0
   5   4 -11    5.04    2.07   0
   5  -4 -11    4.38    2.15   0
  -5   4 -11    3.34    1.53   0
   5   4  11    4.15    1.49   0
  -5  -4  11    3.41    1.66   0
  -5  -4 -11    3.03    1.55   0
   5  -4  11    1.52    1.71   0
   6  -4 -11    2.11    2.28   0
   6   4 -11    1.44    1.54   0
   6  -4 -11    2.42    2.20   0
   6   4  11    3.21    2.12   0
  -6   4 -11    2.41    2.07   0
  -6  -4  11    2.67    2.27   0
  -6  -4 -11    1.79    1.66   0
   6  -4  11   -0.27    1.63   0
   7  -4 -11    0.25    2.29   0
   7   4  11    1.85    2.13   0
   7  -4 -11    0.06    2.00   0
  -7   4 -11   -1.55    1.45   0
  -7  -4  11   -0.68    2.29   0
  -7  -4 -11   -0.47    2.43   0
   7  -4  11    1.09    2.18   0
   8  -4 -11   -0.28    2.19   0
  -8  -4  11   -0.63    1.59   0
   8   4  11   -1.89    1.56   0
   8  -4 -11   -0.51    2.02   0
  -8   4 -11   -1.08    1.43   0
  -8  -4  11    0.72    1.53   0
  -8  -4 -11   -1.57    2.30   0
   8  -4  11   -0.20    1.51   0
   9  -4  11   -0.96    1.57   0
   9  -4 -11    0.31    2.28   0
   9   4  11    0.56    2.18   0
  -9   4 -11    1.86    1.51   0
   9  -4 -11    0.16    2.07   0
  -9  -4  11   -0.16    2.30   0
  -9  -4 -11   -1.03    2.36   0
  -9  -4  11    0.63    1.51   0
 -10  -4  11    1.58    2.39   0
  10  -4  11    1.74    1.61   0
  10   4  11    1.48    1.54   0
 -10   4 -11    4.28    2.09   0
 -10  -4  11    2.53    2.28   0
 -10  -4 -11    1.25    1.54   0
  10  -4 -11    1.90    2.82   0
  10  -4 -11    1.36    2.38   0
  11  -4  11   -0.64    2.26   0
  11   4  11    3.52    2.18   0
 -11  -4  11    1.89    2.33   0
 -11   4 -11    2.98    2.09   0
 -11  -4  11   -2.11    2.41   0
 -11  -4 -11   -1.60    1.58   0
  11  -4 -11    0.89    3.04   0
  11  -4 -11   -0.27    2.97   0
  12   4  11    0.61    1.54   0
  12  -4  11   -0.71    2.42   0
 -12  -4  11    1.77    2.47   0
 -12  -4 -11   -0.32    1.63   0
 -12   4 -11    1.14    1.54   0
 -12  -4  11    0.44    2.24   0
  12  -4 -11    1.08    2.96   0
  12  -4 -11    0.09    3.40   0
  13   4  11    0.80    1.59   0
  13  -4  11    0.62    1.64   0
 -13  -4 -11    2.56    2.41   0
 -13  -4  11   -0.13    1.65   0
 -13   4 -11   -2.32    2.18   0
 -13  -4  11    1.93    1.84   0
  14   4  11    1.87    1.61   0
  14  -4  11   -0.97    1.67   0
 -14  -4 -11   -0.46    1.58   0
 -14  -4  11    0.01    2.39   0
 -14   4 -11    6.11    2.35   0
 -14  -4  11    2.02    2.55   0
  15   4  11    0.83    1.58   0
  15  -4  11   -0.61    2.45   0
 -15  -4  11    1.14    2.38   0
 -15  -4 -11    0.69    1.76   0
 -15  -4  11    0.53    2.54   0
 -15   4 -11   -0.59    1.61   0
  16   4  11   -1.03    1.70   0
 -16  -4  11    1.67    2.38   0
  16  -4  11    1.90    1.85   0
 -16  -4 -11   -2.34    1.76   0
 -16  -4  11    0.07    2.32   0
 -16   4 -11    1.99    1.76   0
   0  -5 -11   -0.63    1.65   0
   0  -5 -11    3.87    2.05   0
   0   5 -11   -1.28    2.01   0
   0  -5  11    0.75    2.32   0
  -1  -5 -11    0.67    1.43   0
   1  -5 -11   -0.97    1.60   0
   1  -5 -11    0.50    1.50   0
   1   5 -11    1.38    1.32   0
  -1   5 -11   -0.51    2.10   0
  -1  -5  11    1.63    1.40   0
   1  -5  11    1.56    1.63   0
   2  -5 -11    1.37    1.50   0
   2  -5 -11    0.73    1.52   0
   2   5 -11    1.01    1.40   0
  -2   5 -11    2.48    2.07   0
  -2  -5  11    1.48    2.12   0
   2   5  11    0.14    1.55   0
   2  -5  11    2.30    2.23   0
  -2  -5 -11    1.22    1.65   0
   3  -5 -11    1.79    1.56   0
   3   5 -11    1.93    1.99   0
   3  -5 -11   -0.23    1.43   0
  -3   5 -11    1.80    2.09   0
  -3  -5  11    2.36    1.47   0
   3  -5  11    0.51    2.21   0
  -3  -5 -11   -0.58    1.47   0
   3   5  11    1.37    2.17   0
   4   5  11    1.35    2.16   0
   4   5 -11    0.97    2.07   0
   4  -5 -11    0.50    2.35   0
   4  -5 -11   -0.56    2.19   0
  -4   5 -11    1.13    1.56   0
  -4  -5  11    0.98    2.22   0
   4  -5  11    2.30    1.62   0
  -4  -5 -11    1.77    1.65   0
   5   5 -11    1.29    2.11   0
   5  -5 -11    1.87    2.27   0
   5  -5 -11    0.28    2.13   0
  -5   5 -11    2.91    2.02   0
   5   5  11    1.55    1.51   0
  -5  -5  11    0.37    1.63   0
   5  -5  11   -4.45    2.14   0
  -5  -5 -11    1.33    1.53   0
   6  -5 -11    0.54    1.67   0
   6  -5 -11    0.79    2.21   0
  -6   5 -11    0.34    1.51   0
   6   5  11    1.72    1.54   0
  -6  -5  11    2.85    2.23   0
  -6  -5 -11    2.33    2.31   0
   6  -5  11    2.50    2.26   0
   7   5  11    0.13    1.58   0
   7  -5 -11    1.13    2.45   0
   7  -5 -11    2.00    2.16   0
  -7   5 -11    0.72    1.42   0
  -7  -5  11    2.16    2.26   0
  -7  -5  11    2.74    2.34   0
  -7  -5 -11    2.87    2.33   0
   7  -5  11   -1.64    1.55   0
   8   5  11    3.65    1.68   0
   8  -5 -11    3.68    2.37   0
  -8   5 -11    3.35    1.51   0
   8  -5 -11    2.00    2.28   0
  -8  -5  11    3.01    2.38   0
  -8  -5  11    3.08    2.47   0
  -8  -5 -11    2.83    1.61   0
   8  -5  11    1.22    1.64   0
   9   5  11    4.04    2.45   0
   9  -5 -11    6.74    2.59   0
  -9   5 -11    2.93    1.52   0
   9  -5 -11    5.18    2.36   0
  -9  -5  11    4.93    1.72   0
  -9  -5  11    6.80    2.42   0
  -9  -5 -11    6.21    1.75   0
   9  -5  11   -0.55    2.32   0
 -10  -5  11   -0.87    2.42   0
  10  -5 -11    0.23    2.46   0
 -10   5 -11    1.27    1.50   0
 -10  -5  11    1.16    2.36   0
  10  -5 -11    0.87    2.40   0
 -10  -5 -11    1.43    1.75   0
  10   5  11    1.46    2.25   0
  10  -5  11    3.16    2.27   0
  11  -5  11   -0.34    1.69   0
  11  -5 -11    0.77    2.45   0
 -11   5 -11    0.16    2.21   0
 -11  -5  11    0.40    1.78   0
 -11  -5  11    3.45    2.38   0
 -11  -5 -11    4.39    2.35   0
  11  -5 -11   -0.75    2.90   0
  11   5  11    1.29    1.66   0
  12  -5  11    2.31    1.70   0
 -12  -5  11   -0.17    2.43   0
  12  -5 -11   -0.04    3.11   0
 -12   5 -11   -2.30    2.33   0
 -12  -5  11    0.31    2.34   0
 -12  -5 -11    1.27    1.72   0
  12  -5 -11    0.49    2.49   0
  12   5  11   -1.51    1.68   0
  13  -5  11    4.53    2.41   0
  13  -5 -11   -1.24    3.21   0
 -13   5 -11    2.40    1.68   0
 -13  -5  11   -0.66    1.77   0
 -13  -5 -11    0.64    1.74   0
  13   5  11    1.14    2.36   0
  13  -5 -11   -0.16    3.34   0
 -13  -5  11    0.87    1.79   0
  14  -5 -11    0.61    3.22   0
  14  -5  11   -2.06    2.59   0
  14  -5 -11   -0.76    3.17   0
 -14   5 -11    0.33    1.63   0
 -14  -5  11   -0.52    2.65   0
 -14  -5 -11   -1.67    2.41   0
 -14  -5  11   -0.20    2.64   0
  14   5  11   -0.94    2.41   0
  -1  -6 -11    0.00    2.46   0
  -1  -6 -11    0.80    2.22   0
   1   6 -11    0.66    2.09   0
   1  -6 -11    0.88    1.64   0
   1  -6 -11   -0.34    2.33   0
  -1   6 -11    1.27    2.12   0
  -1  -6  11    0.96    2.34   0
   1  -6  11   -0.76    2.29   0
  -2  -6 -11    0.83    2.30   0
  -2  -6 -11    0.87    2.20   0
   2   6 -11    1.30    2.20   0
   2  -6 -11    2.22    2.30   0
   2  -6 -11    1.35    2.31   0
  -2   6 -11   -0.38    1.49   0
  -2  -6  11    0.80    1.65   0
   2  -6  11   -0.59    1.65   0
  -3  -6 -11   -1.32    2.34   0
  -3  -6 -11    0.56    1.57   0
   3   6 -11    1.37    1.54   0
   3  -6 -11    0.22    2.25   0
  -3   6 -11    3.38    2.36   0
   3  -6 -11    0.84    2.36   0
  -3  -6  11    0.66    2.25   0
   3  -6  11   -0.54    2.40   0
  -4  -6 -11   -0.50    2.29   0
   4   6 -11    1.09    1.57   0
  -4   6 -11    1.97    1.48   0
   4  -6 -11    0.53    2.23   0
   4  -6 -11    0.63    1.63   0
  -4  -6  11    0.86    2.32   0
   4  -6  11    1.44    1.64   0
  -5   6 -11    1.41    2.25   0
   5  -6 -11   -0.49    2.35   0
   5  -6 -11    2.93    2.48   0
  -5  -6  11    2.46    1.65   0
   5  -6  11    2.02    2.35   0
  -5  -6 -11   -0.65    1.75   0
   6   6  11    2.41    2.20   0
  -6   6 -11    0.54    1.42   0
   6  -6 -11   -0.80    1.63   0
   6  -6 -11    1.63    2.45   0
  -6  -6  11    0.53    1.71   0
  -6  -6  11    1.17    2.37   0
   6  -6  11    2.15    1.78   0
  -6  -6 -11    0.91    1.78   0
  -7   6 -11   -0.01    1.54   0
   7  -6 -11   -0.00    1.79   0
   7  -6 -11    0.89    2.27   0
   7   6  11    2.28    2.41   0
  -7  -6  11   -0.16    1.71   0
  -7  -6  11    0.98    1.71   0
   7  -6  11    1.31    1.68   0
  -7  -6 -11    0.14    1.69   0
  -8   6 -11    1.52    1.59   0
   8  -6 -11    0.01    2.55   0
   8  -6 -11    0.84    1.71   0
  -8  -6  11    0.93    1.68   0
  -8  -6 -11    0.62    2.45   0
   8   6  11    0.76    2.46   0
   8  -6  11    2.29    2.30   0
  -8  -6  11    2.00    2.54   0
  -9  -6  11    3.19    2.52   0
  -9   6 -11    1.85    1.65   0
   9  -6 -11    1.59    2.54   0
   9   6  11    0.45    2.43   0
   9  -6 -11    1.20    2.70   0
  -9  -6  11    2.16    1.79   0
  -9  -6 -11   -0.13    2.47   0
   9  -6  11    1.54    1.74   0
  10   6  11    0.56    1.78   0
 -10   6 -11    0.31    1.62   0
  10  -6 -11   -0.93    2.38   0
 -10  -6  11    0.91    2.44   0
  10  -6 -11    0.82    2.49   0
 -10  -6 -11    0.67    1.79   0
 -10  -6  11   -0.48    2.70   0
  10  -6  11    1.56    1.78   0
  11  -6 -11    0.90    2.58   0
  11  -6 -11   -0.73    2.56   0
   0   7 -11   -0.89    1.66   0
   0  -7 -11    1.27    1.71   0
   0  -7 -11    0.52    1.83   0
   0  -7  11    2.01    2.47   0
   1   7 -11    1.00    1.56   0
  -1  -7 -11   -0.42    1.84   0
  -1   7 -11    0.28    2.29   0
  -1  -7 -11    0.26    1.72   0
   1  -7 -11   -0.79    2.41   0
   1  -7 -11    1.10    1.73   0
  -1  -7  11   -1.94    1.68   0
   1  -7  11   -1.00    2.42   0
   2   7 -11    1.54    1.59   0
  -2  -7 -11   -0.46    1.82   0
  -2  -7 -11    2.60    1.71   0
  -2   7 -11    1.65    1.67   0
   2  -7 -11    0.81    2.35   0
   2  -7 -11    0.65    2.51   0
  -2  -7  11   -0.22    1.63   0
   2  -7  11    0.72    1.75   0
  -3  -7 -11    1.27    1.79   0
   3   7 -11    0.33    2.38   0
  -3  -7 -11    0.94    2.29   0
  -3   7 -11    3.28    2.38   0
   3  -7 -11    0.60    2.52   0
   3  -7 -11    0.37    2.67   0
  -3  -7  11   -2.32    2.31   0
   3  -7  11    2.13    2.59   0
  -4  -7 -11    0.22    1.81   0
  -4  -7 -11   -0.68    1.72   0
  -4   7 -11   -0.03    1.70   0
   4  -7 -11    0.14    2.43   0
   4  -7 -11    0.86    1.83   0
  -4  -7  11   -0.45    2.59   0
[truncated: 135,991 more chars]
