# Supplementary material for: Crystal structure of (E)-2,6-di-tert-butyl-4-{[2-(2,4-di­nitro­phen­yl)hydrazinylidene]meth­yl}phenol
Source: Acta Crystallogr E Crystallogr Commun. 2017 Jan 6;73(Pt 2):96–8. doi: 10.1107/S2056989016020107 (PMC5290541; doi:10.1107/S2056989016020107)
Supplement: Supplementary file 2 [file e-73-00096-Isup2.hkl]

data_I                                                                          
_shelx_title ' SHELXT_A.RES IN PNMA'                                            
_shelx_refln_list_code          4                                               
_shelx_F_calc_maximum      400.31                                               
_exptl_crystal_F_000       880.00                                               
_reflns_d_resolution_high  0.8255                                               
                                                                                
loop_                                                                           
 _space_group_symop_operation_xyz                                               
 'x, y, z'                                                                      
 '-x+1/2, -y, z+1/2'                                                            
 'x+1/2, -y+1/2, -z+1/2'                                                        
 '-x, y+1/2, -z'                                                                
 '-x, -y, -z'                                                                   
 'x-1/2, y, -z-1/2'                                                             
 '-x-1/2, y-1/2, z-1/2'                                                         
 'x, -y-1/2, z'                                                                 
                                                                                
_cell_length_a    18.7651                                                       
_cell_length_b     6.9193                                                       
_cell_length_c    17.2590                                                       
_cell_angle_alpha  90.000                                                       
_cell_angle_beta   90.000                                                       
_cell_angle_gamma  90.000                                                       
                                                                                
_shelx_F_squared_multiplier     1.000                                           
                                                                                
loop_                                                                           
 _refln_index_h                                                                 
 _refln_index_k                                                                 
 _refln_index_l                                                                 
 _refln_F_squared_calc                                                          
 _refln_F_squared_meas                                                          
 _refln_F_squared_sigma                                                         
 _refln_observed_status                                                         
   2   0   0       9283.40       7384.54       121.61 o                         
   4   0   0       3143.62       3385.26       157.99 o                         
   6   0   0       2646.19       2387.72        65.36 o                         
   8   0   0        491.25        496.17        35.80 o                         
  10   0   0          3.04         19.74        21.71 o                         
  12   0   0         54.58         78.46        23.12 o                         
  14   0   0        335.91        328.79        31.69 o                         
  16   0   0        481.27        437.16        27.35 o                         
  18   0   0        103.59         88.46        22.79 o                         
  20   0   0         60.36         38.04        24.07 o                         
  22   0   0         22.92         38.24        24.98 o                         
   2   1   0         92.13        152.22        20.29 o                         
   4   1   0       6171.22       5653.12        81.99 o                         
   6   1   0        167.45        150.99        18.73 o                         
   8   1   0        639.28        595.19        25.27 o                         
  10   1   0        492.36        508.84        23.85 o                         
  12   1   0         26.62         25.10        18.61 o                         
  14   1   0        406.23        402.31        19.32 o                         
  16   1   0          6.49         16.93        17.63 o                         
  18   1   0         37.39         31.93        17.38 o                         
  20   1   0         15.80         11.25        19.15 o                         
  22   1   0         25.21         24.84        19.79 o                         
   0   2   0     160245.80     162966.34      1259.97 o                         
   2   2   0      13273.72      13283.61       190.30 o                         
   4   2   0      10209.11      10598.38       128.31 o                         
   6   2   0        153.44        215.33        16.49 o                         
   8   2   0        271.23        224.45        14.87 o                         
  10   2   0          0.31          9.95        15.24 o                         
  12   2   0         54.91         61.34        15.76 o                         
  14   2   0         63.75         40.52        15.43 o                         
  16   2   0        605.36        591.11        57.01 o                         
  18   2   0         84.40         80.21        17.51 o                         
  20   2   0          7.74         13.71        17.70 o                         
  22   2   0         35.99         36.73        17.87 o                         
   2   3   0         93.52         87.47        12.70 o                         
   4   3   0        140.79        178.01        16.26 o                         
   6   3   0        129.39        133.32        15.66 o                         
   8   3   0        424.43        396.73        18.35 o                         
  10   3   0         52.72         55.24        15.80 o                         
  12   3   0         61.86         59.37        19.23 o                         
  14   3   0         55.62         50.07        15.61 o                         
  16   3   0         16.66         27.12        13.89 o                         
  18   3   0         26.89         20.97        16.18 o                         
  20   3   0          1.50          1.19        18.51 o                         
   0   4   0      26358.18      26082.94       137.95 o                         
   2   4   0       1880.80       1954.17        24.09 o                         
   4   4   0        829.31        884.37        19.34 o                         
   6   4   0         15.01         19.12        12.16 o                         
   8   4   0         55.55         60.18        12.24 o                         
  10   4   0         27.94         18.15        13.19 o                         
  12   4   0         64.06         36.21        18.20 o                         
  14   4   0         27.19         26.72        14.70 o                         
  16   4   0        133.13        145.35        19.68 o                         
  18   4   0         55.98         33.26        20.21 o                         
   2   5   0        105.12        109.03        12.69 o                         
   4   5   0         49.26         40.96        11.51 o                         
   6   5   0         19.34         13.37        14.08 o                         
   8   5   0         35.20         38.24        16.86 o                         
  10   5   0         18.70         10.10        13.14 o                         
  12   5   0          3.29          7.03        18.15 o                         
  14   5   0         36.61         25.08        16.50 o                         
  16   5   0          1.03          0.94        17.16 o                         
  18   5   0          1.97         -1.58        21.11 o                         
   0   6   0       3456.33       3058.29       216.37 o                         
   2   6   0        232.05        201.03        20.75 o                         
   4   6   0         30.46         21.15        12.49 o                         
   6   6   0          2.24          7.60        12.39 o                         
   8   6   0          4.87         14.36        12.90 o                         
  10   6   0          3.08         21.68        15.09 o                         
  12   6   0          9.41          8.56        14.30 o                         
  14   6   0          6.17         19.74        19.42 o                         
   2   7   0         20.23          8.71        13.17 o                         
   4   7   0          0.00          8.71        14.33 o                         
   6   7   0          0.66         10.14        14.86 o                         
   8   7   0          3.29         29.54        18.18 o                         
  10   7   0          0.38         12.75        16.49 o                         
  12   7   0          0.00         18.64        15.99 o                         
   2   8   0         40.66         27.54        14.59 o                         
   4   8   0          9.56          5.10        15.44 o                         
   6   8   0          0.55          6.92        17.00 o                         
   1   0   1       2584.06       2822.13        79.37 o                         
   2   0   1      13016.46      11998.95       202.20 o                         
   3   0   1       3198.21       2408.75        46.66 o                         
   4   0   1       6250.52       6140.72       146.02 o                         
   5   0   1       3234.95       3423.72        61.82 o                         
   6   0   1        231.46        235.62        21.23 o                         
   7   0   1          0.54         38.77        21.50 o                         
   8   0   1        613.23        565.25        21.95 o                         
   9   0   1       2239.96       2346.96        67.84 o                         
  10   0   1         49.83         33.04        18.84 o                         
  11   0   1          0.01         11.36        17.23 o                         
  12   0   1         33.22         27.01        17.17 o                         
  13   0   1          0.04         23.18        17.30 o                         
  14   0   1        167.92        162.51        16.39 o                         
  15   0   1        568.88        593.84        30.48 o                         
  16   0   1        354.38        377.49        21.19 o                         
  17   0   1        202.28        198.40        19.03 o                         
  18   0   1         19.53         39.75        16.93 o                         
  19   0   1          1.38         19.43        15.39 o                         
  20   0   1          3.83         16.99        16.40 o                         
  21   0   1         12.49         32.01        18.13 o                         
  22   0   1          8.74          4.38        18.66 o                         
   0   1   1       5663.22       5438.84        64.77 o                         
   1   1   1       8448.13       7955.57        54.19 o                         
   2   1   1      16378.87      16091.19       123.98 o                         
   3   1   1        737.44        976.75        19.95 o                         
   4   1   1         96.25        149.98        15.05 o                         
   5   1   1        379.51        439.51        16.11 o                         
   6   1   1         65.86         89.86        13.47 o                         
   7   1   1         35.97         38.55        12.22 o                         
   8   1   1         50.21         52.53        11.95 o                         
   9   1   1         49.22         80.07        12.41 o                         
  10   1   1         25.00         27.71        11.53 o                         
  11   1   1          0.76         -2.45        11.61 o                         
  12   1   1          3.76         16.54        11.64 o                         
  13   1   1        379.25        358.41        14.42 o                         
  14   1   1         23.28         25.45        11.38 o                         
  15   1   1         11.93         25.86        11.91 o                         
  16   1   1         95.17         92.61        12.34 o                         
  17   1   1          7.54         20.41        11.25 o                         
  18   1   1          0.12          0.66        10.90 o                         
  19   1   1          0.87         11.11        11.30 o                         
  20   1   1          1.24          7.14        12.16 o                         
  21   1   1          0.52         10.02        12.76 o                         
  22   1   1         17.72         28.24        14.22 o                         
   1   2   1       8058.43       8158.03        76.17 o                         
   2   2   1      13645.05      14138.05        88.76 o                         
   3   2   1         17.23         30.51        11.88 o                         
   4   2   1         44.82         43.68        11.24 o                         
   5   2   1        405.41        519.75        12.97 o                         
   6   2   1        189.31        185.72        11.77 o                         
   7   2   1        503.53        432.27        13.86 o                         
   8   2   1         72.54         70.59        10.69 o                         
   9   2   1        493.55        487.76        12.81 o                         
  10   2   1        208.83        213.96        12.41 o                         
  11   2   1        102.63         91.51        10.83 o                         
  12   2   1        247.29        252.53        12.65 o                         
  13   2   1         17.11         26.40        11.08 o                         
  14   2   1        142.87        143.79        12.09 o                         
  15   2   1        201.65        202.91        12.30 o                         
  16   2   1        106.26        110.24        10.67 o                         
  17   2   1        130.59        119.85        13.09 o                         
  18   2   1         51.73         32.44        11.22 o                         
  19   2   1         13.45         20.92        11.44 o                         
  20   2   1          0.71          4.80        13.57 o                         
  21   2   1          6.22         10.28        11.99 o                         
  22   2   1          2.96          9.06        11.85 o                         
   0   3   1          0.80          0.75        13.91 o                         
   1   3   1        368.30        352.17        12.17 o                         
   2   3   1       2135.69       2064.59        20.07 o                         
   3   3   1          3.52          1.07         8.81 o                         
   4   3   1         23.31         24.23        11.19 o                         
   5   3   1         70.21         71.62        10.00 o                         
   6   3   1        218.60        226.73        12.07 o                         
   7   3   1         22.85         20.52        11.34 o                         
   8   3   1         59.28         51.13        10.32 o                         
   9   3   1         28.28         50.92         9.94 o                         
  10   3   1         23.35         33.68         9.96 o                         
  11   3   1          2.53          9.05        11.84 o                         
  12   3   1         34.44         43.77        12.10 o                         
  13   3   1        224.79        248.10        11.64 o                         
  14   3   1         91.52         89.75        11.66 o                         
  15   3   1          5.20          9.29        10.43 o                         
  16   3   1         22.60         24.01        10.89 o                         
  17   3   1          7.39         15.20        11.55 o                         
  18   3   1          1.64          7.46        11.04 o                         
  19   3   1          0.05         22.80        12.60 o                         
  20   3   1          1.03          1.73        12.44 o                         
  21   3   1          0.94         21.09        11.65 o                         
   1   4   1        928.31        947.61        13.85 o                         
   2   4   1       1924.12       1984.38        31.75 o                         
   3   4   1        223.69        239.33         9.61 o                         
   4   4   1        162.03        168.02         9.64 o                         
   5   4   1        156.94        136.92         9.15 o                         
   6   4   1          2.87         10.36         9.09 o                         
   7   4   1         39.95         38.92        11.05 o                         
   8   4   1          4.74         18.07         9.23 o                         
   9   4   1         99.03         76.63        11.82 o                         
  10   4   1         15.35         19.46         9.27 o                         
  11   4   1         24.29         29.57        10.92 o                         
  12   4   1         38.39         46.25        12.25 o                         
  13   4   1          4.33          6.99        11.27 o                         
  14   4   1         62.27         73.08        11.08 o                         
  15   4   1         72.53         72.18        11.56 o                         
  16   4   1         48.63         43.75        13.03 o                         
  17   4   1         61.73         45.58        10.95 o                         
  18   4   1         10.78         22.58        11.37 o                         
  19   4   1          6.22         11.72        10.79 o                         
   0   5   1        279.21        224.47        16.29 o                         
   1   5   1        104.91         91.38         9.97 o                         
   2   5   1        475.36        429.95        12.68 o                         
   3   5   1         48.60         53.11         8.76 o                         
   4   5   1         23.14         31.93         9.73 o                         
   5   5   1          9.97          9.11         9.25 o                         
   6   5   1          4.19          5.82         8.53 o                         
   7   5   1         69.44         71.91        10.46 o                         
   8   5   1         10.73         10.88         9.31 o                         
   9   5   1          0.03          5.02         8.96 o                         
  10   5   1          8.05         10.44        11.14 o                         
  11   5   1          2.16         11.85        10.26 o                         
  12   5   1          1.97         -2.62        12.04 o                         
  13   5   1         12.62         18.04        13.08 o                         
  14   5   1          8.98         21.92        11.16 o                         
  15   5   1          2.38         27.78        12.31 o                         
  16   5   1         15.60         24.77        11.78 o                         
  17   5   1          0.02          5.07        12.03 o                         
  18   5   1          0.01         11.79        11.77 o                         
   1   6   1        102.90         88.28        10.02 o                         
   2   6   1        229.07        192.62        10.55 o                         
   3   6   1        108.59         92.94        10.09 o                         
   4   6   1         60.14         66.16        10.43 o                         
   5   6   1         24.07         23.80         9.19 o                         
   6   6   1          0.74          5.46         9.96 o                         
   7   6   1          0.24          9.76         8.69 o                         
   8   6   1          4.01         13.79         9.30 o                         
   9   6   1         14.58         14.28        10.56 o                         
  10   6   1          0.01          8.34        10.12 o                         
  11   6   1          1.45         11.50        10.50 o                         
  12   6   1          9.10         -6.99        12.01 o                         
  13   6   1          1.18         10.58         9.89 o                         
  14   6   1          5.42          9.15        10.91 o                         
  15   6   1         18.27         21.43        11.35 o                         
   0   7   1         25.49         26.25        17.97 o                         
   1   7   1          1.95          0.10         9.59 o                         
   2   7   1         38.53         27.89         8.83 o                         
   3   7   1          4.33         24.67        11.36 o                         
   4   7   1          3.14          6.98        11.11 o                         
   5   7   1          0.12         19.77        11.09 o                         
   6   7   1          0.25          0.96         9.76 o                         
   7   7   1          6.76         13.16        11.35 o                         
   8   7   1          0.83         16.00        10.20 o                         
   9   7   1          2.46         22.76        10.40 o                         
  10   7   1          0.37         10.03        10.87 o                         
  11   7   1          0.20          0.19         9.48 o                         
  12   7   1          0.81         -5.46        11.41 o                         
   1   8   1         24.99         21.69        11.36 o                         
   2   8   1         38.63         24.85        10.35 o                         
   3   8   1          8.01         23.70        10.19 o                         
   4   8   1          4.03         26.70        10.95 o                         
   5   8   1          1.34          9.62        10.82 o                         
   6   8   1          0.97          9.90        11.22 o                         
   0   0   2       3499.68       3002.41        82.33 o                         
   2   0   2        539.24        407.29        36.51 o                         
   4   0   2        932.93        751.53        46.98 o                         
   5   0   2        151.18        174.18        24.67 o                         
   6   0   2        926.91        812.49        28.66 o                         
   7   0   2       1327.99       1223.32        29.17 o                         
   8   0   2       2001.24       1926.38        47.55 o                         
   9   0   2        513.96        403.87        19.22 o                         
  10   0   2        390.87        314.81        18.09 o                         
  11   0   2        163.18        155.76        18.35 o                         
  12   0   2         48.30         49.53        17.96 o                         
  13   0   2         24.85         37.87        16.88 o                         
  14   0   2        201.67        212.92        19.92 o                         
  15   0   2        799.85        836.38        23.48 o                         
  16   0   2        177.81        182.51        17.24 o                         
  17   0   2         68.26         78.37        16.18 o                         
  18   0   2          1.43          3.28        15.78 o                         
  19   0   2          1.08         13.79        19.14 o                         
  20   0   2          0.55         16.50        15.29 o                         
  21   0   2          0.14          6.06        20.19 o                         
  22   0   2          0.02         14.69        16.26 o                         
   1   1   2       2326.28       2411.02        28.46 o                         
   2   1   2       2230.37       1964.87        24.64 o                         
   3   1   2       5763.30       6148.80        71.84 o                         
   4   1   2        650.00        601.43        18.90 o                         
   5   1   2        122.18        196.95        15.64 o                         
   6   1   2        849.17        826.73        17.62 o                         
   7   1   2       1298.81       1492.23        40.24 o                         
   8   1   2        145.58        141.69        12.39 o                         
   9   1   2       1376.58       1397.31        38.80 o                         
  10   1   2        365.77        414.81        13.51 o                         
  11   1   2          0.02          0.47        10.83 o                         
  12   1   2        101.56        101.22        12.47 o                         
  13   1   2         24.08         28.07        11.48 o                         
  14   1   2         15.18         19.54        10.94 o                         
  15   1   2         29.08         28.53        12.40 o                         
  16   1   2          2.17         16.60        10.78 o                         
  17   1   2          2.08         16.22        11.44 o                         
  18   1   2          5.04         27.77        12.78 o                         
  19   1   2         14.71         26.21        12.94 o                         
  20   1   2          1.32          9.10        12.25 o                         
  21   1   2          0.13          6.59        13.34 o                         
  22   1   2          1.12          0.84        13.73 o                         
   0   2   2       2326.61       2463.85        32.38 o                         
   1   2   2        756.12        690.23        14.79 o                         
   2   2   2        155.54        147.98        11.43 o                         
   3   2   2         40.22         18.81        11.29 o                         
   4   2   2         87.54        104.75        10.59 o                         
   5   2   2        430.05        416.04        13.58 o                         
   6   2   2       1664.74       1614.16        26.44 o                         
   7   2   2        250.53        311.66        11.18 o                         
   8   2   2         26.15         35.93        10.83 o                         
   9   2   2         36.86         69.75        10.38 o                         
  10   2   2         63.79         82.98        11.43 o                         
  11   2   2        120.93        116.91        10.61 o                         
  12   2   2         37.81         44.36        10.11 o                         
  13   2   2         58.86         33.93        12.55 o                         
  14   2   2        462.39        468.00        16.45 o                         
  15   2   2        590.55        602.79        21.25 o                         
  16   2   2         98.86        104.46        11.52 o                         
  17   2   2         23.73         34.86        10.41 o                         
  18   2   2          6.79          7.21        12.10 o                         
  19   2   2          0.04          1.33        13.19 o                         
  20   2   2          2.99         10.46        13.88 o                         
  21   2   2          0.06          2.08        12.53 o                         
   1   3   2        113.41        127.24        10.01 o                         
   2   3   2       3749.66       3816.02        34.49 o                         
   3   3   2        659.49        629.90        12.38 o                         
   4   3   2        857.03        976.02        15.11 o                         
   5   3   2          0.47          9.73         9.65 o                         
   6   3   2         12.76         25.76         9.64 o                         
   7   3   2        681.31        747.23        18.36 o                         
   8   3   2        209.09        217.12        11.55 o                         
   9   3   2        342.49        348.03        12.75 o                         
  10   3   2        162.27        182.67        10.99 o                         
  11   3   2          2.01         -0.24        11.13 o                         
  12   3   2         16.74          8.85        10.36 o                         
  13   3   2         20.81         32.55        10.79 o                         
  14   3   2         31.72         31.69        11.38 o                         
  15   3   2         20.28         18.26        10.03 o                         
  16   3   2          2.15         18.09        10.81 o                         
  17   3   2          0.12          4.47        10.83 o                         
  18   3   2          3.14          4.94        10.35 o                         
  19   3   2          9.82         11.71        12.51 o                         
  20   3   2          0.02          3.31        12.74 o                         
  21   3   2          0.38          2.86        12.74 o                         
   0   4   2        793.62        823.00        17.56 o                         
   1   4   2         62.45         55.40         8.47 o                         
   2   4   2         19.52         24.32         8.99 o                         
   3   4   2          6.98          4.38         8.59 o                         
   4   4   2          1.39          7.36         9.31 o                         
   5   4   2         24.91         27.44         9.83 o                         
   6   4   2         90.15         86.59         8.99 o                         
   7   4   2         61.17         60.60        10.00 o                         
   8   4   2         49.09         57.81         9.47 o                         
   9   4   2         24.36         27.16        10.29 o                         
  10   4   2         50.12         48.23        10.92 o                         
  11   4   2         17.82         14.45        10.05 o                         
  12   4   2          0.01          8.90        10.97 o                         
  13   4   2          0.44          5.16        10.28 o                         
  14   4   2        109.68        104.25        11.06 o                         
  15   4   2        198.00        170.28        13.03 o                         
  16   4   2         39.69         41.17        13.74 o                         
  17   4   2          2.76         13.69        13.75 o                         
  18   4   2          1.69         16.32        13.60 o                         
  19   4   2          0.07         16.54        12.78 o                         
   1   5   2         93.09         82.20         9.99 o                         
   2   5   2         12.08         14.18         8.77 o                         
   3   5   2        124.16        119.82        10.04 o                         
   4   5   2          0.73         11.36        11.30 o                         
   5   5   2         10.30          7.30         9.00 o                         
   6   5   2         27.36         30.09         8.54 o                         
   7   5   2         65.25         64.72        10.14 o                         
   8   5   2          0.10         13.26         9.33 o                         
   9   5   2         40.02         26.95        10.59 o                         
  10   5   2         14.01         36.97        10.22 o                         
  11   5   2          0.26         13.39        11.14 o                         
  12   5   2         14.04         27.32        10.89 o                         
  13   5   2         16.70         15.22        11.12 o                         
  14   5   2          4.22         17.66        11.11 o                         
  15   5   2          4.23         11.40        11.24 o                         
  16   5   2          2.13          4.39        11.73 o                         
  17   5   2          0.99         -1.83        12.86 o                         
  18   5   2          1.16         13.28        10.93 o                         
   0   6   2        139.54        113.57        17.43 o                         
   1   6   2          7.66         16.53         9.33 o                         
   2   6   2          9.86         31.63         9.92 o                         
   3   6   2          0.12          0.02         9.60 o                         
   4   6   2          0.35         10.54         9.99 o                         
   5   6   2          0.11          0.50         9.58 o                         
   6   6   2          2.30         14.76        11.75 o                         
   7   6   2          6.31         13.91         9.53 o                         
   8   6   2         31.03         23.31        10.49 o                         
   9   6   2          3.10         12.19         9.83 o                         
  10   6   2          8.86          4.51        10.01 o                         
  11   6   2          0.43          9.89        10.40 o                         
  12   6   2          6.48          7.87         9.61 o                         
  13   6   2          2.88         -8.09        11.32 o                         
  14   6   2         16.02         10.78        11.39 o                         
  15   6   2         43.58         17.85        12.81 o                         
   1   7   2         14.09          8.95         9.18 o                         
   2   7   2         18.63          9.22        10.05 o                         
   3   7   2          2.42         15.68        10.39 o                         
   4   7   2          0.51          9.52         9.88 o                         
   5   7   2          3.62         10.95         9.78 o                         
   6   7   2          2.40          5.82         9.94 o                         
   7   7   2         11.77         12.88        10.01 o                         
   8   7   2          0.00          9.94        10.35 o                         
   9   7   2          3.72         16.43        12.58 o                         
  10   7   2          2.64          9.77        11.48 o                         
  11   7   2          0.14         16.61        11.55 o                         
  12   7   2          0.40         17.96        11.06 o                         
   0   8   2         24.28          5.28        18.67 o                         
   1   8   2          1.83          2.73        10.05 o                         
   2   8   2          0.48         15.87        10.94 o                         
   3   8   2          0.63         10.19        10.85 o                         
   4   8   2          0.67         -6.23        10.76 o                         
   5   8   2          0.29         15.58        12.99 o                         
   6   8   2          1.32         10.72        12.27 o                         
   1   0   3        494.14        454.63        29.86 o                         
   2   0   3       6032.84       4663.30       160.91 o                         
   3   0   3        159.98        118.53        30.02 o                         
   4   0   3       2419.32       1686.12        39.02 o                         
   5   0   3       2965.19       2809.27        65.31 o                         
   6   0   3        812.19        776.10        24.84 o                         
   7   0   3        688.58        695.30        26.14 o                         
   8   0   3         69.52         43.03        16.32 o                         
   9   0   3        691.70        607.14        23.42 o                         
  10   0   3        135.34        124.22        19.68 o                         
  11   0   3          1.38         12.20        16.94 o                         
  12   0   3        132.24        151.36        20.15 o                         
  13   0   3         83.94         72.13        18.07 o                         
  14   0   3        179.07        168.57        16.93 o                         
  15   0   3         51.83         64.88        19.19 o                         
  16   0   3         70.88         47.25        16.20 o                         
  17   0   3        133.21        113.24        15.88 o                         
  18   0   3          0.00          8.28        17.42 o                         
  19   0   3          0.00         20.29        16.89 o                         
  20   0   3          0.48         -1.96        17.13 o                         
  21   0   3         10.05         17.63        16.44 o                         
  22   0   3          0.00          5.09        20.61 o                         
   1   1   3       1737.70       1760.76        24.34 o                         
   2   1   3       4891.72       5386.85        86.61 o                         
   3   1   3       1538.86       1425.26        25.95 o                         
   4   1   3       1933.19       1645.87        29.44 o                         
   5   1   3        221.41        219.17        13.77 o                         
   6   1   3        145.12        181.13        13.15 o                         
   7   1   3       3355.28       3083.93        38.26 o                         
   8   1   3       2786.88       3037.74        58.26 o                         
   9   1   3        118.91        155.65        11.59 o                         
  10   1   3         16.15         54.43        11.62 o                         
  11   1   3          1.25         11.47        12.02 o                         
  12   1   3          0.99         18.80        12.13 o                         
  13   1   3          6.03          6.49        11.65 o                         
  14   1   3        199.34        189.55        12.84 o                         
  15   1   3        308.90        315.58        13.09 o                         
  16   1   3          1.26         10.45        11.63 o                         
  17   1   3         52.97         54.87        12.90 o                         
  18   1   3         17.70          6.14        11.20 o                         
  19   1   3          1.50          8.56        11.37 o                         
  20   1   3          0.70         -4.65        11.99 o                         
  21   1   3          3.52         18.76        12.17 o                         
  22   1   3          0.20          5.24        11.79 o                         
   1   2   3       1140.78       1110.45        16.28 o                         
   2   2   3        502.13        507.49        13.24 o                         
   3   2   3        303.09        318.40        12.74 o                         
   4   2   3        109.59        142.00        11.74 o                         
   5   2   3        119.01        122.67        11.95 o                         
   6   2   3        153.51        215.92        12.83 o                         
   7   2   3         20.42         23.61        10.32 o                         
   8   2   3         77.35         57.99        11.69 o                         
   9   2   3         32.24         31.05        11.78 o                         
  10   2   3        193.55        201.09        13.00 o                         
  11   2   3        115.54        118.02        10.78 o                         
  12   2   3         17.91         19.46        11.25 o                         
  13   2   3         80.97         98.73        11.73 o                         
  14   2   3        210.20        206.89        13.26 o                         
  15   2   3          0.01          6.35        10.59 o                         
  16   2   3         21.87         12.67        10.63 o                         
  17   2   3         66.07         57.46        12.78 o                         
  18   2   3         19.54         31.34        12.18 o                         
  19   2   3          0.24         14.04        12.27 o                         
  20   2   3          3.47         15.70        13.31 o                         
  21   2   3          5.54         15.48        13.43 o                         
   0   3   3          4.25         10.58        15.13 o                         
   1   3   3         50.74         40.23        10.20 o                         
   2   3   3        595.74        663.34        11.91 o                         
   3   3   3         59.91         52.14         9.50 o                         
   4   3   3        368.80        273.70        10.23 o                         
   5   3   3        246.79        280.21        10.91 o                         
   6   3   3        337.42        415.73        11.38 o                         
   7   3   3        929.47        996.06        13.75 o                         
   8   3   3        223.90        230.68        11.54 o                         
   9   3   3         20.07         22.21        10.58 o                         
  10   3   3          0.51         -4.81        11.55 o                         
  11   3   3          7.43         20.17        10.96 o                         
  12   3   3         40.62         39.95        11.12 o                         
  13   3   3          0.33         20.06        12.84 o                         
  14   3   3        207.58        211.50        13.08 o                         
  15   3   3        189.43        180.88        13.56 o                         
  16   3   3          0.09         21.58        12.42 o                         
  17   3   3         32.64         31.66        12.50 o                         
  18   3   3          0.26          8.87        12.86 o                         
  19   3   3          0.75         12.18        11.13 o                         
  20   3   3          3.26          7.00        13.66 o                         
   1   4   3         20.89         28.81         8.06 o                         
   2   4   3          0.06         -1.37         8.83 o                         
   3   4   3         15.66         11.65        10.13 o                         
   4   4   3          3.55          6.58         9.98 o                         
   5   4   3         73.55         61.21         9.92 o                         
   6   4   3         59.90         75.22         9.85 o                         
   7   4   3         24.20         30.86        10.18 o                         
   8   4   3          9.44         19.05         9.99 o                         
   9   4   3          0.16          6.18         9.81 o                         
  10   4   3         43.72         43.86        11.18 o                         
  11   4   3         22.73         36.90        10.44 o                         
  12   4   3         26.10         42.58        11.04 o                         
  13   4   3         46.05         50.79        10.89 o                         
  14   4   3         35.80         43.00        11.18 o                         
  15   4   3          1.71         18.40        11.64 o                         
  16   4   3          9.72         17.80        12.58 o                         
  17   4   3         27.17         16.80        11.26 o                         
  18   4   3          1.61         -8.69        11.80 o                         
  19   4   3          0.18         17.87        11.51 o                         
   0   5   3         44.42         56.12        12.38 o                         
   1   5   3         36.16         37.30         9.05 o                         
   2   5   3        138.90        157.01        12.23 o                         
   3   5   3         31.90         37.89         9.74 o                         
   4   5   3         17.84         24.81         9.81 o                         
   5   5   3          3.41          7.39        10.88 o                         
   6   5   3          9.94         21.60        10.16 o                         
   7   5   3        136.15        123.38         9.19 o                         
   8   5   3        209.34        201.61        12.92 o                         
   9   5   3         45.98         55.41        12.48 o                         
  10   5   3          2.36         15.09         9.77 o                         
  11   5   3          7.27         17.44         8.97 o                         
  12   5   3          1.34         10.51        10.29 o                         
  13   5   3          1.10         16.52        11.68 o                         
  14   5   3          9.69          5.39        10.21 o                         
  15   5   3         32.64         14.93        11.88 o                         
  16   5   3          0.20         11.18        10.73 o                         
  17   5   3          3.10          7.69        11.15 o                         
   1   6   3          6.60         13.80        10.25 o                         
   2   6   3          4.27         25.65         9.93 o                         
   3   6   3          0.67          9.60         8.84 o                         
   4   6   3          2.77          2.37         8.78 o                         
   5   6   3         17.17         17.86         9.41 o                         
   6   6   3         25.21         26.27         9.11 o                         
   7   6   3          6.01          1.48        10.61 o                         
   8   6   3          0.91          8.89        11.11 o                         
   9   6   3          0.00          5.44        10.45 o                         
  10   6   3          4.22          2.39        10.44 o                         
  11   6   3          1.32         -1.13         9.98 o                         
  12   6   3          6.59         15.13         9.78 o                         
  13   6   3         10.48          7.06        11.66 o                         
  14   6   3          9.27          7.08        10.84 o                         
  15   6   3          0.04          3.25        10.43 o                         
   0   7   3         10.11         11.58        14.22 o                         
   1   7   3          0.75         15.50        11.37 o                         
   2   7   3          6.44         11.63         9.17 o                         
   3   7   3          0.02         -2.88         9.29 o                         
   4   7   3          3.40          2.20         9.46 o                         
   5   7   3          5.49         22.22        10.49 o                         
   6   7   3          5.61         30.14        10.47 o                         
   7   7   3         20.49         26.98        10.36 o                         
   8   7   3         13.54          8.58        11.62 o                         
   9   7   3          9.82          7.18        11.07 o                         
  10   7   3          0.06          9.51        10.11 o                         
  11   7   3          0.53          2.99        10.91 o                         
  12   7   3          0.13         -0.27        12.33 o                         
   1   8   3          1.41          5.37        11.55 o                         
   2   8   3          1.82          0.11        10.99 o                         
   3   8   3          0.93         13.80        10.54 o                         
   4   8   3          0.46          1.96        13.93 o                         
   5   8   3          0.49         14.30        10.92 o                         
   0   0   4        190.88        103.27        33.30 o                         
   1   0   4        528.97        717.23        33.57 o                         
   2   0   4          6.84         28.40        28.67 o                         
   3   0   4       1559.80       1172.34        35.14 o                         
   4   0   4       2236.02       2375.17        44.10 o                         
   5   0   4        562.17        472.16        24.25 o                         
   6   0   4       4830.06       4393.88        69.41 o                         
   7   0   4          8.89         37.03        18.50 o                         
   8   0   4       1108.75        969.28        24.19 o                         
   9   0   4        124.96         68.78        22.34 o                         
  10   0   4          3.06         -1.65        17.14 o                         
  11   0   4        137.47        175.04        17.13 o                         
  12   0   4         36.98         28.35        17.77 o                         
  13   0   4          0.82         19.49        15.79 o                         
  14   0   4          0.19         16.98        15.36 o                         
  15   0   4         89.20         79.51        17.60 o                         
  16   0   4         25.57         44.61        15.61 o                         
  17   0   4          0.28         -1.78        16.22 o                         
  18   0   4          5.86         -0.57        18.87 o                         
  19   0   4          5.27          8.19        15.91 o                         
  20   0   4         23.36         30.02        20.56 o                         
  21   0   4          3.64         10.36        16.91 o                         
  22   0   4          0.05          7.69        18.87 o                         
   1   1   4       4781.03       4628.82        59.59 o                         
   2   1   4         77.29         85.60        14.57 o                         
   3   1   4         32.64         30.50        12.21 o                         
   4   1   4        317.55        239.55        14.48 o                         
   5   1   4          2.19          9.24        11.22 o                         
   6   1   4         71.26         87.64        11.77 o                         
   7   1   4         57.53         54.60        13.13 o                         
   8   1   4       5859.60       5738.65        88.79 o                         
   9   1   4         18.70         27.20        12.29 o                         
  10   1   4        335.28        366.30        13.27 o                         
  11   1   4          2.45          5.29        11.34 o                         
  12   1   4        381.54        386.31        13.98 o                         
  13   1   4        242.14        240.27        12.85 o                         
  14   1   4        161.69        170.60        12.84 o                         
  15   1   4         18.68         22.36        12.36 o                         
  16   1   4        152.86        169.28        14.06 o                         
  17   1   4         65.03         55.25        12.23 o                         
  18   1   4         14.89         24.35        11.97 o                         
  19   1   4         14.40         15.76        12.11 o                         
  20   1   4          5.95         19.54        13.34 o                         
  21   1   4          0.03          0.82        13.34 o                         
  22   1   4          1.33          1.08        13.68 o                         
   0   2   4       4397.43       4588.86        40.63 o                         
   1   2   4        994.87       1089.93        16.40 o                         
   2   2   4        652.02        769.26        14.00 o                         
   3   2   4         44.92         29.32         9.70 o                         
   4   2   4         28.40         30.61        10.52 o                         
   5   2   4        256.85        272.00        12.44 o                         
   6   2   4        387.32        413.53        13.01 o                         
   7   2   4          3.11         18.28        10.33 o                         
   8   2   4        253.18        285.57        11.67 o                         
   9   2   4          0.78          5.71        11.03 o                         
  10   2   4          3.93         26.67        11.83 o                         
  11   2   4         28.86         29.51        11.45 o                         
  12   2   4          1.88         16.21        11.07 o                         
  13   2   4          2.81          6.63        11.81 o                         
  14   2   4         43.51         38.53        12.55 o                         
  15   2   4        146.08        138.36        12.55 o                         
  16   2   4          0.05         11.63        10.91 o                         
  17   2   4         10.63         14.30        10.66 o                         
  18   2   4          1.76         13.96        11.60 o                         
  19   2   4          9.04         12.46        11.99 o                         
  20   2   4          1.47         17.66        13.34 o                         
  21   2   4          0.04          7.94        12.23 o                         
   1   3   4        478.46        517.93        11.79 o                         
   2   3   4          8.44         11.29         9.89 o                         
   3   3   4         15.34         23.91         9.03 o                         
   4   3   4        528.15        541.11        13.07 o                         
   5   3   4          8.20          6.05        10.68 o                         
   6   3   4         21.91         29.67         9.37 o                         
   7   3   4          0.03          0.09         9.27 o                         
   8   3   4       1345.74       1377.61        22.00 o                         
   9   3   4         22.74         28.66        10.58 o                         
  10   3   4        751.45        855.04        16.80 o                         
  11   3   4         74.43         71.41        11.44 o                         
  12   3   4         64.50         72.41        10.82 o                         
  13   3   4        107.95        123.40        11.27 o                         
  14   3   4         16.78         22.07        11.30 o                         
  15   3   4         40.73         47.03        10.40 o                         
  16   3   4         13.32         25.68        11.26 o                         
  17   3   4         21.08         14.38        12.87 o                         
  18   3   4          1.79         27.06        11.62 o                         
  19   3   4          8.54         10.80        11.51 o                         
  20   3   4          4.56         21.53        12.37 o                         
   0   4   4        236.43        260.71        14.57 o                         
   1   4   4          4.23         13.09         9.67 o                         
   2   4   4         24.54         39.57         9.87 o                         
   3   4   4          5.37          1.42         9.37 o                         
   4   4   4         19.03         28.72         9.52 o                         
   5   4   4          2.04         13.22         9.17 o                         
   6   4   4         46.08         63.24        10.26 o                         
   7   4   4         16.82         23.58         8.91 o                         
   8   4   4         75.75         78.72        11.64 o                         
   9   4   4          2.33         21.28        10.62 o                         
  10   4   4          3.02         16.74         9.86 o                         
  11   4   4          6.81          4.37         9.63 o                         
  12   4   4          1.84          4.89        10.42 o                         
  13   4   4          0.02          2.25        10.96 o                         
  14   4   4         16.59         19.63         9.68 o                         
  15   4   4         55.42         45.18        10.89 o                         
  16   4   4          4.41         15.61        10.65 o                         
  17   4   4          1.06          1.99        11.78 o                         
  18   4   4          0.06          1.59        11.51 o                         
  19   4   4          3.56         10.32        11.69 o                         
   1   5   4         60.34         57.09        10.81 o                         
   2   5   4          0.09          2.09         9.76 o                         
   3   5   4          0.68         11.28        11.15 o                         
   4   5   4         16.37         31.91         9.32 o                         
   5   5   4         17.97         30.64        10.55 o                         
   6   5   4         29.39         45.37        10.85 o                         
   7   5   4         24.91         22.83        10.58 o                         
   8   5   4        286.75        284.12        13.25 o                         
   9   5   4          1.19         -0.93        11.03 o                         
  10   5   4         64.73         64.25        11.38 o                         
  11   5   4          0.00         10.48         9.65 o                         
  12   5   4         48.98         54.93        11.24 o                         
  13   5   4         24.01         32.42        10.31 o                         
  14   5   4          8.61         20.94        11.03 o                         
  15   5   4          1.41          7.12        11.59 o                         
  16   5   4         11.39         27.46        11.92 o                         
  17   5   4         11.22         21.39        13.16 o                         
   0   6   4          0.06          0.20        11.41 o                         
   1   6   4          9.71          6.29         8.49 o                         
   2   6   4          1.46         10.75         9.98 o                         
   3   6   4          1.68          3.95         9.53 o                         
   4   6   4          0.33          3.60        10.47 o                         
   5   6   4          4.35          4.17        10.43 o                         
   6   6   4         11.39         10.93         9.58 o                         
   7   6   4          6.08         21.96         9.55 o                         
   8   6   4         12.62         10.87         9.90 o                         
   9   6   4          0.81         22.24        10.14 o                         
  10   6   4          0.11         12.82        10.99 o                         
  11   6   4          0.10          2.78         9.97 o                         
  12   6   4          0.11          3.19        13.00 o                         
  13   6   4          0.00         23.17        12.85 o                         
  14   6   4          4.31          4.55        12.46 o                         
  15   6   4         16.62         36.45        13.02 o                         
   1   7   4          1.23          1.58         9.06 o                         
   2   7   4          0.00         13.39        10.03 o                         
   3   7   4          0.07         -4.07        10.21 o                         
   4   7   4          5.99         18.38        10.42 o                         
   5   7   4          0.16         -2.55        11.07 o                         
   6   7   4          0.77          3.27         9.23 o                         
   7   7   4          1.85          1.62        10.04 o                         
   8   7   4         40.61         31.80        10.61 o                         
   9   7   4          0.08         24.90        10.63 o                         
  10   7   4         22.77         19.47        11.38 o                         
  11   7   4          0.83          3.53        11.54 o                         
   0   8   4          1.66         14.61        15.47 o                         
   1   8   4          0.20         27.47        11.07 o                         
   2   8   4          0.13          1.29        11.26 o                         
   3   8   4          0.05         10.70        12.05 o                         
   4   8   4          2.78          8.08        11.33 o                         
   5   8   4          0.06          7.64        11.09 o                         
   1   0   5       2002.58       1793.59        36.77 o                         
   2   0   5         81.93         60.41        23.08 o                         
   3   0   5          3.83          5.29        22.60 o                         
   4   0   5        490.02        553.94        25.24 o                         
   5   0   5        264.95        310.11        36.54 o                         
   6   0   5        200.15        235.11        23.81 o                         
   7   0   5        363.31        328.24        22.45 o                         
   8   0   5        286.55        269.26        23.23 o                         
   9   0   5          2.39         25.00        17.45 o                         
  10   0   5        721.17        715.53        24.46 o                         
  11   0   5         59.02         64.87        17.31 o                         
  12   0   5          0.57          8.93        17.20 o                         
  13   0   5        128.34        148.82        18.19 o                         
  14   0   5          7.74          5.61        19.60 o                         
  15   0   5         20.79         42.46        17.07 o                         
  16   0   5         19.00         32.04        16.63 o                         
  17   0   5         10.33         10.87        18.35 o                         
  18   0   5         30.10         39.79        18.56 o                         
  19   0   5          1.25          2.59        17.83 o                         
  20   0   5          5.64          2.52        19.86 o                         
  21   0   5          0.12         10.46        17.01 o                         
  22   0   5          0.00         15.19        18.82 o                         
   0   1   5       1425.23       1282.58        28.24 o                         
   1   1   5        220.77        149.01        15.10 o                         
   2   1   5       3225.82       3118.30        74.53 o                         
   3   1   5        382.37        317.92        14.98 o                         
   4   1   5         22.29         17.81        11.83 o                         
   5   1   5         14.98         25.15        12.02 o                         
   6   1   5        230.45        193.66        13.51 o                         
   7   1   5       2851.96       2847.57        49.98 o                         
   8   1   5       1311.28       1308.71        21.16 o                         
   9   1   5        729.93        868.73        18.10 o                         
  10   1   5         83.46         91.32        11.27 o                         
  11   1   5         36.97         59.18        13.22 o                         
  12   1   5        119.74        111.96        12.65 o                         
  13   1   5         15.63         27.21        11.52 o                         
  14   1   5          6.33         29.61        13.08 o                         
  15   1   5        185.29        166.29        13.78 o                         
  16   1   5         16.81         17.56        11.15 o                         
  17   1   5         14.34         13.02        11.57 o                         
  18   1   5          0.87         15.14        12.16 o                         
  19   1   5          1.05         14.12        13.80 o                         
  20   1   5          0.45         17.66        12.59 o                         
  21   1   5          6.36         13.27        12.89 o                         
   1   2   5        121.74        102.87        11.23 o                         
   2   2   5         29.20         45.81        11.05 o                         
   3   2   5        890.56        925.84        15.27 o                         
   4   2   5          6.19         14.22        10.52 o                         
   5   2   5        148.77        185.29        11.80 o                         
   6   2   5       1646.29       1632.02        26.65 o                         
   7   2   5        264.27        345.01        12.79 o                         
   8   2   5        153.77        180.03        11.33 o                         
   9   2   5          4.41         30.42        10.18 o                         
  10   2   5          0.47          6.78        12.08 o                         
  11   2   5         60.96         49.17        11.61 o                         
  12   2   5         67.76         84.02        11.94 o                         
  13   2   5         28.50         42.16        12.00 o                         
  14   2   5          5.14          7.88        12.91 o                         
  15   2   5          7.40         10.76        11.25 o                         
  16   2   5          2.31          7.77        11.27 o                         
  17   2   5          1.46         15.68        12.07 o                         
  18   2   5         12.77         16.56        12.95 o                         
  19   2   5          0.59         13.02        12.58 o                         
  20   2   5          4.52         -3.45        13.13 o                         
  21   2   5          0.16         17.05        13.02 o                         
   0   3   5        271.21        241.71        15.64 o                         
   1   3   5        269.36        272.26        10.93 o                         
   2   3   5       1202.13       1214.19        14.83 o                         
   3   3   5         39.96         33.11         9.64 o                         
   4   3   5        176.62        167.14        10.32 o                         
   5   3   5         39.18         56.73         8.77 o                         
   6   3   5        619.15        679.19        12.67 o                         
   7   3   5       1192.24       1265.75        28.10 o                         
   8   3   5        508.88        530.20        16.58 o                         
   9   3   5        131.66        138.81        11.66 o                         
  10   3   5         65.36         63.52        10.34 o                         
  11   3   5         10.15         33.79        10.70 o                         
  12   3   5         41.02         38.02        12.67 o                         
  13   3   5         28.87         48.45        12.12 o                         
  14   3   5         14.90         12.57        10.96 o                         
  15   3   5         98.72         81.67        12.30 o                         
  16   3   5         22.66         35.38        11.69 o                         
  17   3   5          6.08         19.74        11.72 o                         
  18   3   5          0.70         11.22        13.19 o                         
  19   3   5          1.94         -2.78        12.03 o                         
  20   3   5          2.74          2.34        12.85 o                         
   1   4   5         51.18         41.41         8.96 o                         
   2   4   5          0.28          8.72         9.78 o                         
   3   4   5         40.65         45.31         8.81 o                         
   4   4   5          4.14         11.55        10.06 o                         
   5   4   5         74.54         79.94         9.26 o                         
   6   4   5        195.16        220.83        10.89 o                         
   7   4   5         42.88         45.64         9.95 o                         
   8   4   5         33.96         40.08        10.38 o                         
   9   4   5          0.02         -3.66        10.41 o                         
  10   4   5          6.18          7.96         9.65 o                         
  11   4   5          3.33         20.29        10.94 o                         
  12   4   5          1.78          5.21         9.80 o                         
  13   4   5         19.75         24.37        10.72 o                         
  14   4   5          0.69         11.63        10.96 o                         
  15   4   5          1.36         -6.25        11.52 o                         
  16   4   5          0.13        -12.89        12.69 o                         
  17   4   5          5.04         17.10        11.67 o                         
  18   4   5          6.56         14.25        11.51 o                         
  19   4   5          0.07         10.79        13.17 o                         
   0   5   5         36.34         16.52        12.59 o                         
   1   5   5         39.17         31.88         9.36 o                         
   2   5   5         21.79         34.53        10.13 o                         
   3   5   5         23.45         31.48         9.70 o                         
   4   5   5         11.83         11.42         9.54 o                         
   5   5   5         14.84         37.27        10.94 o                         
   6   5   5         34.55         38.94        10.88 o                         
   7   5   5         84.60         70.80        10.52 o                         
   8   5   5         81.30         76.78         9.88 o                         
   9   5   5         61.04         66.25        10.52 o                         
  10   5   5          6.68         10.41        10.68 o                         
  11   5   5         11.19         23.52        11.59 o                         
  12   5   5          5.45          7.20        10.63 o                         
  13   5   5          0.00          6.53        12.38 o                         
  14   5   5          1.06          7.16        10.06 o                         
  15   5   5         15.30         12.61        10.93 o                         
  16   5   5          0.06         -0.39        12.56 o                         
  17   5   5          3.83          1.28        11.67 o                         
   1   6   5          5.52          7.70        10.19 o                         
   2   6   5          0.02         -6.44        11.08 o                         
   3   6   5          0.37         -0.05         8.81 o                         
   4   6   5          4.62         -1.74        10.25 o                         
   5   6   5          9.24         22.75        10.66 o                         
   6   6   5         25.53         39.29        10.23 o                         
   7   6   5          0.23         19.33         9.07 o                         
   8   6   5          1.06         13.28        10.56 o                         
   9   6   5          0.47         11.62         9.79 o                         
  10   6   5          7.01          6.09        12.42 o                         
  11   6   5          0.99         -3.34        12.86 o                         
  12   6   5          0.02         12.24        12.18 o                         
  13   6   5          4.77          7.40        11.67 o                         
  14   6   5          1.18         23.75        12.67 o                         
   0   7   5          1.03         15.11        17.46 o                         
   1   7   5          3.21          1.90        11.64 o                         
   2   7   5          0.30          2.43         9.37 o                         
   3   7   5          1.46         18.94        10.71 o                         
   4   7   5          0.01         17.19        10.38 o                         
   5   7   5          3.44          1.66        10.28 o                         
   6   7   5         14.73         30.63        11.80 o                         
   7   7   5         15.63          7.64        12.00 o                         
   8   7   5         12.50         13.41        11.55 o                         
   9   7   5          5.22          9.29        10.90 o                         
  10   7   5          0.59          8.61        10.76 o                         
  11   7   5          1.82         13.16        11.40 o                         
   1   8   5          0.24         15.65        12.40 o                         
   2   8   5          0.49         17.14        11.34 o                         
   3   8   5          0.40         19.36        11.29 o                         
   4   8   5          0.23         16.48        12.11 o                         
   0   0   6        559.89        369.24        27.57 o                         
   1   0   6         10.54          2.59        17.35 o                         
   2   0   6        557.35        647.42        25.53 o                         
   3   0   6       1043.24       1085.16        26.12 o                         
   4   0   6        559.32        579.13        24.78 o                         
   5   0   6         89.43        119.68        19.47 o                         
   6   0   6         52.04         32.04        18.47 o                         
   7   0   6         24.43         22.55        29.89 o                         
   8   0   6         18.15         46.06        21.60 o                         
   9   0   6          2.38         37.02        18.87 o                         
  10   0   6        398.03        498.05        20.78 o                         
  11   0   6        310.74        300.60        19.40 o                         
  12   0   6         58.56         54.65        24.36 o                         
  13   0   6         58.62         50.71        17.17 o                         
  14   0   6         10.25         20.15        17.03 o                         
  15   0   6          3.87         21.72        18.10 o                         
  16   0   6         74.39         59.41        18.33 o                         
  17   0   6         15.51         26.01        15.84 o                         
  18   0   6         10.26         11.58        16.68 o                         
  19   0   6          1.04         18.06        17.79 o                         
  20   0   6          0.28          4.30        16.15 o                         
  21   0   6          0.32         20.81        17.06 o                         
   1   1   6         27.39         41.90        13.92 o                         
   2   1   6        120.53        100.85        12.45 o                         
   3   1   6         12.79          4.64        12.25 o                         
   4   1   6       1300.02       1093.70        21.67 o                         
   5   1   6          0.13         17.68        11.52 o                         
   6   1   6        145.72        187.45        13.32 o                         
   7   1   6        605.83        622.63        17.56 o                         
   8   1   6         26.18         37.27        12.22 o                         
   9   1   6         86.23         80.44        14.11 o                         
  10   1   6         81.66         96.51        14.85 o                         
  11   1   6         33.82         47.30        13.68 o                         
  12   1   6         51.28         34.89        11.97 o                         
  13   1   6          0.06          8.95        11.70 o                         
  14   1   6         11.42         11.26        13.69 o                         
  15   1   6          2.81          8.22        13.50 o                         
  16   1   6          2.47         14.06        11.32 o                         
  17   1   6         28.52         10.26        13.19 o                         
  18   1   6          1.55         14.68        13.34 o                         
  19   1   6          2.73          5.05        12.61 o                         
  20   1   6          0.54          6.09        12.78 o                         
  21   1   6          1.85         24.33        13.13 o                         
   0   2   6        892.44       1010.21        21.80 o                         
   1   2   6        103.14        150.17        11.51 o                         
   2   2   6         23.08         32.66        10.25 o                         
   3   2   6         16.33         30.55        10.61 o                         
   4   2   6        148.47        140.76        10.29 o                         
   5   2   6         19.89         20.62        10.03 o                         
   6   2   6         33.60         41.07        10.19 o                         
   7   2   6        386.31        379.37        12.11 o                         
   8   2   6         17.16         22.92        11.19 o                         
   9   2   6        305.83        287.64        13.61 o                         
  10   2   6        170.29        167.75        12.72 o                         
  11   2   6         86.81        114.77        13.10 o                         
  12   2   6         89.44        113.59        12.42 o                         
  13   2   6         11.64         19.56        10.82 o                         
  14   2   6         29.09         31.60        11.10 o                         
  15   2   6          2.02          1.25        12.55 o                         
  16   2   6         70.78         56.42        11.74 o                         
  17   2   6          2.28         -2.12        11.51 o                         
  18   2   6          4.47         19.73        12.51 o                         
  19   2   6          3.16          4.79        12.35 o                         
  20   2   6          2.27          4.22        13.17 o                         
  21   2   6          0.14         11.89        13.81 o                         
   1   3   6        109.30         94.01        10.10 o                         
   2   3   6         46.16         43.67         9.03 o                         
   3   3   6        311.90        342.97        12.00 o                         
   4   3   6        148.39        162.81        10.30 o                         
   5   3   6         29.94         25.50        10.32 o                         
   6   3   6         74.80         68.60        10.41 o                         
   7   3   6          4.90         15.13         9.66 o                         
   8   3   6          4.51         13.80        11.57 o                         
   9   3   6         15.84         19.08        10.26 o                         
  10   3   6         35.10         25.73        11.63 o                         
  11   3   6         21.46         21.24        10.71 o                         
  12   3   6         30.01         32.83        11.61 o                         
  13   3   6          1.01          3.16        10.62 o                         
  14   3   6          2.70          6.78        10.42 o                         
  15   3   6          0.01         12.44        11.16 o                         
  16   3   6          0.01         23.80        12.40 o                         
  17   3   6          3.91          4.75        10.43 o                         
  18   3   6          0.04          7.50        11.48 o                         
  19   3   6          0.07         23.56        12.70 o                         
  20   3   6          0.65          2.44        13.83 o                         
   0   4   6         76.25         89.52        16.76 o                         
   1   4   6         47.29         39.04         9.62 o                         
   2   4   6         11.03         11.41         8.74 o                         
   3   4   6         24.46         28.23        11.66 o                         
   4   4   6         24.31         40.03         9.29 o                         
   5   4   6          0.56          0.24        10.33 o                         
   6   4   6          0.05         16.96        10.93 o                         
   7   4   6         21.03         25.77         9.64 o                         
   8   4   6          4.77         16.77        11.02 o                         
   9   4   6         18.25         16.18        10.44 o                         
  10   4   6         36.33         35.89        10.33 o                         
  11   4   6          7.98         24.05         9.69 o                         
  12   4   6         18.49         20.54        11.32 o                         
  13   4   6          0.24         14.55        12.29 o                         
  14   4   6          0.78          7.51        10.65 o                         
  15   4   6          2.20          7.63        11.02 o                         
  16   4   6         12.51         11.69        11.30 o                         
  17   4   6          1.05          7.86        13.93 o                         
  18   4   6          0.73         18.61        13.75 o                         
   1   5   6         25.73         18.46         9.42 o                         
   2   5   6         20.10         26.69         9.50 o                         
   3   5   6          2.50         15.81         9.16 o                         
   4   5   6         86.98         79.81        11.08 o                         
   5   5   6         10.97         20.14         8.81 o                         
   6   5   6         28.48         34.21        11.01 o                         
   7   5   6         24.99         33.74        10.26 o                         
   8   5   6         16.94         30.81         9.23 o                         
   9   5   6          3.19          9.24        10.43 o                         
  10   5   6          0.02          2.22        11.33 o                         
  11   5   6          0.25          5.85        10.89 o                         
  12   5   6          0.23         12.42        11.28 o                         
  13   5   6          1.73         14.00        11.10 o                         
  14   5   6          0.58          3.02        10.76 o                         
  15   5   6          0.33         -5.12        13.36 o                         
  16   5   6          0.97          4.91        13.55 o                         
  17   5   6          4.46          5.62        13.54 o                         
   0   6   6          8.48         -4.79        13.43 o                         
   1   6   6          6.04         25.99         9.78 o                         
   2   6   6          0.44         16.86         9.42 o                         
   3   6   6          4.43         21.35        12.23 o                         
   4   6   6         10.60         15.84         9.54 o                         
   5   6   6          3.13         18.20        11.06 o                         
   6   6   6          0.03          7.27         9.40 o                         
   7   6   6          0.34          4.36        10.15 o                         
   8   6   6          5.76         -2.57        10.78 o                         
   9   6   6          0.20          5.20        10.23 o                         
  10   6   6          2.87         19.59        12.28 o                         
  11   6   6          0.53          8.85        11.66 o                         
  12   6   6          0.31         16.09        11.63 o                         
  13   6   6          0.80          5.86        11.28 o                         
  14   6   6          0.34         17.59        12.36 o                         
   1   7   6          1.96          4.25         9.82 o                         
   2   7   6          1.01          6.12        10.11 o                         
   3   7   6          4.75         19.51        11.15 o                         
   4   7   6          4.44         -3.12        10.45 o                         
   5   7   6          5.04          7.41        10.51 o                         
   6   7   6          8.26          5.94         9.93 o                         
   7   7   6          0.56         18.23        10.41 o                         
   8   7   6          4.14          9.23        11.15 o                         
   9   7   6          0.22          7.20        10.84 o                         
  10   7   6          0.24          5.91        11.52 o                         
   0   8   6          2.34         15.29        15.71 o                         
   1   8   6          2.44         -8.43        12.04 o                         
   1   0   7         89.82         96.94        17.65 o                         
   2   0   7       2683.33       2698.90        54.64 o                         
   3   0   7        101.70         93.31        21.46 o                         
   4   0   7        165.23        141.31        19.21 o                         
   5   0   7        505.58        415.50        25.06 o                         
   6   0   7       1363.90       1213.22        30.70 o                         
   7   0   7        128.17        108.49        22.26 o                         
   8   0   7        124.02        120.24        20.75 o                         
   9   0   7         28.09         50.80        22.60 o                         
  10   0   7        106.61        111.94        19.51 o                         
  11   0   7        173.00        174.20        23.67 o                         
  12   0   7          7.68         25.57        22.21 o                         
  13   0   7          0.74         18.08        20.14 o                         
  14   0   7          0.27          0.81        19.75 o                         
  15   0   7          1.17          4.87        18.31 o                         
  16   0   7         22.24         17.22        17.66 o                         
  17   0   7         35.44         42.21        18.99 o                         
  18   0   7         44.48         38.92        16.79 o                         
  19   0   7          0.65         12.89        16.47 o                         
  20   0   7          2.44         10.01        19.76 o                         
  21   0   7          0.16          6.16        23.80 o                         
   0   1   7          2.29          1.59        19.05 o                         
   1   1   7        597.75        667.09        20.35 o                         
   2   1   7        772.10        801.06        19.15 o                         
   3   1   7       1004.20       1059.91        17.58 o                         
   4   1   7        388.50        320.62        13.76 o                         
   5   1   7         20.39         21.33        11.68 o                         
   6   1   7        241.15        189.95        14.97 o                         
   7   1   7         51.65         81.15        12.79 o                         
   8   1   7        205.00        201.93        14.41 o                         
   9   1   7         42.51         48.39        12.25 o                         
  10   1   7          2.82         14.74        13.79 o                         
  11   1   7          2.17         -1.75        13.20 o                         
  12   1   7         34.57         52.53        16.11 o                         
  13   1   7          2.50         14.98        13.22 o                         
  14   1   7          0.01          4.96        13.75 o                         
  15   1   7         23.28         32.65        13.29 o                         
  16   1   7          0.25          6.36        12.04 o                         
  17   1   7          1.01          8.75        14.02 o                         
  18   1   7          4.31         17.70        13.92 o                         
  19   1   7          5.36          8.33        15.61 o                         
  20   1   7          1.08         16.18        12.90 o                         
  21   1   7         11.10         19.19        13.77 o                         
   1   2   7         33.01         52.58        12.22 o                         
   2   2   7         20.30         36.43         9.99 o                         
   3   2   7        137.20        133.98        11.86 o                         
   4   2   7         55.37         43.76        10.55 o                         
   5   2   7         14.49         15.55        10.35 o                         
   6   2   7        220.55        203.16        12.51 o                         
   7   2   7         18.44         31.14        10.37 o                         
   8   2   7          3.90         14.92        11.60 o                         
   9   2   7          5.51          4.25        12.24 o                         
  10   2   7        110.84        111.13        11.45 o                         
  11   2   7         26.60         29.51        12.32 o                         
  12   2   7          4.49         18.26        13.15 o                         
  13   2   7          1.56         15.50        11.53 o                         
  14   2   7         20.27         28.39        12.17 o                         
  15   2   7          6.52          9.92        12.91 o                         
  16   2   7         15.57         18.89        13.00 o                         
  17   2   7          6.20         14.56        13.10 o                         
  18   2   7          6.20         11.88        12.66 o                         
  19   2   7          4.34          2.50        15.84 o                         
  20   2   7          0.03         17.63        13.60 o                         
   0   3   7         54.65         25.15        15.61 o                         
   1   3   7          0.64         13.15         9.94 o                         
   2   3   7        269.49        276.99        11.68 o                         
   3   3   7        306.43        342.19        10.79 o                         
   4   3   7          0.03          5.54         9.57 o                         
   5   3   7        106.88        124.97        10.39 o                         
   6   3   7         88.97         87.87        11.63 o                         
   7   3   7        119.06        125.42        10.19 o                         
   8   3   7          2.51         -1.89         9.91 o                         
   9   3   7         21.68         35.52        10.94 o                         
  10   3   7          7.31         25.63         9.98 o                         
  11   3   7          5.49         20.64        10.85 o                         
  12   3   7          6.05         23.77        10.57 o                         
  13   3   7         15.74         25.69        11.66 o                         
  14   3   7         11.23         15.93        12.53 o                         
  15   3   7          0.51         27.86        11.56 o                         
  16   3   7          0.04         15.97        12.38 o                         
  17   3   7          0.42         16.95        13.20 o                         
  18   3   7          0.01         10.81        13.47 o                         
  19   3   7          8.26          9.28        13.81 o                         
   1   4   7          8.08         21.24        10.76 o                         
   2   4   7         90.26        112.20        10.41 o                         
   3   4   7          2.64          9.15         9.11 o                         
   4   4   7          1.99          4.39         9.49 o                         
   5   4   7          4.47         14.41        10.41 o                         
   6   4   7         47.24         47.89        10.14 o                         
   7   4   7          0.59          1.51         9.40 o                         
   8   4   7         12.43         19.81        10.19 o                         
   9   4   7          2.14         16.59        11.51 o                         
  10   4   7         16.55         17.57        10.49 o                         
  11   4   7          5.15          5.65        10.42 o                         
  12   4   7          4.85         -1.98        10.51 o                         
  13   4   7          0.00         -4.20        10.96 o                         
  14   4   7          2.70         13.40        10.67 o                         
  15   4   7          6.92          4.12        12.26 o                         
  16   4   7          5.32          7.90        12.22 o                         
  17   4   7          4.30          7.29        12.98 o                         
  18   4   7          4.77         18.61        14.15 o                         
   0   5   7          5.05          7.12        12.80 o                         
   1   5   7         18.53         27.44        11.44 o                         
   2   5   7         23.59         32.17        10.21 o                         
   3   5   7         45.13         42.92        10.41 o                         
   4   5   7         56.25         45.95        10.47 o                         
   5   5   7          1.00         12.39        10.33 o                         
   6   5   7          5.78          6.56         9.97 o                         
   7   5   7          6.16         23.47         9.98 o                         
   8   5   7         32.74         37.02        11.23 o                         
   9   5   7          0.30          8.27         9.75 o                         
  10   5   7          1.35         14.92         9.77 o                         
  11   5   7          1.16          4.98        10.57 o                         
  12   5   7          3.32          8.59        10.07 o                         
  13   5   7          1.39         11.85        11.09 o                         
  14   5   7          0.62         14.66        12.36 o                         
  15   5   7          1.15         13.42        11.00 o                         
  16   5   7          0.54         19.54        12.48 o                         
   1   6   7          2.13          9.41        10.87 o                         
   2   6   7         61.78         45.02         9.31 o                         
   3   6   7          0.25          2.69         9.03 o                         
   4   6   7          0.00          1.82        12.48 o                         
   5   6   7          1.32         12.12         9.34 o                         
   6   6   7         13.24         10.88        11.15 o                         
   7   6   7          0.00         -1.41        11.31 o                         
   8   6   7         11.27         24.78        10.58 o                         
   9   6   7          0.37         -0.16        10.73 o                         
  10   6   7          0.39         12.08        11.15 o                         
  11   6   7          1.63         14.89        10.59 o                         
  12   6   7          0.75          9.56        11.28 o                         
  13   6   7          0.74          1.64        11.47 o                         
   0   7   7          0.07          9.44        13.65 o                         
   1   7   7          1.81          5.25         9.87 o                         
   2   7   7          5.46          7.24        11.66 o                         
   3   7   7          3.71          7.11        11.31 o                         
   4   7   7          5.79         20.64        10.78 o                         
   5   7   7          0.02          9.47        10.35 o                         
   6   7   7          1.00         16.71        10.27 o                         
   7   7   7          3.37          8.22        10.21 o                         
   8   7   7          0.45         14.96        11.63 o                         
   9   7   7          0.03         19.40        11.19 o                         
   0   0   8       7969.20       8973.55       158.97 o                         
   1   0   8       6002.77       5643.69        69.09 o                         
   2   0   8       6479.19       6004.28        88.20 o                         
   3   0   8        175.23        178.60        20.90 o                         
   4   0   8         38.61         62.57        18.96 o                         
   5   0   8          0.03         -7.23        15.94 o                         
   6   0   8          0.75         14.31        19.53 o                         
   7   0   8         71.72         80.14        21.57 o                         
   8   0   8          4.47         24.95        20.90 o                         
   9   0   8          1.51          7.07        18.89 o                         
  10   0   8          9.95         -4.08        18.74 o                         
  11   0   8         26.01         21.66        21.00 o                         
  12   0   8         14.18          2.33        38.35 o                         
  13   0   8         20.49         23.11        26.52 o                         
  14   0   8          4.45         69.58        33.17 o                         
  15   0   8          0.99         24.47        19.39 o                         
  16   0   8         76.59         68.50        20.26 o                         
  17   0   8          1.24          3.81        23.32 o                         
  18   0   8         32.78          5.81        26.59 o                         
  19   0   8          0.00         -7.34        28.04 o                         
  20   0   8          3.67         23.54        30.88 o                         
  21   0   8         10.90        -11.69        38.27 o                         
   1   1   8        926.89       1010.89        17.82 o                         
   2   1   8        547.55        604.81        15.08 o                         
   3   1   8          9.75          1.67        11.27 o                         
   4   1   8          7.07         30.95        10.87 o                         
   5   1   8        337.27        369.01        14.21 o                         
   6   1   8         90.99         91.02        12.31 o                         
   7   1   8        249.02        267.40        14.46 o                         
   8   1   8        193.25        180.39        14.07 o                         
   9   1   8         25.66         26.66        12.95 o                         
  10   1   8          0.31        -19.97        11.58 o                         
  11   1   8          0.55         20.76        13.34 o                         
  12   1   8         65.23         71.24        13.52 o                         
  13   1   8         38.84         43.79        14.74 o                         
  14   1   8         31.26         35.40        14.95 o                         
  15   1   8         13.07         14.90        14.10 o                         
  16   1   8          0.63         -3.37        14.17 o                         
  17   1   8          4.07         23.41        13.30 o                         
  18   1   8          0.54         -6.64        13.57 o                         
  19   1   8          2.97         11.35        14.47 o                         
  20   1   8          3.65         15.97        14.04 o                         
   0   2   8       5043.64       5198.21       155.07 o                         
   1   2   8        482.04        453.63        12.58 o                         
   2   2   8       2686.71       2916.63        48.32 o                         
   3   2   8        251.79        251.07        12.12 o                         
   4   2   8          4.73          1.64        11.77 o                         
   5   2   8        451.62        424.93        13.07 o                         
   6   2   8         39.52         39.68        11.60 o                         
   7   2   8        122.45        114.93        11.24 o                         
   8   2   8         71.94         57.96        12.38 o                         
   9   2   8         28.38         41.12        11.20 o                         
  10   2   8          0.00          1.22        12.77 o                         
  11   2   8         15.64         22.70        12.92 o                         
  12   2   8          4.39         -9.79        12.34 o                         
  13   2   8         11.21         24.35        12.80 o                         
  14   2   8         32.11         28.07        12.70 o                         
  15   2   8          6.78         -0.50        12.21 o                         
  16   2   8         49.89         45.98        14.59 o                         
  17   2   8         10.22          9.26        13.54 o                         
  18   2   8         15.45         32.08        12.44 o                         
  19   2   8          1.53          7.96        15.01 o                         
  20   2   8          5.44         -0.23        14.64 o                         
   1   3   8        348.26        334.21        12.58 o                         
   2   3   8         46.19         52.52         9.26 o                         
   3   3   8          0.00          6.98        10.23 o                         
   4   3   8         18.61         19.22         9.74 o                         
   5   3   8          0.08          6.44         9.72 o                         
   6   3   8          5.35         18.67        10.85 o                         
   7   3   8          7.72          6.55        10.08 o                         
   8   3   8         18.91         19.62        10.71 o                         
   9   3   8          8.35         10.84        11.09 o                         
  10   3   8          1.63         11.36        10.92 o                         
  11   3   8         56.75         69.82        10.60 o                         
  12   3   8         11.97         12.36        11.45 o                         
  13   3   8         12.31         14.70        12.17 o                         
  14   3   8         18.36         22.51        11.04 o                         
  15   3   8          2.49         14.15        11.95 o                         
  16   3   8          0.17         -1.37        12.08 o                         
  17   3   8          6.99         16.93        12.90 o                         
  18   3   8          1.51          9.49        13.05 o                         
  19   3   8          0.45         20.07        14.80 o                         
   0   4   8       1363.63       1479.03        37.54 o                         
   1   4   8        139.31        139.17        10.92 o                         
   2   4   8        471.71        489.87        12.39 o                         
   3   4   8         39.69         30.86         9.77 o                         
   4   4   8         12.97         24.30        10.47 o                         
   5   4   8         47.89         43.90        11.28 o                         
   6   4   8         15.09         25.47        11.07 o                         
   7   4   8         27.26         24.64        10.16 o                         
   8   4   8          5.59         17.23        10.99 o                         
   9   4   8         12.92          8.30         9.64 o                         
  10   4   8          1.35         11.50        10.82 o                         
  11   4   8         19.54         23.00        11.02 o                         
  12   4   8          1.03          7.03        11.49 o                         
  13   4   8          6.46         18.99        10.42 o                         
  14   4   8          7.61         23.91        12.73 o                         
  15   4   8          0.02         -0.86        11.91 o                         
  16   4   8         20.15         12.85        11.47 o                         
  17   4   8          0.64         18.62        13.85 o                         
   1   5   8          9.87         25.09         8.67 o                         
   2   5   8         31.60         30.76        10.80 o                         
   3   5   8          5.95         16.27         9.43 o                         
   4   5   8          0.77         -2.26         9.84 o                         
   5   5   8         22.31         31.75        11.01 o                         
   6   5   8          2.06         64.75        19.51 o                         
   7   5   8         13.12         13.78         9.53 o                         
   8   5   8          7.75         23.68         9.90 o                         
   9   5   8          6.47         32.09        12.03 o                         
  10   5   8          1.45         10.92        10.05 o                         
  11   5   8          1.79          5.12        10.96 o                         
  12   5   8          1.57          1.34        10.70 o                         
  13   5   8          3.75          2.58        11.68 o                         
  14   5   8          5.85         13.98        12.23 o                         
  15   5   8          1.10         13.34        11.39 o                         
  16   5   8          0.18          7.32        13.47 o                         
   0   6   8        206.61        176.82        16.72 o                         
   1   6   8         38.50         30.88        11.22 o                         
   2   6   8         59.14         61.18        10.72 o                         
   3   6   8          1.28          3.48         9.31 o                         
   4   6   8          0.77          2.92        10.16 o                         
   5   6   8          0.33          8.01         9.86 o                         
   6   6   8          0.34         23.74        12.62 o                         
   7   6   8          5.08         21.22        11.02 o                         
   8   6   8          0.32         12.74        10.68 o                         
   9   6   8          0.53         -6.49        10.61 o                         
  10   6   8          0.01          2.33        10.94 o                         
  11   6   8          3.64         11.80        11.01 o                         
  12   6   8          0.00         13.67        12.53 o                         
  13   6   8          1.51          2.36        12.72 o                         
   1   7   8          0.97         -1.38        10.53 o                         
   2   7   8          1.77         14.04        10.70 o                         
   3   7   8          0.90          7.27        12.50 o                         
   4   7   8          0.00          8.62        10.42 o                         
   5   7   8          0.52         10.17        10.61 o                         
   6   7   8          1.73          8.53        11.45 o                         
   7   7   8          0.05          8.91        11.72 o                         
   8   7   8          0.76          9.28        13.30 o                         
   1   0   9         14.93         22.09        15.59 o                         
   2   0   9        759.24        787.03        22.97 o                         
   3   0   9        132.82        154.19        18.73 o                         
   4   0   9        144.71        175.22        17.93 o                         
   5   0   9        319.26        311.62        20.12 o                         
   6   0   9         53.73         48.68        17.35 o                         
   7   0   9         25.97         29.99        21.81 o                         
   8   0   9          4.72         32.40        23.57 o                         
   9   0   9        197.42        202.74        23.41 o                         
  10   0   9        272.83        266.78        23.35 o                         
  11   0   9         13.35         21.52        26.64 o                         
  12   0   9        159.21        114.11        21.93 o                         
  13   0   9         13.55          1.67        25.89 o                         
  14   0   9        118.98        120.27        34.49 o                         
  15   0   9         39.78         40.69        18.92 o                         
  16   0   9          6.14         24.40        22.72 o                         
  17   0   9          3.11         16.31        32.76 o                         
  18   0   9          0.78        -10.32        39.42 o                         
  19   0   9          0.08         11.77        23.27 o                         
  20   0   9          3.35        -11.41        20.38 o                         
   0   1   9       1591.05       1477.20        60.28 o                         
   1   1   9        209.24        253.76        12.75 o                         
   2   1   9        128.76        115.50        13.12 o                         
   3   1   9         19.65         30.46        11.76 o                         
   4   1   9        258.43        292.12        15.16 o                         
   5   1   9          7.39         12.85        12.30 o                         
   6   1   9          3.06          3.67        13.30 o                         
   7   1   9          8.17         13.01        15.00 o                         
   8   1   9        119.87        113.27        13.61 o                         
   9   1   9         23.32         29.91        13.66 o                         
  10   1   9         88.84         87.41        16.82 o                         
  11   1   9        194.04        184.62        14.54 o                         
  12   1   9          1.02         -4.45        13.94 o                         
  13   1   9         22.84         38.73        13.48 o                         
  14   1   9         45.83         28.29        14.32 o                         
  15   1   9          0.43          0.39        13.31 o                         
  16   1   9          7.14         18.91        12.57 o                         
  17   1   9          1.98         20.95        14.57 o                         
  18   1   9          2.70         -0.65        13.82 o                         
  19   1   9          0.30         39.13        16.25 o                         
  20   1   9          0.31         17.83        15.18 o                         
   1   2   9         27.52         47.64        10.43 o                         
   2   2   9       1065.42       1226.14        39.80 o                         
   3   2   9        191.30        209.13        11.34 o                         
   4   2   9        137.01        132.14        11.98 o                         
   5   2   9         12.53         30.77        12.00 o                         
   6   2   9         40.24         47.18        12.28 o                         
   7   2   9        101.85        100.37        13.18 o                         
   8   2   9          4.84         10.56        11.65 o                         
   9   2   9         42.93         41.73        12.19 o                         
  10   2   9         19.04         20.83        11.95 o                         
  11   2   9        127.03        108.06        13.17 o                         
  12   2   9         40.90         35.39        12.73 o                         
  13   2   9         18.71         17.87        12.12 o                         
  14   2   9         31.17         17.07        12.65 o                         
  15   2   9          7.94         -3.06        14.44 o                         
  16   2   9         19.53         11.43        13.77 o                         
  17   2   9         12.19         16.59        14.19 o                         
  18   2   9          0.11         -0.15        14.21 o                         
  19   2   9          0.03         -1.12        14.54 o                         
   0   3   9         32.59         50.46        16.02 o                         
   1   3   9          8.70         10.50         9.52 o                         
   2   3   9        148.66        147.81        10.26 o                         
   3   3   9         23.57         24.86        10.20 o                         
   4   3   9        441.57        454.45        13.59 o                         
   5   3   9          8.65         18.35        10.16 o                         
   6   3   9         13.80         25.92        11.79 o                         
   7   3   9         27.85         35.08        11.70 o                         
   8   3   9         23.24         44.72        10.20 o                         
   9   3   9          0.11          2.95        10.99 o                         
  10   3   9          8.34          9.23        11.47 o                         
  11   3   9        102.39        100.39        12.42 o                         
  12   3   9          3.37         15.28        11.51 o                         
  13   3   9          4.75          2.17        13.12 o                         
  14   3   9         19.59         32.45        13.11 o                         
  15   3   9          0.79          7.72        13.08 o                         
  16   3   9          9.17          3.03        14.06 o                         
  17   3   9          2.39          1.36        14.13 o                         
  18   3   9          1.02         10.86        13.30 o                         
   1   4   9         32.16         34.80         9.86 o                         
   2   4   9        216.24        211.06        10.82 o                         
   3   4   9         53.14         62.75        11.64 o                         
   4   4   9         56.02         61.23        11.22 o                         
   5   4   9         33.67         42.17        11.01 o                         
   6   4   9          3.41          6.69        10.48 o                         
   7   4   9          5.75         32.35        11.01 o                         
   8   4   9          0.01          8.16        11.00 o                         
   9   4   9         38.26         46.39        10.04 o                         
  10   4   9         19.50         32.79        10.31 o                         
  11   4   9         16.80         12.87        11.31 o                         
  12   4   9         16.82         33.81        13.14 o                         
  13   4   9          2.83         13.27        11.78 o                         
  14   4   9          9.59         17.27        12.38 o                         
  15   4   9          5.92         19.69        13.27 o                         
  16   4   9          6.48          7.61        13.96 o                         
  17   4   9          3.81         15.49        16.95 o                         
   0   5   9         46.39         69.79        13.70 o                         
   1   5   9         53.90         38.78        10.12 o                         
   2   5   9         23.94         30.60        11.44 o                         
   3   5   9          2.05          3.53         9.74 o                         
   4   5   9         15.49         21.89        11.40 o                         
   5   5   9         10.50         18.68         9.93 o                         
   6   5   9          1.81         11.72        10.45 o                         
   7   5   9          3.54         19.19        11.62 o                         
   8   5   9         22.20         33.05        11.10 o                         
   9   5   9          3.55          5.89        10.06 o                         
  10   5   9          1.39         15.40         9.88 o                         
  11   5   9         24.87         19.57        11.29 o                         
  12   5   9          0.39          3.26        10.80 o                         
  13   5   9          2.12         13.15        11.46 o                         
  14   5   9          4.27         -2.60        11.76 o                         
  15   5   9          0.54          6.36        13.71 o                         
   1   6   9         16.07         29.88        11.31 o                         
   2   6   9         18.74         16.80        12.11 o                         
   3   6   9         10.51         15.59        10.74 o                         
   4   6   9         12.59          0.03        10.11 o                         
   5   6   9          9.04         24.45        13.68 o                         
   6   6   9          0.06          5.74        11.49 o                         
   7   6   9          0.88          8.61        11.01 o                         
   8   6   9          0.09         16.19        10.65 o                         
   9   6   9         15.86         33.33        10.67 o                         
  10   6   9         14.55         17.72        11.56 o                         
  11   6   9          2.10          8.57        10.94 o                         
  12   6   9          3.39         17.32        12.78 o                         
   0   7   9          0.08         17.29        15.38 o                         
   1   7   9          2.88         -0.09        12.55 o                         
   2   7   9          5.95          6.21        10.67 o                         
   3   7   9          0.47         16.68        11.57 o                         
   4   7   9          4.33          7.88        12.32 o                         
   5   7   9          0.05         11.25        11.89 o                         
   6   7   9          0.25          6.64        10.79 o                         
   7   7   9          2.75         10.98        10.36 o                         
   0   0  10        179.25        205.77        28.54 o                         
   1   0  10          1.07         14.93        19.32 o                         
   2   0  10        117.51        115.37        18.34 o                         
   3   0  10        140.74        124.89        19.95 o                         
   4   0  10          6.98         13.41        17.64 o                         
   5   0  10          0.54         -0.49        17.95 o                         
   6   0  10         27.62         11.75        20.25 o                         
   7   0  10          8.93          6.93        19.79 o                         
   8   0  10        395.98        353.73        21.71 o                         
   9   0  10        559.79        577.57        24.61 o                         
  10   0  10        281.69        276.56        32.35 o                         
  11   0  10        195.81        174.24        26.76 o                         
  12   0  10          5.42         35.44        21.28 o                         
  13   0  10          1.89          2.08        20.70 o                         
  14   0  10        117.33         82.44        19.85 o                         
  15   0  10         13.71         34.54        21.87 o                         
  16   0  10          9.48         -7.74        21.69 o                         
  17   0  10          0.72         26.10        19.33 o                         
  18   0  10          2.85        -24.92        23.02 o                         
  19   0  10          1.61         56.08        32.93 o                         
   1   1  10         33.63         49.32        11.74 o                         
   2   1  10         67.67         72.56        12.51 o                         
   3   1  10         24.79         32.75        10.81 o                         
   4   1  10        160.92        145.82        13.03 o                         
   5   1  10          0.00          4.87        11.96 o                         
   6   1  10         39.20         39.22        12.31 o                         
   7   1  10         13.65         30.21        14.40 o                         
   8   1  10         64.23         66.48        14.31 o                         
   9   1  10         73.55         58.23        14.98 o                         
  10   1  10        415.01        350.81        16.41 o                         
  11   1  10         89.88        100.80        13.66 o                         
  12   1  10         17.04         44.79        13.84 o                         
  13   1  10         43.78         54.58        16.46 o                         
  14   1  10         21.19          8.08        14.00 o                         
  15   1  10         52.21         51.20        13.50 o                         
  16   1  10          3.92         -1.19        20.03 o                         
  17   1  10          5.07          4.64        14.81 o                         
  18   1  10          0.00         14.33        17.82 o                         
  19   1  10          0.44         12.53        16.45 o                         
   0   2  10        320.06        380.88        22.59 o                         
   1   2  10          0.13         10.34        10.62 o                         
   2   2  10         78.03         83.39        10.73 o                         
   3   2  10          4.49         15.91        10.63 o                         
   4   2  10         46.95         66.15        11.86 o                         
   5   2  10         10.24         18.57        14.25 o                         
   6   2  10          4.06          2.51        11.03 o                         
   7   2  10        115.64        107.33        12.33 o                         
   8   2  10        126.31        130.19        13.28 o                         
   9   2  10         85.62         92.03        15.24 o                         
  10   2  10        127.81        131.08        15.17 o                         
  11   2  10        184.92        209.34        15.84 o                         
  12   2  10          0.04          6.23        12.57 o                         
  13   2  10         42.46         39.84        12.61 o                         
  14   2  10         93.00         76.97        13.73 o                         
  15   2  10          2.85          5.44        11.65 o                         
  16   2  10          0.47         26.52        15.40 o                         
  17   2  10          1.64         12.97        13.39 o                         
  18   2  10          0.21         12.14        13.31 o                         
  19   2  10          0.15          8.86        17.92 o                         
   1   3  10        152.18        149.49        11.33 o                         
   2   3  10          1.64         17.54        10.71 o                         
   3   3  10        177.53        207.56        11.94 o                         
   4   3  10         34.59         27.68        10.32 o                         
   5   3  10          3.28         19.28         9.88 o                         
   6   3  10         61.22         51.55        11.04 o                         
   7   3  10         27.31         13.04        11.67 o                         
   8   3  10         35.38         51.64        12.46 o                         
   9   3  10         29.49         28.77        10.69 o                         
  10   3  10        118.41        125.67        12.00 o                         
  11   3  10         31.93          8.70        12.97 o                         
  12   3  10         18.36         27.54        13.42 o                         
  13   3  10         42.37         48.42        12.57 o                         
  14   3  10         15.38         20.77        13.19 o                         
  15   3  10         18.27         15.02        13.66 o                         
  16   3  10          0.40         10.15        14.63 o                         
  17   3  10          0.24         11.34        13.91 o                         
  18   3  10          0.03         -6.52        13.98 o                         
   0   4  10         29.20         25.47        17.95 o                         
   1   4  10          7.48         -1.98        10.48 o                         
   2   4  10         10.22         16.92        10.06 o                         
   3   4  10          9.93         19.42         9.59 o                         
   4   4  10          2.47          3.45         9.81 o                         
   5   4  10          2.74         21.34        11.09 o                         
   6   4  10         13.72         23.99        11.61 o                         
   7   4  10          5.37         28.34        12.62 o                         
   8   4  10         49.19         56.07        12.13 o                         
   9   4  10         27.78         38.76        12.10 o                         
  10   4  10         36.28         37.34        12.10 o                         
  11   4  10         68.20         56.10        10.51 o                         
  12   4  10          2.18         -0.71        11.33 o                         
  13   4  10          6.33          8.05        12.33 o                         
  14   4  10         32.38         22.54        13.07 o                         
  15   4  10          5.36         -4.32        14.91 o                         
  16   4  10          0.35         22.83        13.30 o                         
   1   5  10          4.27         11.14        10.89 o                         
   2   5  10          2.86          9.96         8.97 o                         
   3   5  10          0.54         22.39         9.72 o                         
   4   5  10          2.59         11.69        10.04 o                         
   5   5  10          2.70         -0.86        10.24 o                         
   6   5  10          0.04         13.94        11.47 o                         
   7   5  10          5.30         16.56        10.61 o                         
   8   5  10          3.37          4.92        10.59 o                         
   9   5  10         18.28         18.35        10.53 o                         
  10   5  10         61.06         48.04        11.55 o                         
  11   5  10          7.63          8.88        12.33 o                         
  12   5  10          1.21         10.09        11.47 o                         
  13   5  10          8.12         15.16        12.15 o                         
  14   5  10          0.97         14.78        12.63 o                         
   0   6  10          2.41          2.92        16.27 o                         
   1   6  10          0.48         -0.54        10.44 o                         
   2   6  10          1.38         18.14        12.00 o                         
   3   6  10          7.76         21.30         9.68 o                         
   4   6  10          0.00         10.40        10.07 o                         
   5   6  10          0.02          8.10        13.38 o                         
   6   6  10          6.07         13.70        11.45 o                         
   7   6  10          0.84          7.99        10.74 o                         
   8   6  10         11.39         14.82        11.13 o                         
   9   6  10          4.83         42.30        12.76 o                         
  10   6  10          5.57          0.39        11.37 o                         
  11   6  10         10.50          4.11        11.44 o                         
   1   7  10          2.82         26.42        11.63 o                         
   2   7  10          0.09          5.29        11.58 o                         
   3   7  10          0.72          6.67        12.77 o                         
   4   7  10          0.46         -6.36        11.23 o                         
   5   7  10          0.42         -3.73        11.26 o                         
   6   7  10          0.35         14.59        10.73 o                         
   1   0  11         26.03         29.68        14.73 o                         
   2   0  11        165.09        164.09        16.03 o                         
   3   0  11        353.96        417.54        20.93 o                         
   4   0  11         48.56         51.15        15.89 o                         
   5   0  11         96.66         76.15        17.65 o                         
   6   0  11          7.97         14.84        16.15 o                         
   7   0  11         14.29          4.37        18.89 o                         
   8   0  11          0.84          2.75        28.04 o                         
   9   0  11         40.18         47.51        30.30 o                         
  10   0  11         29.70         55.63        21.27 o                         
  11   0  11          2.67          6.60        18.58 o                         
  12   0  11         19.81         32.90        17.71 o                         
  13   0  11         43.66         -1.50        21.29 o                         
  14   0  11         42.77         51.09        17.82 o                         
  15   0  11          2.93         24.33        21.05 o                         
  16   0  11          9.60          8.87        19.04 o                         
  17   0  11          1.36         13.84        25.29 o                         
  18   0  11          9.53         55.60        28.16 o                         
  19   0  11          1.43        -13.90        28.56 o                         
   0   1  11         80.26         82.49        17.68 o                         
   1   1  11          3.69         18.68        13.36 o                         
   2   1  11        153.48        157.14        13.34 o                         
   3   1  11         49.23         43.30        12.21 o                         
   4   1  11        153.11        148.24        11.87 o                         
   5   1  11        210.99        219.30        13.76 o                         
   6   1  11         45.87         42.93        13.43 o                         
   7   1  11          5.93         -3.66        13.95 o                         
   8   1  11        551.63        545.24        17.23 o                         
   9   1  11        484.39        487.16        15.92 o                         
  10   1  11         48.41         37.09        15.80 o                         
  11   1  11         58.43         65.62        14.41 o                         
  12   1  11          2.69          1.34        14.13 o                         
  13   1  11          1.95         20.64        14.56 o                         
  14   1  11         30.10         22.95        21.74 o                         
  15   1  11          0.03          4.47        20.95 o                         
  16   1  11          2.53         -7.16        14.37 o                         
  17   1  11          0.19          8.45        16.06 o                         
  18   1  11          0.76          5.41        18.03 o                         
  19   1  11          1.80          6.11        18.85 o                         
   1   2  11         33.28         47.63        11.49 o                         
   2   2  11        227.76        198.46        11.91 o                         
   3   2  11         12.26         19.51        11.29 o                         
   4   2  11         47.60         46.29        10.92 o                         
   5   2  11        109.35        108.54        12.91 o                         
   6   2  11         48.06         61.58        11.49 o                         
   7   2  11         16.73         -1.55        12.18 o                         
   8   2  11          1.50         10.75        12.21 o                         
   9   2  11         10.67         12.30        12.97 o                         
  10   2  11         61.39         42.41        12.44 o                         
  11   2  11          1.71         14.78        12.84 o                         
  12   2  11         10.64         25.79        13.36 o                         
  13   2  11         57.07         52.77        12.53 o                         
  14   2  11         12.09         19.67        14.37 o                         
  15   2  11          4.36          5.53        13.22 o                         
  16   2  11          4.37         14.44        15.39 o                         
  17   2  11          0.94          1.98        14.10 o                         
  18   2  11          3.58          5.68        19.01 o                         
   0   3  11          4.66          3.40        13.41 o                         
   1   3  11          0.81         19.07        10.96 o                         
   2   3  11         54.56         54.58        10.79 o                         
   3   3  11          1.47          7.41        11.49 o                         
   4   3  11          1.34         21.74        11.75 o                         
   5   3  11         96.36         98.75        11.36 o                         
   6   3  11         57.63         61.20        11.46 o                         
   7   3  11        108.40         99.74        13.66 o                         
   8   3  11        358.90        370.46        14.36 o                         
   9   3  11        116.86        116.01        12.80 o                         
  10   3  11          6.92         -5.77        12.17 o                         
  11   3  11         53.25         49.01        13.46 o                         
  12   3  11          6.51          6.93        11.40 o                         
  13   3  11          7.17         15.49        11.93 o                         
  14   3  11         11.77          7.48        13.45 o                         
  15   3  11          1.10          5.41        13.67 o                         
  16   3  11          2.18         17.17        15.14 o                         
  17   3  11          1.47         30.62        15.38 o                         
   1   4  11          0.15         12.54        10.96 o                         
   2   4  11         45.09         58.56        11.31 o                         
   3   4  11          0.20          5.42        10.24 o                         
   4   4  11         14.05         22.82        10.79 o                         
   5   4  11         57.40         58.97        10.13 o                         
   6   4  11         19.79         30.55        11.05 o                         
   7   4  11          2.94         -0.25        12.57 o                         
   8   4  11          0.79        -10.86         9.81 o                         
   9   4  11          6.32          3.92        10.86 o                         
  10   4  11         34.54         32.26        11.26 o                         
  11   4  11          0.92          8.78        12.93 o                         
  12   4  11          4.13          8.41        11.75 o                         
  13   4  11         14.29          9.31        12.20 o                         
  14   4  11          2.91         19.60        13.98 o                         
  15   4  11          0.12          5.34        12.95 o                         
  16   4  11          1.45          5.03        12.80 o                         
   0   5  11          1.12          9.68        16.12 o                         
   1   5  11          0.00         11.25         9.46 o                         
   2   5  11         14.04         20.55         9.77 o                         
   3   5  11         14.73         17.48         9.95 o                         
   4   5  11          6.85         18.67        11.07 o                         
   5   5  11         11.06         11.72        10.73 o                         
   6   5  11         21.86         24.13        11.59 o                         
   7   5  11          9.80         16.92        10.93 o                         
   8   5  11         51.68         46.56        10.92 o                         
   9   5  11         86.38         74.37        11.76 o                         
  10   5  11          1.89         18.64        12.07 o                         
  11   5  11          6.14         18.32        11.99 o                         
  12   5  11          0.04          2.00        12.11 o                         
  13   5  11          2.01         16.84        12.06 o                         
   1   6  11          3.09          7.72        12.42 o                         
   2   6  11          0.75         11.11        11.16 o                         
   3   6  11          1.05         11.20        11.80 o                         
   4   6  11          2.95         15.69        11.10 o                         
   5   6  11         20.94         20.43        13.80 o                         
   6   6  11          1.87         15.90        10.61 o                         
   7   6  11          0.00          9.93        10.41 o                         
   8   6  11          1.64         18.58        11.85 o                         
   9   6  11          5.27         25.11        12.27 o                         
  10   6  11          6.61          7.96        11.71 o                         
   0   7  11          0.00         10.02        15.20 o                         
   1   7  11          0.25         -2.24        10.91 o                         
   2   7  11          2.49         15.42        10.51 o                         
   3   7  11          0.80         13.57        13.45 o                         
   0   0  12         30.72         22.52        26.65 o                         
   1   0  12          1.48         16.02        17.50 o                         
   2   0  12         48.75         65.62        19.70 o                         
   3   0  12          1.25         11.23        18.93 o                         
   4   0  12        168.48        124.37        18.23 o                         
   5   0  12        446.30        406.30        22.04 o                         
   6   0  12         42.48         40.81        16.29 o                         
   7   0  12        552.60        518.16        23.90 o                         
   8   0  12          5.61         22.80        30.55 o                         
   9   0  12          4.86          1.63        21.54 o                         
  10   0  12          0.42        -12.88        21.48 o                         
  11   0  12         27.89         13.18        23.98 o                         
  12   0  12         10.93         30.18        21.20 o                         
  13   0  12         39.07         14.34        24.97 o                         
  14   0  12         54.75         22.22        20.90 o                         
  15   0  12          5.71          3.91        26.53 o                         
  16   0  12         12.67         -0.58        22.20 o                         
  17   0  12          0.15         22.38        27.80 o                         
  18   0  12          5.88         12.63        28.26 o                         
   1   1  12        138.75        164.68        10.89 o                         
   2   1  12          9.24         15.46        11.41 o                         
   3   1  12         14.68         32.01        12.67 o                         
   4   1  12         62.76         72.42        13.33 o                         
   5   1  12        132.17        127.35        11.76 o                         
   6   1  12        347.03        370.21        13.92 o                         
   7   1  12        177.31        189.65        13.47 o                         
   8   1  12        651.58        618.63        16.95 o                         
   9   1  12        194.25        201.33        14.77 o                         
  10   1  12        711.70        682.36        17.84 o                         
  11   1  12          2.21         24.49        18.10 o                         
  12   1  12        138.81        102.99        16.06 o                         
  13   1  12         18.63          3.69        14.20 o                         
  14   1  12          0.64         15.45        13.54 o                         
  15   1  12         29.14         19.82        13.40 o                         
  16   1  12          3.07         19.63        15.08 o                         
  17   1  12         10.82          7.92        16.31 o                         
  18   1  12         14.82         17.85        18.02 o                         
   0   2  12        170.60        182.65        16.55 o                         
   1   2  12        110.02         98.11        10.81 o                         
   2   2  12         16.80          6.87        10.93 o                         
   3   2  12          5.99          8.09        11.51 o                         
   4   2  12        409.11        436.53        13.06 o                         
   5   2  12         65.54         75.46        12.15 o                         
   6   2  12         15.80         13.53        12.37 o                         
   7   2  12        212.86        221.55        13.44 o                         
   8   2  12         25.45         40.23        14.30 o                         
   9   2  12          9.56         -0.66        12.19 o                         
  10   2  12          5.33         10.84        14.36 o                         
  11   2  12         34.12         17.94        12.02 o                         
  12   2  12          1.72         13.43        13.13 o                         
  13   2  12         12.39          9.67        11.92 o                         
  14   2  12         21.93         20.08        13.12 o                         
  15   2  12          0.03         15.72        15.65 o                         
  16   2  12          2.82          0.12        14.09 o                         
  17   2  12          0.01         15.09        17.39 o                         
   1   3  12         38.46         42.62        11.33 o                         
   2   3  12         96.47         95.61        11.20 o                         
   3   3  12         14.50         28.88        11.35 o                         
   4   3  12          6.67          4.66        12.49 o                         
   5   3  12        156.50        169.02        12.41 o                         
   6   3  12         68.57         86.89        11.49 o                         
   7   3  12         91.53         91.21        11.07 o                         
   8   3  12        391.08        355.20        16.16 o                         
   9   3  12         24.22         29.78        11.84 o                         
  10   3  12        451.42        429.91        20.77 o                         
  11   3  12          7.47         14.51        13.40 o                         
  12   3  12         50.52         51.86        12.29 o                         
  13   3  12          8.05         24.00        13.41 o                         
  14   3  12          1.92          1.22        13.66 o                         
  15   3  12          2.19          0.31        16.03 o                         
  16   3  12          1.38         23.12        14.16 o                         
   0   4  12          8.92          8.02        12.60 o                         
   1   4  12         22.32         25.22        10.66 o                         
   2   4  12          3.82         10.53        12.83 o                         
   3   4  12         14.07         16.54        10.13 o                         
   4   4  12        102.76        119.35        11.27 o                         
   5   4  12          4.06         17.47        10.08 o                         
   6   4  12         10.47          4.47         9.97 o                         
   7   4  12         87.18         90.94        10.73 o                         
   8   4  12          6.52          7.94        10.28 o                         
   9   4  12          2.67         18.80        10.55 o                         
  10   4  12          0.45         13.62        11.49 o                         
  11   4  12         28.01         29.91        12.17 o                         
  12   4  12          0.33         12.85        11.98 o                         
  13   4  12          4.51         22.48        13.46 o                         
  14   4  12         10.80         -6.26        13.80 o                         
  15   4  12          0.55         -4.24        14.32 o                         
   1   5  12          2.07         23.55        10.98 o                         
   2   5  12          1.71         18.29         9.67 o                         
   3   5  12          0.66          9.25        10.08 o                         
   4   5  12          2.35         12.62        10.94 o                         
   5   5  12         20.21         31.22        10.99 o                         
   6   5  12         54.40         56.37        11.63 o                         
   7   5  12         11.18         15.90        11.76 o                         
   8   5  12         96.06         77.84        12.32 o                         
   9   5  12         12.86         21.37        11.30 o                         
  10   5  12         90.98         71.99        11.66 o                         
  11   5  12          0.02         11.84        13.08 o                         
  12   5  12         18.30         32.26        13.22 o                         
   0   6  12          0.01         -1.06        14.95 o                         
   1   6  12          0.15         -6.63        10.74 o                         
   2   6  12          0.10         14.01        10.82 o                         
   3   6  12          3.44         17.30        11.40 o                         
   4   6  12         15.43         19.73        12.05 o                         
   5   6  12          1.31         13.09        11.05 o                         
   6   6  12          2.23          7.38        12.20 o                         
   7   6  12         19.26         17.92        12.48 o                         
   8   6  12          0.87         16.44        12.22 o                         
   9   6  12          3.01         24.41        12.34 o                         
   1   0  13         17.91         17.70        18.04 o                         
   2   0  13          5.00          8.84        17.68 o                         
   3   0  13         37.81         46.39        16.38 o                         
   4   0  13        152.89        183.10        17.02 o                         
   5   0  13        245.91        213.55        19.08 o                         
   6   0  13        584.95        517.57        22.72 o                         
   7   0  13          1.94          4.99        19.64 o                         
   8   0  13        642.69        667.83        26.30 o                         
   9   0  13         14.01          4.89        18.74 o                         
  10   0  13         75.09         70.02        23.32 o                         
  11   0  13         33.22         53.30        21.28 o                         
  12   0  13         36.37         16.54        18.64 o                         
  13   0  13         11.38         -2.79        35.31 o                         
  14   0  13         25.33         41.02        19.68 o                         
  15   0  13          0.13         17.32        22.21 o                         
  16   0  13          0.92         -8.01        18.86 o                         
  17   0  13          8.73          1.75        23.20 o                         
   0   1  13        204.02        256.71        20.62 o                         
   1   1  13         14.05         14.81        12.16 o                         
   2   1  13         72.36         70.24        14.09 o                         
   3   1  13         17.50         17.94        11.13 o                         
   4   1  13         71.56         58.93        13.17 o                         
   5   1  13        164.63        174.90        13.32 o                         
   6   1  13        771.69        799.42        26.36 o                         
   7   1  13        712.78        733.00        33.63 o                         
   8   1  13         89.52         95.95        14.11 o                         
   9   1  13        134.25        131.39        14.14 o                         
  10   1  13         16.13         12.69        15.07 o                         
  11   1  13        113.95         94.86        16.26 o                         
  12   1  13          1.37         -1.19        16.37 o                         
  13   1  13          0.44         -0.94        14.67 o                         
  14   1  13          3.39         13.11        16.73 o                         
  15   1  13          0.50         21.73        14.14 o                         
  16   1  13          0.16         11.30        17.80 o                         
  17   1  13          1.77         15.04        14.76 o                         
   1   2  13          1.14          4.99        11.47 o                         
   2   2  13          7.17         10.31        10.61 o                         
   3   2  13          2.64         12.85        10.51 o                         
   4   2  13         99.58         87.58        12.73 o                         
   5   2  13        426.42        408.60        16.56 o                         
   6   2  13        375.64        393.00        15.49 o                         
   7   2  13         24.34         14.78        12.55 o                         
   8   2  13        402.52        405.03        15.72 o                         
   9   2  13          0.44         -1.29        14.03 o                         
  10   2  13         61.50         57.54        12.51 o                         
  11   2  13          1.43         27.17        12.24 o                         
  12   2  13         25.45         38.40        16.01 o                         
  13   2  13          9.36         22.14        13.87 o                         
  14   2  13         11.28         -4.77        13.07 o                         
  15   2  13          4.00         14.79        16.80 o                         
  16   2  13          0.15         26.06        19.25 o                         
   0   3  13        126.83        105.48        16.24 o                         
   1   3  13         71.45         70.11        12.73 o                         
   2   3  13         19.67         47.99        13.02 o                         
   3   3  13          1.31         10.12        10.62 o                         
   4   3  13          7.47         14.37        12.80 o                         
   5   3  13        204.69        221.56        14.20 o                         
   6   3  13        307.96        325.46        14.10 o                         
   7   3  13        368.10        340.25        14.49 o                         
   8   3  13         41.16         44.84        13.09 o                         
   9   3  13         38.18         51.64        12.21 o                         
  10   3  13          6.59          1.60        12.84 o                         
  11   3  13         52.57         46.22        13.59 o                         
  12   3  13          1.44         11.32        14.57 o                         
  13   3  13          0.95         25.12        13.81 o                         
  14   3  13          2.18          3.03        12.39 o                         
  15   3  13          0.17          4.87        13.39 o                         
   1   4  13          0.11          7.24        10.18 o                         
   2   4  13          0.53          8.06        10.04 o                         
   3   4  13          0.27          2.80        11.09 o                         
   4   4  13         50.77         56.31        10.81 o                         
   5   4  13        114.93        103.92        12.24 o                         
   6   4  13        120.93        120.82        12.56 o                         
   7   4  13          2.63          9.35        10.26 o                         
   8   4  13        110.10         86.30        10.83 o                         
   9   4  13          1.42         -3.31        12.44 o                         
  10   4  13         26.35         31.75        11.68 o                         
  11   4  13          0.72         -1.26        14.15 o                         
  12   4  13          7.75         -4.26        12.63 o                         
  13   4  13          3.48          0.49        13.86 o                         
  14   4  13          1.97         14.73        14.57 o                         
   0   5  13         19.99         27.95        21.39 o                         
   1   5  13          0.78          0.94        11.52 o                         
   2   5  13          3.23         11.50        10.85 o                         
   3   5  13          0.38          4.75        11.03 o                         
   4   5  13          0.40         -4.45        11.71 o                         
   5   5  13         11.93         17.34        11.83 o                         
   6   5  13         72.45         56.06        12.51 o                         
   7   5  13        108.19         59.80        12.29 o                         
   8   5  13         19.39         35.56        12.57 o                         
   9   5  13         24.36         19.23        13.41 o                         
  10   5  13          2.44         11.86        13.26 o                         
  11   5  13         18.08         17.96        12.51 o                         
   1   6  13          0.02         15.63        11.86 o                         
   2   6  13          0.80          3.79        11.25 o                         
   3   6  13          0.24          4.69        11.87 o                         
   4   6  13         14.45         11.73        11.05 o                         
   5   6  13         19.87         17.40        13.02 o                         
   6   6  13         34.32         19.49        12.07 o                         
   7   6  13          0.10         -0.54        11.30 o                         
   0   0  14          5.72          9.04        29.34 o                         
   1   0  14         16.10          2.45        14.87 o                         
   2   0  14         20.56         -1.37        14.96 o                         
   3   0  14        143.81        113.49        17.91 o                         
   4   0  14        208.22        212.62        21.05 o                         
   5   0  14         15.80         25.73        19.75 o                         
   6   0  14          6.48          3.57        15.94 o                         
   7   0  14         22.84         17.41        21.06 o                         
   8   0  14         10.46         44.02        22.75 o                         
   9   0  14         39.67         67.87        31.45 o                         
  10   0  14          4.24         10.83        20.53 o                         
  11   0  14         11.46         16.22        18.00 o                         
  12   0  14         58.49         42.44        32.11 o                         
  13   0  14          4.57         10.81        26.57 o                         
  14   0  14         16.70         13.17        29.48 o                         
  15   0  14          2.17          2.66        27.11 o                         
  16   0  14          1.27         -2.44        19.39 o                         
   1   1  14          1.69         17.39        10.95 o                         
   2   1  14         24.12         34.85        12.40 o                         
   3   1  14         15.45         16.72        12.08 o                         
   4   1  14        306.37        328.60        14.06 o                         
   5   1  14        441.80        437.57        13.97 o                         
   6   1  14        154.49        145.84        13.26 o                         
   7   1  14          2.86         15.46        12.35 o                         
   8   1  14        118.19        114.61        13.58 o                         
   9   1  14          6.75         23.25        15.32 o                         
  10   1  14          5.16         15.62        15.49 o                         
  11   1  14          2.16         12.43        13.66 o                         
  12   1  14         17.45         18.11        14.90 o                         
  13   1  14          0.01         20.12        15.53 o                         
  14   1  14         13.06         -6.22        15.62 o                         
  15   1  14          0.52         34.26        18.79 o                         
  16   1  14          8.09         11.31        16.09 o                         
   0   2  14         69.99         61.13        15.89 o                         
   1   2  14         39.30         40.62        11.20 o                         
   2   2  14         24.61         27.47        11.41 o                         
   3   2  14         92.77         98.88        12.54 o                         
   4   2  14         32.85         43.89        10.49 o                         
   5   2  14          4.46          4.08        12.15 o                         
   6   2  14          3.83         20.53        13.14 o                         
   7   2  14         33.39         19.76        13.81 o                         
   8   2  14         62.88         69.89        13.76 o                         
   9   2  14         21.55         24.87        12.99 o                         
  10   2  14          0.18         10.21        13.31 o                         
  11   2  14          6.89         -7.29        13.93 o                         
  12   2  14          7.50          0.45        13.95 o                         
  13   2  14          0.83         -9.46        12.85 o                         
  14   2  14          3.01          9.50        15.40 o                         
  15   2  14          4.51         14.33        14.61 o                         
   1   3  14          1.08          4.65        11.56 o                         
   2   3  14        103.48        104.08        11.80 o                         
   3   3  14         15.74         15.21        12.19 o                         
   4   3  14        119.73        116.43        11.39 o                         
   5   3  14        264.27        264.38        13.57 o                         
   6   3  14         22.63         29.22        11.30 o                         
   7   3  14          1.31         22.93        12.03 o                         
   8   3  14         25.61         26.96        12.33 o                         
   9   3  14          3.65          8.95        12.50 o                         
  10   3  14          8.52         24.18        13.56 o                         
  11   3  14          0.22          6.54        13.87 o                         
  12   3  14          5.83         16.69        14.51 o                         
  13   3  14          0.21         15.00        14.16 o                         
  14   3  14          2.72         13.59        12.79 o                         
   0   4  14         16.03         14.72        15.13 o                         
   1   4  14          1.92          3.58        10.99 o                         
   2   4  14         17.29         26.46        11.36 o                         
   3   4  14         31.22         20.65         9.80 o                         
   4   4  14         28.06         34.16        10.84 o                         
   5   4  14         13.09         19.83        11.65 o                         
   6   4  14          0.05          1.52        10.77 o                         
   7   4  14          6.73         -4.62        11.61 o                         
   8   4  14          9.23         17.42        13.29 o                         
   9   4  14         12.31          2.63        11.68 o                         
  10   4  14          1.36          2.96        12.13 o                         
  11   4  14          1.26         -7.68        14.10 o                         
  12   4  14          1.50         17.70        12.89 o                         
   1   5  14          3.39         -1.33        10.89 o                         
   2   5  14          3.15         16.39        10.82 o                         
   3   5  14          0.26         22.36        11.44 o                         
   4   5  14         48.03         34.52        12.58 o                         
   5   5  14         59.69         44.63        11.69 o                         
   6   5  14         26.29         24.92        11.75 o                         
   7   5  14          0.46         16.51        12.40 o                         
   8   5  14          8.52          7.04        11.68 o                         
   9   5  14          0.13         -3.06        12.09 o                         
  10   5  14          0.13         18.12        14.17 o                         
   0   6  14          1.02          9.66        15.11 o                         
   1   6  14          0.24         26.89        11.38 o                         
   2   6  14          6.05         14.52        11.73 o                         
   3   6  14          9.50         15.67        11.67 o                         
   4   6  14         13.11         15.01        13.32 o                         
   1   0  15          1.36         16.69        17.00 o                         
   2   0  15          4.63         34.37        19.32 o                         
   3   0  15         45.55         65.70        16.91 o                         
   4   0  15        133.41        150.27        16.58 o                         
   5   0  15         82.14         84.16        17.81 o                         
   6   0  15         15.16         41.19        16.71 o                         
   7   0  15         62.63         62.71        18.68 o                         
   8   0  15         59.68         36.14        22.72 o                         
   9   0  15         49.12         45.38        27.64 o                         
  10   0  15         24.29         60.74        34.16 o                         
  11   0  15          0.21         19.05        22.03 o                         
  12   0  15          4.48         64.42        26.82 o                         
  13   0  15          4.32         32.59        20.13 o                         
  14   0  15          0.81         -1.69        21.43 o                         
  15   0  15          6.95         41.09        22.23 o                         
   0   1  15        151.55        150.74        16.41 o                         
   1   1  15          7.83          6.33        12.39 o                         
   2   1  15         14.27         21.31        11.56 o                         
   3   1  15         97.75         80.36        11.62 o                         
   4   1  15          0.25         14.71        11.59 o                         
   5   1  15         20.90         26.81        12.35 o                         
   6   1  15         29.29         23.54        12.42 o                         
   7   1  15         21.03         28.56        13.17 o                         
   8   1  15          2.29          3.67        14.91 o                         
   9   1  15          1.26          0.28        15.28 o                         
  10   1  15          0.29         26.12        18.39 o                         
  11   1  15         25.15         39.32        15.52 o                         
  12   1  15         14.35         29.56        14.54 o                         
  13   1  15          0.44         21.56        14.49 o                         
  14   1  15          2.06         19.04        14.62 o                         
  15   1  15          2.83         24.84        16.36 o                         
   1   2  15         26.76         20.99        10.24 o                         
   2   2  15          4.69          8.55        12.35 o                         
   3   2  15          7.96          7.88        10.77 o                         
   4   2  15         54.33         47.56        12.65 o                         
   5   2  15         44.03         55.23        12.47 o                         
   6   2  15          2.87          8.19        11.29 o                         
   7   2  15          5.95         15.43        11.18 o                         
   8   2  15         29.36         18.96        13.48 o                         
   9   2  15         27.06         43.14        13.82 o                         
  10   2  15         15.72         14.25        13.90 o                         
  11   2  15          1.82         19.88        15.33 o                         
  12   2  15          3.41         23.76        14.79 o                         
  13   2  15          7.34         40.37        16.22 o                         
  14   2  15          0.69          8.47        16.37 o                         
   0   3  15         45.01         24.28        16.83 o                         
   1   3  15          7.00         16.28        12.40 o                         
   2   3  15         13.56         28.51        11.91 o                         
   3   3  15         18.96         28.04        12.60 o                         
   4   3  15          0.07          3.23        10.99 o                         
   5   3  15         24.67         27.71        11.31 o                         
   6   3  15         25.74         32.44        12.92 o                         
   7   3  15          0.16         13.18        11.24 o                         
   8   3  15          0.00          3.52        14.03 o                         
   9   3  15          5.46         -2.20        12.75 o                         
  10   3  15          0.01          8.89        13.18 o                         
  11   3  15          2.86         14.94        15.01 o                         
  12   3  15          2.21          8.27        13.08 o                         
  13   3  15          5.08          6.23        13.91 o                         
   1   4  15          6.66         13.83        12.00 o                         
   2   4  15          0.29         12.14        10.73 o                         
   3   4  15          2.06         11.73        11.82 o                         
   4   4  15         16.21         31.89        12.19 o                         
   5   4  15         15.71         16.70        11.59 o                         
   6   4  15          2.01          4.52        12.13 o                         
   7   4  15          4.23          2.64        11.17 o                         
   8   4  15         11.69         19.39        14.27 o                         
   9   4  15          4.80          7.73        12.67 o                         
  10   4  15          1.98        -14.10        14.22 o                         
  11   4  15          0.28        -13.64        13.72 o                         
   0   5  15          5.30          3.12        31.51 o                         
   1   5  15          0.14          6.69        11.15 o                         
   2   5  15          4.79          5.22        10.01 o                         
   3   5  15         21.57         34.48        13.07 o                         
   4   5  15          1.26          8.00        12.13 o                         
   5   5  15          1.28         11.55        12.18 o                         
   6   5  15          7.76          3.50        11.96 o                         
   7   5  15          6.09         15.00        13.23 o                         
   8   5  15          0.59         17.85        12.95 o                         
   0   0  16        112.38        109.06        26.93 o                         
   1   0  16         84.61         75.28        15.98 o                         
   2   0  16         64.05         46.86        15.19 o                         
   3   0  16         68.52         68.49        19.83 o                         
   4   0  16          2.03          6.60        18.62 o                         
   5   0  16          5.66          4.81        16.11 o                         
   6   0  16         34.20         27.65        15.99 o                         
   7   0  16          7.93          8.86        20.51 o                         
   8   0  16         13.57         32.32        19.57 o                         
   9   0  16          2.14         14.07        21.77 o                         
  10   0  16          0.65        -10.71        18.87 o                         
  11   0  16          0.55         47.95        22.84 o                         
  12   0  16         30.83         15.13        19.78 o                         
  13   0  16          7.37         29.60        19.51 o                         
  14   0  16          1.25         17.18        22.99 o                         
   1   1  16         22.18         22.47        11.84 o                         
   2   1  16          1.98          6.23        12.02 o                         
   3   1  16         10.08         14.94        10.71 o                         
   4   1  16          9.17         20.48        13.37 o                         
   5   1  16          2.80          2.14        11.89 o                         
   6   1  16         16.89         34.73        13.87 o                         
   7   1  16          8.93         13.29        13.15 o                         
   8   1  16          1.34         10.45        14.22 o                         
   9   1  16          4.32         11.04        16.96 o                         
  10   1  16          5.75          0.83        17.54 o                         
  11   1  16          2.30         16.03        18.39 o                         
  12   1  16          8.59         -6.50        15.29 o                         
  13   1  16          0.17         12.58        14.01 o                         
  14   1  16         10.71         26.94        16.91 o                         
   0   2  16         12.38         16.36        14.62 o                         
   1   2  16         51.38         44.95        11.26 o                         
   2   2  16         64.52         76.81        13.04 o                         
   3   2  16         18.84         18.87        10.57 o                         
   4   2  16         31.72         37.81        10.97 o                         
   5   2  16          7.75          6.19        10.58 o                         
   6   2  16         37.36         29.30        12.54 o                         
   7   2  16          0.77         12.18        12.73 o                         
   8   2  16          0.11         -5.09        12.60 o                         
   9   2  16          0.88         13.73        13.81 o                         
  10   2  16          0.01         10.99        13.73 o                         
  11   2  16          0.08          5.01        13.91 o                         
  12   2  16          9.75         22.50        15.60 o                         
  13   2  16          0.08          6.17        15.37 o                         
   1   3  16          4.98         -0.45        11.78 o                         
   2   3  16          5.30          7.35        11.56 o                         
   3   3  16         39.87         38.95        11.65 o                         
   4   3  16          0.97         12.59        12.75 o                         
   5   3  16          0.01         23.64        12.81 o                         
   6   3  16          0.62         13.99        11.84 o                         
   7   3  16          0.38         12.43        10.97 o                         
   8   3  16          2.21         10.56        14.04 o                         
   9   3  16          0.46         24.08        12.92 o                         
  10   3  16          8.46         10.72        15.22 o                         
  11   3  16          0.93         15.32        12.81 o                         
  12   3  16          2.17          8.51        15.07 o                         
   0   4  16         17.68         21.55        16.06 o                         
   1   4  16          7.83         19.78        11.20 o                         
   2   4  16         25.97         36.38        11.11 o                         
   3   4  16          9.16         25.53        13.22 o                         
   4   4  16          6.74         33.79        12.28 o                         
   5   4  16          1.03          9.60        13.08 o                         
   6   4  16          8.69         22.24        11.64 o                         
   7   4  16          0.04         22.67        12.73 o                         
   8   4  16          0.02         18.78        12.75 o                         
   9   4  16          0.51          9.88        14.21 o                         
   1   5  16          9.19         16.30        12.75 o                         
   2   5  16          0.47         12.15        12.47 o                         
   3   5  16          6.55         14.55        13.17 o                         
   4   5  16          0.07          8.55        11.45 o                         
   5   5  16          0.54          1.21        12.39 o                         
   1   0  17         52.15         49.89        15.79 o                         
   2   0  17         25.88         22.10        19.16 o                         
   3   0  17        184.94        173.48        16.02 o                         
   4   0  17          0.03         -1.88        15.33 o                         
   5   0  17          0.81          5.76        15.30 o                         
   6   0  17          4.97         27.56        19.21 o                         
   7   0  17         11.78          7.25        17.88 o                         
   8   0  17          1.07         21.77        22.62 o                         
   9   0  17          0.59          6.84        22.89 o                         
  10   0  17          0.08        -13.18        19.51 o                         
  11   0  17          0.85         -2.39        23.18 o                         
  12   0  17          5.54         18.05        20.13 o                         
  13   0  17          7.96          4.09        20.95 o                         
   0   1  17         98.86         71.31        17.55 o                         
   1   1  17         13.70          9.83        13.56 o                         
   2   1  17         12.57         12.44        12.82 o                         
   3   1  17          9.97          8.11        11.32 o                         
   4   1  17         19.36         28.42        11.77 o                         
   5   1  17          6.02         11.07        13.35 o                         
   6   1  17          3.16          4.31        12.60 o                         
   7   1  17         38.23         36.48        12.58 o                         
   8   1  17          1.25          9.25        12.19 o                         
   9   1  17          0.88          8.15        13.69 o                         
  10   1  17          1.45         12.63        17.92 o                         
  11   1  17          0.30          4.27        15.17 o                         
  12   1  17          5.42         19.97        16.53 o                         
   1   2  17         60.53         60.35        12.25 o                         
   2   2  17          1.33          3.94        10.86 o                         
   3   2  17         90.97         86.06        12.54 o                         
   4   2  17          0.05          7.34        11.19 o                         
   5   2  17          2.97         13.52        12.14 o                         
   6   2  17          1.10          6.75        12.19 o                         
   7   2  17          0.18          0.80        12.80 o                         
   8   2  17          2.75         20.60        12.66 o                         
   9   2  17          0.55         -4.76        13.77 o                         
  10   2  17          3.62         14.85        14.99 o                         
  11   2  17          1.20          2.81        15.18 o                         
  12   2  17          0.99         26.85        15.69 o                         
   0   3  17         75.36         50.26        17.10 o                         
   1   3  17          0.02          3.54        11.74 o                         
   2   3  17          7.36         13.78        12.77 o                         
   3   3  17         12.83         29.28        11.73 o                         
   4   3  17          2.24          9.71        11.81 o                         
   5   3  17          0.00         11.08        12.51 o                         
   6   3  17          2.62          5.18        11.16 o                         
   7   3  17          9.87         15.58        13.01 o                         
   8   3  17          0.07          8.78        13.94 o                         
   9   3  17          2.50          0.39        14.27 o                         
  10   3  17          0.31         21.32        13.18 o                         
   1   4  17         18.52         20.41        12.90 o                         
   2   4  17          2.04         21.29        12.72 o                         
   3   4  17         28.29         29.99        14.62 o                         
   4   4  17          0.38          9.41        12.51 o                         
   5   4  17          0.40         -7.31        11.84 o                         
   6   4  17          0.23          2.47        13.85 o                         
   7   4  17          0.01         33.41        14.88 o                         
   0   0  18          0.34         13.95        22.73 o                         
   1   0  18          3.28         17.23        20.00 o                         
   2   0  18          1.34         19.58        13.71 o                         
   3   0  18          0.19         29.21        19.19 o                         
   4   0  18          7.15         14.85        19.42 o                         
   5   0  18          1.99         16.52        19.78 o                         
   6   0  18          2.55         -6.06        17.83 o                         
   7   0  18          5.93         16.97        18.71 o                         
   8   0  18         18.02         43.66        44.67 o                         
   9   0  18         27.23         70.37        45.08 o                         
  10   0  18          0.01         -5.69        23.21 o                         
  11   0  18          0.25         27.32        28.78 o                         
   1   1  18         20.97         35.68        13.86 o                         
   2   1  18          7.27         25.27        11.47 o                         
   3   1  18          6.55         15.05        12.04 o                         
   4   1  18          1.53          0.66        13.09 o                         
   5   1  18          2.26          1.18        13.36 o                         
   6   1  18          0.50          0.23        12.93 o                         
   7   1  18          0.11         -3.97        12.18 o                         
   8   1  18          0.46         14.12        15.76 o                         
   9   1  18          0.47         10.32        14.40 o                         
  10   1  18          5.79         36.45        18.83 o                         
  11   1  18         14.32         19.38        18.05 o                         
   0   2  18          2.42         13.89        13.70 o                         
   1   2  18          1.83          9.90        11.52 o                         
   2   2  18          0.41         12.21        11.22 o                         
   3   2  18          2.87         13.29        12.54 o                         
   4   2  18         16.05         12.88        11.20 o                         
   5   2  18          1.43          1.89        14.00 o                         
   6   2  18          0.56          3.47        12.05 o                         
   7   2  18          7.44         17.33        13.36 o                         
   8   2  18          1.76         15.55        12.50 o                         
   9   2  18          7.46         11.96        14.91 o                         
  10   2  18          0.36          2.17        15.55 o                         
   1   3  18          3.51         17.97        12.43 o                         
   2   3  18          0.66         -0.96        12.62 o                         
   3   3  18          0.09         19.43        11.45 o                         
   4   3  18          0.20         15.07        13.04 o                         
   5   3  18          5.82          4.13        12.86 o                         
   6   3  18          3.20         15.82        12.79 o                         
   7   3  18          1.75         12.13        13.46 o                         
   8   3  18          0.77          7.87        13.47 o                         
   0   4  18          0.61         14.39        18.75 o                         
   1   4  18          0.25          3.22        13.61 o                         
   2   4  18          0.39         -0.42        12.40 o                         
   3   4  18          0.49          9.32        13.90 o                         
   4   4  18          5.94          9.93        14.79 o                         
   1   0  19          0.02        -12.19        19.84 o                         
   2   0  19          0.20          7.18        19.70 o                         
   3   0  19          6.35         22.36        16.74 o                         
   4   0  19          2.22          8.93        16.35 o                         
   5   0  19          2.85         10.84        19.40 o                         
   6   0  19          0.97          4.01        18.14 o                         
   7   0  19          0.11          6.19        17.31 o                         
   8   0  19          0.34         17.83        24.12 o                         
   9   0  19          0.11         -5.51        35.97 o                         
   0   1  19          3.10         -7.63        18.13 o                         
   1   1  19          0.82         13.74        12.04 o                         
   2   1  19          1.07          0.41        11.91 o                         
   3   1  19          0.00          6.14        13.15 o                         
   4   1  19          0.77          1.01        13.32 o                         
   5   1  19          4.01         10.20        13.57 o                         
   6   1  19         11.09         11.90        11.84 o                         
   7   1  19          4.37         17.94        13.66 o                         
   8   1  19          0.00         14.57        15.12 o                         
   9   1  19          3.13         10.63        15.82 o                         
   1   2  19          1.62          9.04        13.44 o                         
   2   2  19         13.50         15.76        12.05 o                         
   3   2  19          0.16         23.05        13.48 o                         
   4   2  19          0.07          5.69        12.27 o                         
   5   2  19          1.76          2.31        14.07 o                         
   6   2  19          2.07         20.25        13.48 o                         
   7   2  19          0.88         18.08        14.11 o                         
   0   3  19          8.19          7.00        17.43 o                         
   1   3  19          1.16         -0.92        12.69 o                         
   2   3  19          1.22          6.89        11.69 o                         
   3   3  19          0.90          7.12        12.99 o                         
   4   3  19          4.25         15.09        12.09 o                         
   0   0  20          6.75         30.86        24.24 o                         
   1   0  20          0.60         -6.78        18.32 o                         
   2   0  20          3.10         14.60        18.36 o                         
   3   0  20          6.56         25.11        19.32 o                         
   4   0  20         10.05         30.25        18.80 o                         
   5   0  20          1.05          7.12        17.46 o                         
   6   0  20          0.04         -7.23        17.68 o                         
   1   1  20          1.79          6.26        11.40 o                         
   2   1  20         13.52         19.24        13.93 o                         
   3   1  20          0.95         10.61        13.86 o                         
   4   1  20          1.03         11.11        12.36 o                         
   5   1  20          1.04         19.61        14.18 o                         
   6   1  20          5.68          9.76        13.08 o                         
   0   2  20          1.93         26.70        18.90 o                         
   1   2  20          0.97         13.46        12.00 o                         
   2   2  20          2.01         12.20        12.48 o                         
   3   2  20         14.58         21.11        13.36 o                         
                                                                                
